# Supplementary material for: Investigating Patterns of Immune Interaction in Ovarian Cancer: Probing the O-glycoproteome by the Macrophage Galactose-Like C-Type Lectin (MGL)
Source: Cancers (Basel). 2020 Oct 1;12(10):2841. doi: 10.3390/cancers12102841 (PMC7600217; doi:10.3390/cancers12102841)
Supplement: Supplementary file 1 [file cancers-12-02841-s001.zip]

Archive with 4 entries (4 files):
- Supplementary Table S3.xlsx
- Supplementary Table S4 .xlsx
- Supplementary Table S5 .xlsx
- cancers-908282-supplementary materials.pdf
