# Supplementary material for: Investigating Patterns of Immune Interaction in Ovarian Cancer: Probing the O-glycoproteome by the Macrophage Galactose-Like C-Type Lectin (MGL)
Source: Cancers (Basel). 2020 Oct 1;12(10):2841. doi: 10.3390/cancers12102841 (PMC7600217; doi:10.3390/cancers12102841)
Supplement: Supplementary file 1 [file cancers-12-02841-s001.zip › Supplementary Table S3.xlsx]

## Sheet: OVCAR-3 SC Sec_MGL
Entry	Accessions	Gene	UniProt Name	N-2	Peptide Sequence	Number of Tn	#Tn or sites
AKAP5_HUMAN	P24588	AKAP5	A-kinase anchor protein 5	61	KCPQEAGASDQPEPTR	2	S9;T15;
AGRIN_HUMAN	O00468	AGRN	Agrin	1273	ATTASRLPSSAVTPR	5	T2;T3;S9;S10;T13;
AGRIN_HUMAN	O00468	AGRN	Agrin	1279	LPSSAVTPR	3	S3;S4;T7;
AGRIN_HUMAN	O00468	AGRN	Agrin	1288	APHPSHTSQPVAK	2	2;
AGRIN_HUMAN	O00468	AGRN	Agrin	1288	APHPSHTSQPVAK	3	S5;T7;S8;
AGRIN_HUMAN	O00468	AGRN	Agrin	1288	APHPSHTSQPVAK	2	T7;S8;
AGRIN_HUMAN	O00468	AGRN	Agrin	1309	RPPTTAPSRVPGR	3	T4;T5;S8;
AGRIN_HUMAN	O00468	AGRN	Agrin	1288	APHPSHTSQPVAK	4	4;
APBA1_HUMAN	Q02410	APBA1	Amyloid beta A4 precursor protein-binding family A member 1	476	TPSKNVRMMQAQEAVSR	1	S3;
A4_HUMAN	P05067	APP	Amyloid beta A4 protein	360	DPVKLPTTAASTPDAVDK	4	T7;T8;S11;T12;
A4_HUMAN	P05067	APP	Amyloid beta A4 protein	364	LPTTAASTPDAVDK	4	T3;T4;S7;T8;
A4_HUMAN	P05067	APP	Amyloid beta A4 protein	586	ISYGNDALMPSLTETK	1	1;
A4_HUMAN	P05067	APP	Amyloid beta A4 protein	649	GLTTRPGSGLTN	3	T3;T4;T11;
A4_HUMAN	P05067	APP	Amyloid beta A4 protein	649	GLTTRPGSGLTNIK	3	3;
A4_HUMAN	P05067	APP	Amyloid beta A4 protein	649	GLTTRPGSGLTNIK	3	T3;T4;T11;
A4_HUMAN	P05067	APP	Amyloid beta A4 protein	649	GLTTRPGSGLTNIK	2	T3;T4;
A4_HUMAN	P05067	APP	Amyloid beta A4 protein	649	GLTTRPGSGLTNIKTEEISEVK	4	T3;T4;T11;T15;
A4_HUMAN	P05067	APP	Amyloid beta A4 protein	350	LKTTQEPLAR	2	T3;T4;
A4_HUMAN	P05067	APP	Amyloid beta A4 protein	352	TTQEPLAR	2	T1;T2;
A4_HUMAN	P05067	APP	Amyloid beta A4 protein	649	GLTTRPGSGLTNIKTEEISEVK	5	T3;T4;T11;T15;S19;
A4_HUMAN	P05067	APP	Amyloid beta A4 protein	654	PGSGLTNIKTEEISEVK	2	T6;T10;
A4_HUMAN	P05067	APP	Amyloid beta A4 protein	649	GLTTRPGSGLTNIKTEEISEVK	2	T4;T11;
A4_HUMAN	P05067	APP	Amyloid beta A4 protein	649	GLTTRPGSGLTNIKTEEISEVK	3	T3;T4;T11;
APLP2_HUMAN	Q06481	APLP2	Amyloid-like protein 2	362	AMIPPTPLPTNDVDVYFETSADDNEHAR	2	2;
BOC_HUMAN	Q9BWV1	BOC	Brother of CDO	586	DDPGASPQSSSQPDHGR	1	1;
CALCB_HUMAN	P10092	CALCB	Calcitonin gene-related peptide 2	30	SALESSPDPATLSK	2	2;
CALCB_HUMAN	P10092	CALCB	Calcitonin gene-related peptide 2	30	SALESSPDPATLSK	3	3;
CALCB_HUMAN	P10092	CALCB	Calcitonin gene-related peptide 2	30	SALESSPDPATLSK	2	S6;S13;
CALCB_HUMAN	P10092	CALCB	Calcitonin gene-related peptide 2	38	PATLSKEDAR	1	1;
CALCB_HUMAN	P10092	CALCB	Calcitonin gene-related peptide 2	38	PATLSKEDAR	1	T3;
CALCB_HUMAN	P10092	CALCB	Calcitonin gene-related peptide 2	82	ACNTATCVTHR	1	1;
CALCB_HUMAN	P10092	CALCB	Calcitonin gene-related peptide 2	82	ACNTATCVTHR	2	2;
CALCB_HUMAN	P10092	CALCB	Calcitonin gene-related peptide 2	82	ACNTATCVTHR	1	T9;
CALCB_HUMAN	P10092	CALCB	Calcitonin gene-related peptide 2	82	ACNTATCVTHR	2	T6;T9;
CILP1_HUMAN	O75339	CILP	Cartilage intermediate layer protein 1	1127	QSAFQYLQSTPAQSPAAGTVQGR	4	4;
CILP1_HUMAN	O75339	CILP	Cartilage intermediate layer protein 1	1127	QSAFQYLQSTPAQSPAAGTVQGR	3	3;
CD44_HUMAN	P16070	CD44	CD44 antigen	572	TFIPVTSAK	3	T1;T6;S7;
CD44_HUMAN	P16070	CD44	CD44 antigen	163	TNPEDIYPSNPTDDDVSSGSSSER	2	2;
CD44_HUMAN	P16070	CD44	CD44 antigen	487	PNTGLVEDLDR	1	T3;
COCH_HUMAN	O43405	COCH	Cochlin	128	SSTQEATGQAVSTAHPPTGK	3	3;
COIA1_HUMAN	P39060	COL18A1	Collagen alpha-1(XVIII) chain	689	LPAPPPVTTPPLAGGSSTEDSR	2	2;
MCM2_HUMAN	P49736	MCM2	DNA replication licensing factor MCM2	686	HHPSNKEEEGLANGSAAEP	1	1;
DAG1_HUMAN	Q14118	DAG1	Dystroglycan	480	IRTTTSGVPR	4	T3;T4;T5;S6;
DAG1_HUMAN	Q14118	DAG1	Dystroglycan	726	RVPSEAPPTEVPDRDPEK	2	S4;T9;
DAG1_HUMAN	Q14118	DAG1	Dystroglycan	462	VTTKVSITR	3	T2;T3;T8;
DAG1_HUMAN	Q14118	DAG1	Dystroglycan	471	LETASPPTR	3	T3;S5;T8;
DAG1_HUMAN	Q14118	DAG1	Dystroglycan	480	IRTTTSGVPR	3	T3;T4;T5;
EFNB2_HUMAN	P52799	EFNB2	Ephrin-B2	164	VGQDASSAGSTR	2	S10;T11;
FINC_HUMAN	P02751	FN1	Fibronectin	273	HTSVQTTSSGSGPFTDVR	1	1;
FINC_HUMAN	P02751	FN1	Fibronectin	273	HTSVQTTSSGSGPFTDVR	2	2;
FINC_HUMAN	P02751	FN1	Fibronectin	273	HTSVQTTSSGSGPFTDVR	3	3;
FINC_HUMAN	P02751	FN1	Fibronectin	273	HTSVQTTSSGSGPFTDVR	1	T7;
FINC_HUMAN	P02751	FN1	Fibronectin	273	HTSVQTTSSGSGPFTDVR	3	T6;T7;T15;
FINC_HUMAN	P02751	FN1	Fibronectin	273	HTSVQTTSSGSGPFTDVR	2	T6;T7;
FINC_HUMAN	P02751	FN1	Fibronectin	273	HTSVQTTSSGSGPFTDVR	1	S8;
FINC_HUMAN	P02751	FN1	Fibronectin	2059	RTTPPTTATPIR	4	T2;T3;T6;T7;
FINC_HUMAN	P02751	FN1	Fibronectin	2060	TTPPTTATPIR	5	T1;T2;T5;T6;T8;
FINC_HUMAN	P02751	FN1	Fibronectin	2335	RPGGEPSPEGTTGQSYNQYSQR	1	1;
FINC_HUMAN	P02751	FN1	Fibronectin	19	TAVPSTGASK	1	T6;
FINC_HUMAN	P02751	FN1	Fibronectin	273	HTSVQTTSSGSGPFTDVR	2	T7;T15;
FINC_HUMAN	P02751	FN1	Fibronectin	1574	VTTTPKNGPGPTK	4	T2;T3;T4;T12;
FINC_HUMAN	P02751	FN1	Fibronectin	2059	RTTPPTTATPIR	2	T6;T7;
FINC_HUMAN	P02751	FN1	Fibronectin	2059	RTTPPTTATPIR	3	T3;T6;T7;
FINC_HUMAN	P02751	FN1	Fibronectin	2059	RTTPPTTATPIR	2	T3;T6;
FINC_HUMAN	P02751	FN1	Fibronectin	2059	RTTPPTTATPIR	5	T2;T3;T6;T7;T9;
FINC_HUMAN	P02751	FN1	Fibronectin	2059	RTTPPTTATPIR	3	T2;T3;T6;
FINC_HUMAN	P02751	FN1	Fibronectin	2060	TTPPTTATPIR	4	T1;T2;T5;T6;
FINC_HUMAN	P02751	FN1	Fibronectin	2337	GGEPSPEGTTGQSYNQYSQR	1	1;
FINC_HUMAN	P02751	FN1	Fibronectin	1562	WLPSSSPVTGYR	2	S4;S5;
FBLN2_HUMAN	P98095	FBLN2	Fibulin-2	350	STGPEGVTHAPSLGK	2	T2;S12;
FBLN2_HUMAN	P98095	FBLN2	Fibulin-2	350	STGPEGVTHAPSLGK	2	S1;S12;
X3CL1_HUMAN	P78423	CX3CL1	Fractalkine	247	VWGQGQSPRPEN	1	S7;
X3CL1_HUMAN	P78423	CX3CL1	Fractalkine	247	VWGQGQSPRPENSLER	1	S7;
X3CL1_HUMAN	P78423	CX3CL1	Fractalkine	249	GQGQSPRPENSLER	1	S5;
X3CL1_HUMAN	P78423	CX3CL1	Fractalkine	251	GQSPRPENSLER	1	S3;
X3CL1_HUMAN	P78423	CX3CL1	Fractalkine	247	VWGQGQSPRPENSLER	1	1;
LG3BP_HUMAN	Q08380	LGALS3BP	Galectin-3-binding protein	442	YSSDYFQAPSDYR	1	1;
GOLM1_HUMAN	Q8NBJ4	GOLM1	Golgi membrane protein 1	233	SQTPAPSSEVVLDSK	2	2;
HLPDA_HUMAN	Q9Y5L2	HILPDA	Hypoxia-inducible lipid droplet-associated protein	44	SQLANTEPTK	2	2;
IBP3_HUMAN	P17936	IGFBP3	Insulin-like growth factor-binding protein 3	268	YGQPLPGYTTK	1	1;
IBP3_HUMAN	P17936	IGFBP3	Insulin-like growth factor-binding protein 3	268	YGQPLPGYTTK	2	2;
IBP3_HUMAN	P17936	IGFBP3	Insulin-like growth factor-binding protein 3	268	YGQPLPGYTTK	1	T10;
IBP3_HUMAN	P17936	IGFBP3	Insulin-like growth factor-binding protein 3	145	SAGSVESPSVSSTHR	2	2;
IBP3_HUMAN	P17936	IGFBP3	Insulin-like growth factor-binding protein 3	145	SAGSVESPSVSSTHR	2	S9;S11;
IBP3_HUMAN	P17936	IGFBP3	Insulin-like growth factor-binding protein 3	268	YGQPLPGYTTK	1	T9;
LTBP2_HUMAN	Q14767	LTBP2	Latent-transforming growth factor beta-binding protein 2	123	RSTPLGQQQPAPR	1	1;
LTBP2_HUMAN	Q14767	LTBP2	Latent-transforming growth factor beta-binding protein 2	123	RSTPLGQQQPAPR	2	S2;T3;
LTBP3_HUMAN	Q9NS15	LTBP3	Latent-transforming growth factor beta-binding protein 3	511	GVTTDSPVSEER	2	2;
LTBP3_HUMAN	Q9NS15	LTBP3	Latent-transforming growth factor beta-binding protein 3	511	GVTTDSPVSEER	3	3;
LTBP3_HUMAN	Q9NS15	LTBP3	Latent-transforming growth factor beta-binding protein 3	563	SAVEIAPTQVTETDECR	2	2;
LSR_HUMAN	Q86X29	LSR	Lipolysis-stimulated lipoprotein receptor	363	SSSAGGQGSYVPLLR	1	1;
LSR_HUMAN	Q86X29	LSR	Lipolysis-stimulated lipoprotein receptor	363	SSSAGGQGSYVPLLR	2	2;
LSR_HUMAN	Q86X29	LSR	Lipolysis-stimulated lipoprotein receptor	430	AMSEVTSLHEDDWR	2	2;
LSR_HUMAN	Q86X29	LSR	Lipolysis-stimulated lipoprotein receptor	116	TSTPTQPIVIWK	1	1;
LSR_HUMAN	Q86X29	LSR	Lipolysis-stimulated lipoprotein receptor	116	TSTPTQPIVIWK	1	T3;
LSR_HUMAN	Q86X29	LSR	Lipolysis-stimulated lipoprotein receptor	314	AATSGVPSIYAPSTYAHLSPAK	4	4;
LSR_HUMAN	Q86X29	LSR	Lipolysis-stimulated lipoprotein receptor	363	SSSAGGQGSYVPLLR	1	S1;
LSR_HUMAN	Q86X29	LSR	Lipolysis-stimulated lipoprotein receptor	404	VLYYMEK	1	1;
LSR_HUMAN	Q86X29	LSR	Lipolysis-stimulated lipoprotein receptor	411	ELANFDPSRPGPPSGR	2	S8;S14;
LSR_HUMAN	Q86X29	LSR	Lipolysis-stimulated lipoprotein receptor	411	ELANFDPSRPGPPSGR	1	S8;
LSR_HUMAN	Q86X29	LSR	Lipolysis-stimulated lipoprotein receptor	493	SVDALDDLTPPSTAESGSR	3	3;
LSR_HUMAN	Q86X29	LSR	Lipolysis-stimulated lipoprotein receptor	493	SVDALDDLTPPSTAESGSR	4	4;
LSR_HUMAN	Q86X29	LSR	Lipolysis-stimulated lipoprotein receptor	314	AATSGVPSIYAPSTYAHLSPAK	3	3;
LSR_HUMAN	Q86X29	LSR	Lipolysis-stimulated lipoprotein receptor	363	SSSAGGQGSYVPLLR	1	S2;
LSR_HUMAN	Q86X29	LSR	Lipolysis-stimulated lipoprotein receptor	411	ELANFDPSRPGPPSGR	1	1;
LSR_HUMAN	Q86X29	LSR	Lipolysis-stimulated lipoprotein receptor	546	SRDPHYDDFR	1	1;
LDLR_HUMAN	P01130	LDLR	Low-density lipoprotein receptor	108	TCSQDEFR	1	1;
LDLR_HUMAN	P01130	LDLR	Low-density lipoprotein receptor	108	TCSQDEFR	1	T1;
LDLR_HUMAN	P01130	LDLR	Low-density lipoprotein receptor	710	SCLTEAEAAVATQETSTVR	3	3;
LDLR_HUMAN	P01130	LDLR	Low-density lipoprotein receptor	710	SCLTEAEAAVATQETSTVR	4	4;
CSF1_HUMAN	P09603	CSF1	Macrophage colony-stimulating factor 1	271	DSTIGGSPQPR	1	1;
CSF1_HUMAN	P09603	CSF1	Macrophage colony-stimulating factor 1	271	DSTIGGSPQPR	1	S7;
CSF1_HUMAN	P09603	CSF1	Macrophage colony-stimulating factor 1	256	STCQSFEPPETPVVK	2	2;
CSF1_HUMAN	P09603	CSF1	Macrophage colony-stimulating factor 1	271	DSTIGGSPQPR	2	2;
CSF1_HUMAN	P09603	CSF1	Macrophage colony-stimulating factor 1	356	GQQPADVTGTALPR	2	T8;T10;
CSF1_HUMAN	P09603	CSF1	Macrophage colony-stimulating factor 1	451	SPAEPEGGPASEGAARPLPR	2	S1;S11;
CSF1_HUMAN	P09603	CSF1	Macrophage colony-stimulating factor 1	405	ISSLRPQGLSNPSTLSAQPQLSR	1	1;
MANS1_HUMAN	Q9H8J5	MANSC1	MANSC domain-containing protein 1	176	FGSSDHLEK	1	1;
MANS1_HUMAN	Q9H8J5	MANSC1	MANSC domain-containing protein 1	176	FGSSDHLEK	1	S3;
MUC16_HUMAN	Q8WXI7	MUC16	Mucin-16	3409	IMAAEQQTSR	2	T8;S9;
MUC16_HUMAN	Q8WXI7	MUC16	Mucin-16	5553	LFTSPIMTK	3	T3;S4;T8;
MUC16_HUMAN	Q8WXI7	MUC16	Mucin-16	6264	ITDMDTNLEPVTR	2	2;
MUC16_HUMAN	Q8WXI7	MUC16	Mucin-16	939	ISHLTGTATMSQTNR	2	2;
MUC16_HUMAN	Q8WXI7	MUC16	Mucin-16	939	ISHLTGTATMSQTNR	2	T7;T9;
MUC16_HUMAN	Q8WXI7	MUC16	Mucin-16	3832	SAATTLDVIPHTAK	4	S1;T4;T5;T12;
MUC16_HUMAN	Q8WXI7	MUC16	Mucin-16	3854	QGQTALTTEAR	3	T4;T7;T8;
MUC16_HUMAN	Q8WXI7	MUC16	Mucin-16	6575	IPTTSEDIKDTEK	2	T3;T4;
MUC16_HUMAN	Q8WXI7	MUC16	Mucin-16	7364	LPHSEITTLVSR	4	S4;T7;T8;S11;
MUC16_HUMAN	Q8WXI7	MUC16	Mucin-16	7533	KIQSEPASSLTTR	3	S9;T11;T12;
MUC16_HUMAN	Q8WXI7	MUC16	Mucin-16	8113	IQTEPTSSLTLGLR	4	4;
MUC16_HUMAN	Q8WXI7	MUC16	Mucin-16	8728	SASLSGMPTGATTK	3	T9;T12;T13;
MUC16_HUMAN	Q8WXI7	MUC16	Mucin-16	9808	IHPSSNTAVAK	1	S4;
MUC16_HUMAN	Q8WXI7	MUC16	Mucin-16	5438	SQSSVLADSETSK	2	2;
MUC16_HUMAN	Q8WXI7	MUC16	Mucin-16	7241	ESISSLSPK	2	2;
NPNT_HUMAN	Q6UXI9	NPNT	Nephronectin	374	VQTDPQKPR	1	T3;
NET1_HUMAN	O95631	NTN1	Netrin-1	454	IPVAPPTTAASSVEEPEDCDSYCK	2	2;
NID1_HUMAN	P14543	NID1	Nidogen-1	337	AATERPLGPPTER	2	T3;T11;
NID2_HUMAN	Q14112	NID2	Nidogen-2	350	VDTKPLEESSTLDPHTK	3	T3;T11;T16;
NID2_HUMAN	Q14112	NID2	Nidogen-2	448	SYPASGHTTPLSR	2	2;
NID2_HUMAN	Q14112	NID2	Nidogen-2	448	SYPASGHTTPLSR	2	T8;T9;
NID2_HUMAN	Q14112	NID2	Nidogen-2	350	VDTKPLEESSTLD	2	2;
NID2_HUMAN	Q14112	NID2	Nidogen-2	381	GQVEPWDERETR	1	T11;
NID2_HUMAN	Q14112	NID2	Nidogen-2	390	ETRSPAPPEVDR	2	T2;S4;
NID2_HUMAN	Q14112	NID2	Nidogen-2	448	SYPASGHTTPLSR	3	S1;S5;S12;
NID2_HUMAN	Q14112	NID2	Nidogen-2	450	PASGHTTPLSR	2	T6;T7;
NID2_HUMAN	Q14112	NID2	Nidogen-2	367	EGTSLGEVGGPDLK	2	T3;S4;
NID2_HUMAN	Q14112	NID2	Nidogen-2	448	SYPASGHTTPLSR	3	3;
NID2_HUMAN	Q14112	NID2	Nidogen-2	448	SYPASGHTTPLSR	2	T8;S12;
NPAL2_HUMAN	Q9H841	NIPAL2	NIPA-like protein 2	24	FTYGAPGAGNGSLSGDWYR	1	1;
O6C65_HUMAN	A6NJZ3	OR6C65	Olfactory receptor 6C65	235	AFSTCSSHMIVVSVSYGSCIFMCV	1	1;
OLIG1_HUMAN	Q8TAK6	OLIG1	Oligodendrocyte transcription factor 1	40	QPPSSSSSSTSSTSSTSSSSTT	1	1;
PLTP_HUMAN	P55058	PLTP	Phospholipid transfer protein	482	ASTAPTPSTAAV	4	4;
IC1_HUMAN	P05155	SERPING1	Plasma protease C1 inhibitor	45	VATTVISK	2	2;
PDGFB_HUMAN	P01127	PDGFB	Platelet-derived growth factor subunit B	180	CETVAAARPVTR	1	T11;
PODXL_HUMAN	O00592	PODXL	Podocalyxin	330	TPSPTVAHESNWAK	2	2;
PODXL_HUMAN	O00592	PODXL	Podocalyxin	330	TPSPTVAHESNWAK	2	T1;T5;
PDXL2_HUMAN	Q9NZ53	PODXL2	Podocalyxin-like protein 2	127	AGSIEDTSQAQELPNLPSPLPK	2	2;
PDXL2_HUMAN	Q9NZ53	PODXL2	Podocalyxin-like protein 2	205	DFSLTSSSQTPGATK	1	1;
PDXL2_HUMAN	Q9NZ53	PODXL2	Podocalyxin-like protein 2	205	DFSLTSSSQTPGATK	2	2;
PDXL2_HUMAN	Q9NZ53	PODXL2	Podocalyxin-like protein 2	205	DFSLTSSSQTPGATK	1	T14;
PDXL2_HUMAN	Q9NZ53	PODXL2	Podocalyxin-like protein 2	205	DFSLTSSSQTPGATK	2	S7;S8;
PDXL2_HUMAN	Q9NZ53	PODXL2	Podocalyxin-like protein 2	205	DFSLTSSSQTPGATK	3	3;
PDXL2_HUMAN	Q9NZ53	PODXL2	Podocalyxin-like protein 2	205	DFSLTSSSQTPGATK	3	T5;T10;T14;
PDXL2_HUMAN	Q9NZ53	PODXL2	Podocalyxin-like protein 2	205	DFSLTSSSQTPGATK	2	T10;T14;
PDXL2_HUMAN	Q9NZ53	PODXL2	Podocalyxin-like protein 2	127	AGSIEDTSQAQELPNLPSPLPK	3	3;
PDXL2_HUMAN	Q9NZ53	PODXL2	Podocalyxin-like protein 2	205	DFSLTSSSQTPGATK	3	T5;S8;T10;
AT10A_HUMAN	O60312	ATP10A	Probable phospholipid-transporting ATPase VA	862	GIEDRLQDGVPETISK	2	T13;S15;
PRAP1_HUMAN	Q96NZ9	PRAP1	Proline-rich acidic protein 1	70	LLTTEEKPR	2	T3;T4;
LRP1_HUMAN	Q07954	LRP1	Prolow-density lipoprotein receptor-related protein 1	4247	AASPSGMPTCR	1	T9;
HEG1_HUMAN	Q9ULI3	HEG1	Protein HEG homolog 1	140	EGVMVQTSGK	2	T7;S8;
HEG1_HUMAN	Q9ULI3	HEG1	Protein HEG homolog 1	221	IAAFQTK	1	T6;
HEG1_HUMAN	Q9ULI3	HEG1	Protein HEG homolog 1	365	IATTSSSVLLSPSAVESR	3	3;
HEG1_HUMAN	Q9ULI3	HEG1	Protein HEG homolog 1	140	EGVMVQTSGK	1	1;
HEG1_HUMAN	Q9ULI3	HEG1	Protein HEG homolog 1	140	EGVMVQTSGK	1	S8;
HEG1_HUMAN	Q9ULI3	HEG1	Protein HEG homolog 1	345	SLTVSLGPVSK	2	2;
HEG1_HUMAN	Q9ULI3	HEG1	Protein HEG homolog 1	931	LGVTAEYSPASR	3	T4;S8;S11;
NOV_HUMAN	P48745	NOV	Protein NOV homolog	340	NNEAFLQELELKTTR	2	T13;T14;
YIPF3_HUMAN	Q9GZM5	YIPF3	Protein YIPF3	342	AVAVTLQSH	2	T5;S8;
SFRP1_HUMAN	Q8N474	SFRP1	Secreted frizzled-related protein 1	303	NHECPTFQSV	1	1;
MUC24_HUMAN	Q04900	CD164	Sialomucin core protein 24	52	LVTTPAPETCEGR	2	2;
STC2_HUMAN	O76061	STC2	Stanniocalcin-2	25	TDATNPPEGPQDR	2	T1;T4;
QSOX1_HUMAN	O00391	QSOX1	Sulfhydryl oxidase 1	272	EAAQTTVAPTTANK	4	T5;T6;T10;T11;
QSOX1_HUMAN	O00391	QSOX1	Sulfhydryl oxidase 1	575	NSTLDPGKPEMMK	2	S2;T3;
QSOX1_HUMAN	O00391	QSOX1	Sulfhydryl oxidase 1	588	SPTNTTPHVPAEGPEASRPPK	4	T3;T5;T6;S17;
QSOX1_HUMAN	O00391	QSOX1	Sulfhydryl oxidase 1	588	SPTNTTPHVPAEGPEASRPPK	5	S1;T3;T5;T6;S17;
SDC1_HUMAN	P18827	SDC1	Syndecan-1	231	NQSPVDQGATGA	1	1;
SDC2_HUMAN	P34741	SDC2	Syndecan-2	77	ILLTSAAPK	2	T4;S5;
SDC2_HUMAN	P34741	SDC2	Syndecan-2	86	VETTTLNIQNK	3	T3;T4;T5;
SDC3_HUMAN	O75056	SDC3	Syndecan-3	248	LVSTATSRPR	3	S3;T4;S7;
SDC3_HUMAN	O75056	SDC3	Syndecan-3	248	LVSTATSRPR	2	S3;S7;
SDC4_HUMAN	P31431	SDC4	Syndecan-4	93	AGSGSQVPTEPK	2	S5;T9;
SDC4_HUMAN	P31431	SDC4	Syndecan-4	93	AGSGSQVPTEPK	2	2;
LY9_HUMAN	Q9HBG7	LY9	T-lymphocyte surface antigen Ly-9	313	VWVSSQDCSLKISQLK	1	S13;
TICN1_HUMAN	Q08629	SPOCK1	Testican-1	224	VIKPTSSNTAQGR	1	1;
TICN1_HUMAN	Q08629	SPOCK1	Testican-1	224	VIKPTSSNTAQGR	2	2;
TICN1_HUMAN	Q08629	SPOCK1	Testican-1	224	VIKPTSSNTAQGR	2	T5;S7;
TICN1_HUMAN	Q08629	SPOCK1	Testican-1	224	VIKPTSSNTAQGR	1	T5;
TICN1_HUMAN	Q08629	SPOCK1	Testican-1	224	VIKPTSSNTAQGR	1	S6;
TICN2_HUMAN	Q92563	SPOCK2	Testican-2	176	CEGPCPCPTEQAATSTADGKPETCTGQDLADLGDR	3	3;
TICN2_HUMAN	Q92563	SPOCK2	Testican-2	176	CEGPCPCPTEQAATSTADGKPETCTGQDLADLGDR	4	4;
TGON2_HUMAN	O43493	TGOLN2	Trans-Golgi network integral membrane protein 2	140	SGAEAQTPEDSPNR	2	2;
TGON2_HUMAN	O43493	TGOLN2	Trans-Golgi network integral membrane protein 2	168	SGSEAQTTKDVPNK	2	2;
TGON2_HUMAN	O43493	TGOLN2	Trans-Golgi network integral membrane protein 2	168	SGSEAQTTKDVPNK	2	T7;T8;
SNF8_HUMAN	Q96H20	SNF8	Vacuolar-sorting protein SNF8	25	GTVLAEDQLAQMSK	2	T2;S13;
CSPG2_HUMAN	P13611	VCAN	Versican core protein	1130	VSLSPGPEQK	2	S2;S4;
CSPG2_HUMAN	P13611	VCAN	Versican core protein	1415	HLVTTVPKDPEAAEAR	2	T4;T5;
CSPG2_HUMAN	P13611	VCAN	Versican core protein	2058	STILPTAEVEGTKAPVEKEEVK	4	S1;T2;T6;T12;
CSPG2_HUMAN	P13611	VCAN	Versican core protein	2080	VSGTVSTNFPQTIEPAK	2	2;
CSPG2_HUMAN	P13611	VCAN	Versican core protein	2152	TTDYSVLTTK	1	1;
CSPG2_HUMAN	P13611	VCAN	Versican core protein	2498	SSPDPTSTLSNTVSYER	2	T6;S14;
CSPG2_HUMAN	P13611	VCAN	Versican core protein	3021	GQDSTIAASEQQVAAR	2	2;
CSPG2_HUMAN	P13611	VCAN	Versican core protein	3021	GQDSTIAASEQQVAAR	3	S4;T5;S9;
CSPG2_HUMAN	P13611	VCAN	Versican core protein	685	ERTETLIPEMR	2	T3;T5;
CSPG2_HUMAN	P13611	VCAN	Versican core protein	696	TDTYTDEIQEEITK	2	2;
CSPG2_HUMAN	P13611	VCAN	Versican core protein	1087	VPVLETTPVGK	2	T6;T7;
CSPG2_HUMAN	P13611	VCAN	Versican core protein	1114	VKTDEVVTLTPR	3	T3;T8;T10;
CSPG2_HUMAN	P13611	VCAN	Versican core protein	1771	KSFMSLTTPTQSER	2	T7;T8;
CSPG2_HUMAN	P13611	VCAN	Versican core protein	1772	SFMSLTTPTQSER	2	2;
CSPG2_HUMAN	P13611	VCAN	Versican core protein	1772	SFMSLTTPTQSER	3	3;
CSPG2_HUMAN	P13611	VCAN	Versican core protein	1912	LGEPNYGAEIR	1	Y6;
CSPG2_HUMAN	P13611	VCAN	Versican core protein	1940	EYSTVSHPIAK	2	2;
CSPG2_HUMAN	P13611	VCAN	Versican core protein	2058	STILPTAEVEGTKAPVEK	4	S1;T2;T6;T12;
CSPG2_HUMAN	P13611	VCAN	Versican core protein	2080	VSGTVSTNFPQTIEPAK	3	3;
CSPG2_HUMAN	P13611	VCAN	Versican core protein	2080	VSGTVSTNFPQTIEPAK	4	4;
CSPG2_HUMAN	P13611	VCAN	Versican core protein	2152	TTDYSVLTTK	1	T9;
CSPG2_HUMAN	P13611	VCAN	Versican core protein	2152	TTDYSVLTTK	1	T8;
CSPG2_HUMAN	P13611	VCAN	Versican core protein	2453	QESSTTFVSDGSLEK	3	3;
CSPG2_HUMAN	P13611	VCAN	Versican core protein	2502	PTSTLSNTVSYER	2	2;
CSPG2_HUMAN	P13611	VCAN	Versican core protein	3021	GQDSTIAASEQQVAAR	2	T5;S9;
CSPG2_HUMAN	P13611	VCAN	Versican core protein	3021	GQDSTIAASEQQVAAR	2	S4;S9;
CSPG2_HUMAN	P13611	VCAN	Versican core protein	1217	LHTTSAFKPSSAITK	5	T3;T4;S10;S11;T14;
CSPG2_HUMAN	P13611	VCAN	Versican core protein	1771	KSFMSLTTPTQSER	2	T7;S12;
CSPG2_HUMAN	P13611	VCAN	Versican core protein	2498	SSPDPTSTLSNTVSYER	2	2;
XYLT2_HUMAN	Q9H1B5	XYLT2	Xylosyltransferase 2	85	AESPGVPVAK	1	S3;

## Sheet: OVCAR-3 SC Sec_VVA
Entry	Accessions	Gene	UniProt Name	N-2	Peptide Sequence	Number of Tn	#Tn or sites
GRP78_HUMAN	P11021	HSPA5	78 kDa glucose-regulated protein	634	LYGSAGPPPTGEEDTAEKDEL	1	1;
ATS1_HUMAN	Q9UHI8	ADAMTS1	A disintegrin and metalloproteinase with thrombospondin motifs 1	168	LATAAPGEKPPAPLQF	1	T3;
ATS1_HUMAN	Q9UHI8	ADAMTS1	A disintegrin and metalloproteinase with thrombospondin motifs 1	168	LATAAPGEKPPAPLQFHLLR	1	T3;
ATS1_HUMAN	Q9UHI8	ADAMTS1	A disintegrin and metalloproteinase with thrombospondin motifs 1	191	QGDVGGTCGVVDDEPRPTGK	1	1;
ATS1_HUMAN	Q9UHI8	ADAMTS1	A disintegrin and metalloproteinase with thrombospondin motifs 1	191	QGDVGGTCGVVDDEPRPTGK	2	T7;T18;
ATS1_HUMAN	Q9UHI8	ADAMTS1	A disintegrin and metalloproteinase with thrombospondin motifs 1	191	QGDVGGTCGVVDDEPRPTGK	1	T18;
ATS12_HUMAN	P58397	ADAMTS12	A disintegrin and metalloproteinase with thrombospondin motifs 12	1015	NPPTLKPVPPPTSRPR	2	T4;T12;
ATS12_HUMAN	P58397	ADAMTS12	A disintegrin and metalloproteinase with thrombospondin motifs 12	1180	IRVPGNDAPVESTEMPLAPPLTPDLSR	2	2;
ATS14_HUMAN	Q8WXS8	ADAMTS14	A disintegrin and metalloproteinase with thrombospondin motifs 14	1211	HPGTSLPAASPVT	3	3;
ATS14_HUMAN	Q8WXS8	ADAMTS14	A disintegrin and metalloproteinase with thrombospondin motifs 14	1211	HPGTSLPAASPVT	3	T4;S10;T13;
AGRIN_HUMAN	O00468	AGRN	Agrin	145	NLEEVEFCVEDKPGTHFTPVPPTPPDACR	2	2;
AGRIN_HUMAN	O00468	AGRN	Agrin	145	NLEEVEFCVEDKPGTHFTPVPPTPPDACR	3	T15;T18;T23;
AGRIN_HUMAN	O00468	AGRN	Agrin	157	PGTHFTPVPPTPPDACR	2	2;
AGRIN_HUMAN	O00468	AGRN	Agrin	752	GPTFAPLPPVAPLH	1	T3;
AGRIN_HUMAN	O00468	AGRN	Agrin	752	GPTFAPLPPVAPLHC	1	T3;
AGRIN_HUMAN	O00468	AGRN	Agrin	752	GPTFAPLPPVAPLHCAQTPY	1	1;
AGRIN_HUMAN	O00468	AGRN	Agrin	885	ALGPAGCEADASAPATCAEMR	1	1;
AGRIN_HUMAN	O00468	AGRN	Agrin	1024	PRTTASVPR	2	T3;T4;
AGRIN_HUMAN	O00468	AGRN	Agrin	1026	TTASVPR	2	T1;T2;
AGRIN_HUMAN	O00468	AGRN	Agrin	1092	SVATPGPPVER	1	1;
AGRIN_HUMAN	O00468	AGRN	Agrin	1256	FITGATSGAIAAGATAR	3	3;
AGRIN_HUMAN	O00468	AGRN	Agrin	1256	FITGATSGAIAAGATAR	4	T3;T6;S7;T15;
AGRIN_HUMAN	O00468	AGRN	Agrin	1273	ATTASRLPSSAVTPR	5	T2;T3;S9;S10;T13;
AGRIN_HUMAN	O00468	AGRN	Agrin	1273	ATTASRLPSSAVTPR	4	T2;T3;S10;T13;
AGRIN_HUMAN	O00468	AGRN	Agrin	1279	LPSSAVTPR	1	1;
AGRIN_HUMAN	O00468	AGRN	Agrin	1279	LPSSAVTPR	1	T7;
AGRIN_HUMAN	O00468	AGRN	Agrin	1279	LPSSAVTPR	2	S4;T7;
AGRIN_HUMAN	O00468	AGRN	Agrin	1279	LPSSAVTPR	3	S3;S4;T7;
AGRIN_HUMAN	O00468	AGRN	Agrin	1288	APHPSHTSQPVA	2	2;
AGRIN_HUMAN	O00468	AGRN	Agrin	1288	APHPSHTSQPVAK	2	2;
AGRIN_HUMAN	O00468	AGRN	Agrin	1288	APHPSHTSQPVAK	3	S5;T7;S8;
AGRIN_HUMAN	O00468	AGRN	Agrin	1288	APHPSHTSQPVAK	2	T7;S8;
AGRIN_HUMAN	O00468	AGRN	Agrin	1301	TTAAPTTRRPPTTAPSRVPGR	6	T1;T2;T6;T7;T12;T13;
AGRIN_HUMAN	O00468	AGRN	Agrin	1309	RPPTTAPSR	1	T4;
AGRIN_HUMAN	O00468	AGRN	Agrin	1309	RPPTTAPSRVPGR	1	T5;
AGRIN_HUMAN	O00468	AGRN	Agrin	1309	RPPTTAPSRVPGR	3	T4;T5;S8;
AGRIN_HUMAN	O00468	AGRN	Agrin	1309	RPPTTAPSRVPGR	2	T4;T5;
MGAT1_HUMAN	P26572	MGAT1	Alpha-1,3-mannosyl-glycoprotein 2-beta-N-acetylglucosaminyltransferase	84	GRVPTAAPPAQPR	1	T5;
MGAT1_HUMAN	P26572	MGAT1	Alpha-1,3-mannosyl-glycoprotein 2-beta-N-acetylglucosaminyltransferase	86	VPTAAPPAQPR	1	T3;
MGAT2_HUMAN	Q10469	MGAT2	Alpha-1,6-mannosyl-glycoprotein 2-beta-N-acetylglucosaminyltransferase	54	GGDHPSVAVGIR	1	S6;
AREG_HUMAN	P15514	AREG	Amphiregulin	38	EPFSGDHSADGFEVTSR	1	1;
AREG_HUMAN	P15514	AREG	Amphiregulin	38	EPFSGDHSADGFEVTSR	2	2;
AREG_HUMAN	P15514	AREG	Amphiregulin	38	EPFSGDHSADGFEVTSR	2	T15;S16;
AREG_HUMAN	P15514	AREG	Amphiregulin	38	EPFSGDHSADGFEVTSR	1	T15;
AREG_HUMAN	P15514	AREG	Amphiregulin	41	SGDHSADGFEVTSR	1	1;
AREG_HUMAN	P15514	AREG	Amphiregulin	41	SGDHSADGFEVTSR	1	T12;
A4_HUMAN	P05067	APP	Amyloid beta A4 protein	350	LKTTQEPLAR	2	T3;T4;
A4_HUMAN	P05067	APP	Amyloid beta A4 protein	352	TTQEPLAR	1	1;
A4_HUMAN	P05067	APP	Amyloid beta A4 protein	352	TTQEPLAR	2	T1;T2;
A4_HUMAN	P05067	APP	Amyloid beta A4 protein	360	DPVKLPTTAASTPDAVDK	3	3;
A4_HUMAN	P05067	APP	Amyloid beta A4 protein	360	DPVKLPTTAASTPDAVDK	4	T7;T8;S11;T12;
A4_HUMAN	P05067	APP	Amyloid beta A4 protein	360	DPVKLPTTAASTPDAVDKYLETPGDENEHAHFQK	4	4;
A4_HUMAN	P05067	APP	Amyloid beta A4 protein	360	DPVKLPTTAASTPDAVDKYLETPGDENEHAHFQK	4	T7;T8;S11;T12;
A4_HUMAN	P05067	APP	Amyloid beta A4 protein	364	LPTTAASTPDAVDK	4	T3;T4;S7;T8;
A4_HUMAN	P05067	APP	Amyloid beta A4 protein	378	YLETPGDENEHAHFQK	1	1;
A4_HUMAN	P05067	APP	Amyloid beta A4 protein	378	YLETPGDENEHAHFQK	1	T4;
A4_HUMAN	P05067	APP	Amyloid beta A4 protein	586	ISYGNDALMPSLTETK	1	1;
A4_HUMAN	P05067	APP	Amyloid beta A4 protein	586	ISYGNDALMPSLTETK	1	T15;
A4_HUMAN	P05067	APP	Amyloid beta A4 protein	649	GLTTRPGSGLTN	3	T3;T4;T11;
A4_HUMAN	P05067	APP	Amyloid beta A4 protein	649	GLTTRPGSGLTNIK	2	2;
A4_HUMAN	P05067	APP	Amyloid beta A4 protein	649	GLTTRPGSGLTNIK	2	T4;T11;
A4_HUMAN	P05067	APP	Amyloid beta A4 protein	649	GLTTRPGSGLTNIK	3	T3;T4;T11;
A4_HUMAN	P05067	APP	Amyloid beta A4 protein	649	GLTTRPGSGLTNIKTEE	4	T3;T4;T11;T15;
A4_HUMAN	P05067	APP	Amyloid beta A4 protein	649	GLTTRPGSGLTNIKTEEIS	4	T3;T4;T11;T15;
A4_HUMAN	P05067	APP	Amyloid beta A4 protein	649	GLTTRPGSGLTNIKTEEISE	2	2;
A4_HUMAN	P05067	APP	Amyloid beta A4 protein	649	GLTTRPGSGLTNIKTEEISE	4	T3;T4;T11;T15;
A4_HUMAN	P05067	APP	Amyloid beta A4 protein	649	GLTTRPGSGLTNIKTEEISE	3	T3;T4;T11;
A4_HUMAN	P05067	APP	Amyloid beta A4 protein	649	GLTTRPGSGLTNIKTEEISEVK	2	2;
A4_HUMAN	P05067	APP	Amyloid beta A4 protein	649	GLTTRPGSGLTNIKTEEISEVK	3	T4;T11;T15;
A4_HUMAN	P05067	APP	Amyloid beta A4 protein	649	GLTTRPGSGLTNIKTEEISEVK	5	T3;T4;T11;T15;S19;
A4_HUMAN	P05067	APP	Amyloid beta A4 protein	649	GLTTRPGSGLTNIKTEEISEVK	4	T3;T4;T11;T15;
A4_HUMAN	P05067	APP	Amyloid beta A4 protein	649	GLTTRPGSGLTNIKTEEISEVK	4	T3;T4;T11;S19;
A4_HUMAN	P05067	APP	Amyloid beta A4 protein	649	GLTTRPGSGLTNIKTEEISEVK	3	T3;T4;T11;
A4_HUMAN	P05067	APP	Amyloid beta A4 protein	649	GLTTRPGSGLTNIKTEEISEVK	2	T3;S19;
A4_HUMAN	P05067	APP	Amyloid beta A4 protein	654	PGSGLTNIKTEEISEVK	1	1;
A4_HUMAN	P05067	APP	Amyloid beta A4 protein	654	PGSGLTNIKTEEISEVK	2	2;
A4_HUMAN	P05067	APP	Amyloid beta A4 protein	654	PGSGLTNIKTEEISEVK	2	T6;T10;
A4_HUMAN	P05067	APP	Amyloid beta A4 protein	654	PGSGLTNIKTEEISEVK	1	T10;
A4_HUMAN	P05067	APP	Amyloid beta A4 protein	661	IKTEEISEVK	1	1;
A4_HUMAN	P05067	APP	Amyloid beta A4 protein	661	IKTEEISEVK	1	T3;
A4_HUMAN	P05067	APP	Amyloid beta A4 protein	663	TEEISEVK	1	1;
A4_HUMAN	P05067	APP	Amyloid beta A4 protein	663	TEEISEVK	1	T1;
APLP2_HUMAN	Q06481	APLP2	Amyloid-like protein 2	362	AMIPPTPLPTNDVDVYFETSADDNEHAR	2	2;
ANGL2_HUMAN	Q9UKU9	ANGPTL2	Angiopoietin-related protein 2	224	VYQPPTYNR	1	1;
ANGL2_HUMAN	Q9UKU9	ANGPTL2	Angiopoietin-related protein 2	233	IINQISTNEIQSDQNLK	1	1;
APOE_HUMAN	P02649	APOE	Apolipoprotein E	210	AATVGSLAGQPLQER	1	1;
APOE_HUMAN	P02649	APOE	Apolipoprotein E	210	AATVGSLAGQPLQER	1	T3;
PGBM_HUMAN	P98160	HSPG2	Basement membrane-specific heparan sulfate proteoglycan core protein	265	QPPVTHAPQPLLPGSVRPLPCGPQEAACR	2	T5;S15;
PGBM_HUMAN	P98160	HSPG2	Basement membrane-specific heparan sulfate proteoglycan core protein	2127	EASITVSVLHGTHSGPSYTPVPGSTR	1	1;
PGBM_HUMAN	P98160	HSPG2	Basement membrane-specific heparan sulfate proteoglycan core protein	2127	EASITVSVLHGTHSGPSYTPVPGSTR	1	T19;
PGBM_HUMAN	P98160	HSPG2	Basement membrane-specific heparan sulfate proteoglycan core protein	2127	EASITVSVLHGTHSGPSYTPVPGSTRPIR	1	1;
PGBM_HUMAN	P98160	HSPG2	Basement membrane-specific heparan sulfate proteoglycan core protein	2127	EASITVSVLHGTHSGPSYTPVPGSTRPIR	1	T19;
B4GT1_HUMAN	P15291	B4GALT1	Beta-1,4-galactosyltransferase 1	50	LPQLVGVSTPLQGGSNSAAAIGQSSGELR	3	3;
B4GT1_HUMAN	P15291	B4GALT1	Beta-1,4-galactosyltransferase 1	79	TGGARPPPPLGASSQPR	1	1;
B4GT1_HUMAN	P15291	B4GALT1	Beta-1,4-galactosyltransferase 1	79	TGGARPPPPLGASSQPR	1	S13;
B4GT4_HUMAN	O60513	B4GALT4	Beta-1,4-galactosyltransferase 4	62	TLTNEASTK	1	1;
B4GT4_HUMAN	O60513	B4GALT4	Beta-1,4-galactosyltransferase 4	62	TLTNEASTK	1	T8;
B4GT5_HUMAN	O43286	B4GALT5	Beta-1,4-galactosyltransferase 5	59	TIGAQVYEQVLR	1	1;
SIAT2_HUMAN	Q96JF0	ST6GAL2	Beta-galactoside alpha-2,6-sialyltransferase 2	60	AIMGAAHEPSPPGGLDAR	1	S10;
SIAT2_HUMAN	Q96JF0	ST6GAL2	Beta-galactoside alpha-2,6-sialyltransferase 2	110	EFFSSQVGR	1	1;
SIAT2_HUMAN	Q96JF0	ST6GAL2	Beta-galactoside alpha-2,6-sialyltransferase 2	110	EFFSSQVGR	1	S4;
BOC_HUMAN	Q9BWV1	BOC	Brother of CDO	408	TSRPSITPR	1	1;
BOC_HUMAN	Q9BWV1	BOC	Brother of CDO	408	TSRPSITPR	1	S5;
BOC_HUMAN	Q9BWV1	BOC	Brother of CDO	417	LWQDAELATGTPPVSPSK	3	3;
BOC_HUMAN	Q9BWV1	BOC	Brother of CDO	586	DDPGASPQSSSQPDHGR	1	1;
BOC_HUMAN	Q9BWV1	BOC	Brother of CDO	586	DDPGASPQSSSQPDHGR	1	S10;
CALCB_HUMAN	P10092	CALCB	Calcitonin gene-related peptide 2	30	SALESSPDPATLSK	2	2;
CALCB_HUMAN	P10092	CALCB	Calcitonin gene-related peptide 2	30	SALESSPDPATLSK	3	3;
CALCB_HUMAN	P10092	CALCB	Calcitonin gene-related peptide 2	30	SALESSPDPATLSK	2	S6;S13;
CALCB_HUMAN	P10092	CALCB	Calcitonin gene-related peptide 2	30	SALESSPDPATLSKEDAR	3	3;
CALCB_HUMAN	P10092	CALCB	Calcitonin gene-related peptide 2	81	RACNTATCVTHR	1	T10;
CALCB_HUMAN	P10092	CALCB	Calcitonin gene-related peptide 2	82	ACNTATCVTHR	1	1;
CALCB_HUMAN	P10092	CALCB	Calcitonin gene-related peptide 2	82	ACNTATCVTHR	2	2;
CALCB_HUMAN	P10092	CALCB	Calcitonin gene-related peptide 2	82	ACNTATCVTHR	1	T9;
CALCB_HUMAN	P10092	CALCB	Calcitonin gene-related peptide 2	82	ACNTATCVTHR	2	T6;T9;
CALCB_HUMAN	P10092	CALCB	Calcitonin gene-related peptide 2	93	LAGLLSR	1	S6;
CALCB_HUMAN	P10092	CALCB	Calcitonin gene-related peptide 2	106	SNFVPTNVGSK	1	1;
CALCB_HUMAN	P10092	CALCB	Calcitonin gene-related peptide 2	106	SNFVPTNVGSK	2	2;
CALCB_HUMAN	P10092	CALCB	Calcitonin gene-related peptide 2	106	SNFVPTNVGSK	3	S1;T6;S10;
CILP1_HUMAN	O75339	CILP	Cartilage intermediate layer protein 1	22	RQTMLTQSVR	1	1;
CILP1_HUMAN	O75339	CILP	Cartilage intermediate layer protein 1	1127	QSAFQYLQSTPAQSPAAGTVQGR	3	3;
CILP1_HUMAN	O75339	CILP	Cartilage intermediate layer protein 1	1127	QSAFQYLQSTPAQSPAAGTVQGR	4	4;
CEBPZ_HUMAN	Q03701	CEBPZ	CCAAT/enhancer-binding protein zeta	1027	DAKSIIK	1	S4;
CD44_HUMAN	P16070	CD44	CD44 antigen	163	TNPEDIYPSNPTDDDVSSGSSSER	1	1;
CD44_HUMAN	P16070	CD44	CD44 antigen	163	TNPEDIYPSNPTDDDVSSGSSSER	2	2;
CD44_HUMAN	P16070	CD44	CD44 antigen	163	TNPEDIYPSNPTDDDVSSGSSSER	3	3;
CD44_HUMAN	P16070	CD44	CD44 antigen	163	TNPEDIYPSNPTDDDVSSGSSSER	1	T12;
CD44_HUMAN	P16070	CD44	CD44 antigen	173	PTDDDVSSGSSSER	1	1;
CD44_HUMAN	P16070	CD44	CD44 antigen	173	PTDDDVSSGSSSER	1	T2;
CD44_HUMAN	P16070	CD44	CD44 antigen	187	SSTSGGYIFY	1	T3;
CD44_HUMAN	P16070	CD44	CD44 antigen	187	SSTSGGYIFY	2	S2;S4;
CD44_HUMAN	P16070	CD44	CD44 antigen	271	TISAGWEPNEENEDER	2	T1;S3;
CD44_HUMAN	P16070	CD44	CD44 antigen	408	WHEGYRQTPK	1	1;
CD44_HUMAN	P16070	CD44	CD44 antigen	408	WHEGYRQTPK	1	T8;
CD44_HUMAN	P16070	CD44	CD44 antigen	418	EDSHSTTGTAAASAHTSHPMQGR	5	T6;T7;T9;T16;S17;
CD44_HUMAN	P16070	CD44	CD44 antigen	418	EDSHSTTGTAAASAHTSHPMQGR	6	T6;T7;T9;S13;T16;S17;
CD44_HUMAN	P16070	CD44	CD44 antigen	418	EDSHSTTGTAAASAHTSHPMQGR	7	S5;T6;T7;T9;S13;T16;S17;
CD44_HUMAN	P16070	CD44	CD44 antigen	470	RMDMDSSHSITLQPTANPNTGLVEDLDR	3	3;
CD44_HUMAN	P16070	CD44	CD44 antigen	470	RMDMDSSHSITLQPTANPNTGLVEDLDR	3	T11;T15;T20;
CD44_HUMAN	P16070	CD44	CD44 antigen	471	MDMDSSHSITLQPTANPNTGLVEDLDR	3	3;
CD44_HUMAN	P16070	CD44	CD44 antigen	472	DMDSSHSITLQPTANPNTGLVEDLDR	3	3;
CD44_HUMAN	P16070	CD44	CD44 antigen	475	SSHSITLQPTANPNTGLVEDLDR	3	3;
CD44_HUMAN	P16070	CD44	CD44 antigen	476	SHSITLQPTANPNTGLVEDLDR	3	3;
CD44_HUMAN	P16070	CD44	CD44 antigen	478	SITLQPTANPNTGLVEDLDR	3	3;
CD44_HUMAN	P16070	CD44	CD44 antigen	487	PNTGLVEDLDR	1	T3;
CD44_HUMAN	P16070	CD44	CD44 antigen	489	TGLVEDLDR	1	T1;
CD44_HUMAN	P16070	CD44	CD44 antigen	545	RDPNHSEGSTTLLEGYTSHYPHTK	7	S6;S9;T10;T11;T17;S18;T23;
CD44_HUMAN	P16070	CD44	CD44 antigen	569	ESRTFIPVTSAK	4	S2;T4;T9;S10;
CD44_HUMAN	P16070	CD44	CD44 antigen	572	TFIPVTSA	3	T1;T6;S7;
CD44_HUMAN	P16070	CD44	CD44 antigen	572	TFIPVTSAK	2	2;
CD44_HUMAN	P16070	CD44	CD44 antigen	572	TFIPVTSAK	3	T1;T6;S7;
CD44_HUMAN	P16070	CD44	CD44 antigen	572	TFIPVTSAK	2	T1;T6;
CD44_HUMAN	P16070	CD44	CD44 antigen	581	TGSFGVTAVTVG	3	3;
CD44_HUMAN	P16070	CD44	CD44 antigen	581	TGSFGVTAVTVGDSN	3	3;
CD44_HUMAN	P16070	CD44	CD44 antigen	601	SLSGDQDTFHPSG	1	1;
CD44_HUMAN	P16070	CD44	CD44 antigen	601	SLSGDQDTFHPSGG	1	1;
CD44_HUMAN	P16070	CD44	CD44 antigen	601	SLSGDQDTFHPSGG	1	S12;
CD44_HUMAN	P16070	CD44	CD44 antigen	601	SLSGDQDTFHPSGGSHTTHG	3	T8;T17;T18;
CD44_HUMAN	P16070	CD44	CD44 antigen	601	SLSGDQDTFHPSGGSHTTHGSESDGHSH	2	T17;T18;
CD44_HUMAN	P16070	CD44	CD44 antigen	601	SLSGDQDTFHPSGGSHTTHGSESDGHSHGS	2	2;
CD44_HUMAN	P16070	CD44	CD44 antigen	601	SLSGDQDTFHPSGGSHTTHGSESDGHSHGS	3	3;
CD44_HUMAN	P16070	CD44	CD44 antigen	601	SLSGDQDTFHPSGGSHTTHGSESDGHSHGS	4	4;
CD44_HUMAN	P16070	CD44	CD44 antigen	601	SLSGDQDTFHPSGGSHTTHGSESDGHSHGS	4	T8;T17;T18;S30;
CD44_HUMAN	P16070	CD44	CD44 antigen	601	SLSGDQDTFHPSGGSHTTHGSESDGHSHGS	3	T8;T17;T18;
CD44_HUMAN	P16070	CD44	CD44 antigen	601	SLSGDQDTFHPSGGSHTTHGSESDGHSHGS	2	T17;T18;
CD44_HUMAN	P16070	CD44	CD44 antigen	601	SLSGDQDTFHPSGGSHTTHGSESDGHSHGS	3	S15;S21;S23;
CD44_HUMAN	P16070	CD44	CD44 antigen	601	SLSGDQDTFHPSGGSHTTHGSESDGHSHGS	4	S12;S15;S21;S23;
CD44_HUMAN	P16070	CD44	CD44 antigen	601	SLSGDQDTFHPSGGSHTTHGSESDGHSHGS	3	S12;S15;S21;
CD99_HUMAN	P14209	CD99	CD99 antigen	23	DGGFDLSDALPDNENKKPTAIPK	1	T19;
CSPG5_HUMAN	O95196	CSPG5	Chondroitin sulfate proteoglycan 5	161	LSPASELPK	1	1;
CSPG5_HUMAN	O95196	CSPG5	Chondroitin sulfate proteoglycan 5	161	LSPASELPK	2	S2;S5;
COCH_HUMAN	O43405	COCH	Cochlin	128	SSTQEATGQAVSTAHPPTGK	2	2;
COCH_HUMAN	O43405	COCH	Cochlin	128	SSTQEATGQAVSTAHPPTGK	3	3;
COCH_HUMAN	O43405	COCH	Cochlin	128	SSTQEATGQAVSTAHPPTGK	4	4;
CCD80_HUMAN	Q76M96	CCDC80	Coiled-coil domain-containing protein 80	85	LARPTEPPAR	1	T5;
CCD80_HUMAN	Q76M96	CCDC80	Coiled-coil domain-containing protein 80	407	RPSVSENLYPPSR	2	S5;S12;
COCA1_HUMAN	Q99715	COL12A1	Collagen alpha-1(XII) chain	1105	VTWEPAPGEVK	1	T2;
COCA1_HUMAN	Q99715	COL12A1	Collagen alpha-1(XII) chain	2288	EHTTVKPTEAPTEPPTPPPPPTIPPAR	4	4;
COCA1_HUMAN	Q99715	COL12A1	Collagen alpha-1(XII) chain	2288	EHTTVKPTEAPTEPPTPPPPPTIPPAR	4	T8;T12;T16;T22;
COIA1_HUMAN	P39060	COL18A1	Collagen alpha-1(XVIII) chain	689	LPAPPPVTTPPLAGGSSTEDSR	2	2;
COIA1_HUMAN	P39060	COL18A1	Collagen alpha-1(XVIII) chain	689	LPAPPPVTTPPLAGGSSTEDSR	2	T8;S21;
COIA1_HUMAN	P39060	COL18A1	Collagen alpha-1(XVIII) chain	711	SEEVEEQTTVASLGAQTLPGSDSVSTWDGSVR	3	3;
COIA1_HUMAN	P39060	COL18A1	Collagen alpha-1(XVIII) chain	1533	ADDILASPPR	1	S7;
COIA1_HUMAN	P39060	COL18A1	Collagen alpha-1(XVIII) chain	1534	DDILASPPR	1	S6;
COIA1_HUMAN	P39060	COL18A1	Collagen alpha-1(XVIII) chain	1563	PARPTSPPAHSHR	1	1;
COIA1_HUMAN	P39060	COL18A1	Collagen alpha-1(XVIII) chain	1563	PARPTSPPAHSHR	1	T5;
EMID2_HUMAN	Q96A83	EMID2	Collagen alpha-1(XXVI) chain	143	LTTLEAK	2	T2;T3;
CO4A2_HUMAN	P08572	COL4A2	Collagen alpha-2(IV) chain	1350	GEQGFMGNTGPTGAVGDR	1	1;
CO4A2_HUMAN	P08572	COL4A2	Collagen alpha-2(IV) chain	1350	GEQGFMGNTGPTGAVGDR	1	T9;
CO4A2_HUMAN	P08572	COL4A2	Collagen alpha-2(IV) chain	1350	GEQGFMGNTGPTGAVGDR	1	T12;
CO4A2_HUMAN	P08572	COL4A2	Collagen alpha-2(IV) chain	1397	IAVQPGTVGPQGR	1	T7;
CTGF_HUMAN	P29279	CTGF	Connective tissue growth factor	171	DQTVVGPALAAYR	1	1;
CTGF_HUMAN	P29279	CTGF	Connective tissue growth factor	171	DQTVVGPALAAYR	2	T3;Y12;
CTGF_HUMAN	P29279	CTGF	Connective tissue growth factor	183	RLEDTFGPDPTMIR	1	1;
CTGF_HUMAN	P29279	CTGF	Connective tissue growth factor	184	LEDTFGPDPTMI	1	1;
CTGF_HUMAN	P29279	CTGF	Connective tissue growth factor	184	LEDTFGPDPTMIR	1	1;
CTGF_HUMAN	P29279	CTGF	Connective tissue growth factor	184	LEDTFGPDPTMIR	1	T10;
CTGF_HUMAN	P29279	CTGF	Connective tissue growth factor	185	EDTFGPDPTMIR	1	1;
CYTC_HUMAN	P01034	CST3	Cystatin-C	21	VSPAAGSSPGKPPR	1	1;
CYTC_HUMAN	P01034	CST3	Cystatin-C	21	VSPAAGSSPGKPPR	1	S8;
CYTC_HUMAN	P01034	CST3	Cystatin-C	21	VSPAAGSSPGKPPR	3	S2;S7;S8;
CRIM1_HUMAN	Q9NZV1	CRIM1	Cysteine-rich motor neuron 1 protein	594	EASASAGPPILSGTCLTVDGHHHK	1	1;
CRIM1_HUMAN	Q9NZV1	CRIM1	Cysteine-rich motor neuron 1 protein	594	EASASAGPPILSGTCLTVDGHHHK	1	S5;
CRIM1_HUMAN	Q9NZV1	CRIM1	Cysteine-rich motor neuron 1 protein	877	YVPEPTNIPIEK	1	T6;
DESP_HUMAN	P15924	DSP	Desmoplakin	2787	DAINRSMVEDITGLR	2	S6;T12;
DKK1_HUMAN	O94907	DKK1	Dickkopf-related protein 1	74	YQTIDNYQPYPCAEDEECGTDEYCASPTR	1	1;
DKK1_HUMAN	O94907	DKK1	Dickkopf-related protein 1	148	GEIEETITESFGNDHSTLDGYSR	2	2;
DKK1_HUMAN	O94907	DKK1	Dickkopf-related protein 1	148	GEIEETITESFGNDHSTLDGYSR	4	4;
DCBD2_HUMAN	Q96PD2	DCBLD2	Discoidin, CUB and LCCL domain-containing protein 2	489	FTQPLQPR	1	T2;
DLG5_HUMAN	Q8TDM6	DLG5	Disks large homolog 5	1795	SGHFDVTTVASIK	1	1;
STAU1_HUMAN	O95793	STAU1	Double-stranded RNA-binding protein Staufen homolog 1	356	VPQAQPTKPALK	1	T7;
STAU1_HUMAN	O95793	STAU1	Double-stranded RNA-binding protein Staufen homolog 1	449	ATVTAMIAR	2	T2;T4;
STAU1_HUMAN	O95793	STAU1	Double-stranded RNA-binding protein Staufen homolog 1	458	ELLYGGTSPTAETILK	3	3;
K319L_HUMAN	Q8IZA0	KIAA0319L	Dyslexia-associated protein KIAA0319-like protein	190	GSPSDVVTPIVTQHSK	2	2;
K319L_HUMAN	Q8IZA0	KIAA0319L	Dyslexia-associated protein KIAA0319-like protein	190	GSPSDVVTPIVTQHSK	2	T8;T12;
K319L_HUMAN	Q8IZA0	KIAA0319L	Dyslexia-associated protein KIAA0319-like protein	226	AITISSPLTTDLTAELSGGPK	4	4;
DAG1_HUMAN	Q14118	DAG1	Dystroglycan	30	HWPSEPSEAVR	1	S4;
DAG1_HUMAN	Q14118	DAG1	Dystroglycan	32	PSEPSEAVR	1	1;
DAG1_HUMAN	Q14118	DAG1	Dystroglycan	462	VTTKVSITR	3	T2;T3;T8;
DAG1_HUMAN	Q14118	DAG1	Dystroglycan	471	LETASPPTR	3	T3;S5;T8;
DAG1_HUMAN	Q14118	DAG1	Dystroglycan	480	IRTTTSGVPR	4	T3;T4;T5;S6;
DAG1_HUMAN	Q14118	DAG1	Dystroglycan	480	IRTTTSGVPR	3	T3;T4;T5;
DAG1_HUMAN	Q14118	DAG1	Dystroglycan	726	RVPSEAPPTEVPDR	2	S4;T9;
DAG1_HUMAN	Q14118	DAG1	Dystroglycan	726	RVPSEAPPTEVPDRDPE	2	S4;T9;
DAG1_HUMAN	Q14118	DAG1	Dystroglycan	726	RVPSEAPPTEVPDRDPEK	1	1;
DAG1_HUMAN	Q14118	DAG1	Dystroglycan	726	RVPSEAPPTEVPDRDPEK	2	S4;T9;
K0494_HUMAN	O75071	KIAA0494	EF-hand domain-containing protein KIAA0494	411	FSQFLGDPVEK	1	S2;
ELAF_HUMAN	P19957	PI3	Elafin	23	AVTGVPVK	1	T3;
EMIL2_HUMAN	Q9BXX0	EMILIN2	EMILIN-2	128	TLRPTPARPR	1	T5;
MA1B1_HUMAN	Q9UKM7	MAN1B1	Endoplasmic reticulum mannosyl-oligosaccharide 1,2-alpha-mannosidase	210	GAVIEPEQGTELPSR	2	T10;S14;
MA1B1_HUMAN	Q9UKM7	MAN1B1	Endoplasmic reticulum mannosyl-oligosaccharide 1,2-alpha-mannosidase	239	TQGTPVHLNYR	2	2;
MA1B1_HUMAN	Q9UKM7	MAN1B1	Endoplasmic reticulum mannosyl-oligosaccharide 1,2-alpha-mannosidase	239	TQGTPVHLNYR	3	T1;T4;Y10;
MA1B1_HUMAN	Q9UKM7	MAN1B1	Endoplasmic reticulum mannosyl-oligosaccharide 1,2-alpha-mannosidase	239	TQGTPVHLNYR	2	T1;T4;
ERP44_HUMAN	Q9BS26	ERP44	Endoplasmic reticulum resident protein 44	359	EFHHGPDPTDTAPGEQAQ	1	1;
ERP44_HUMAN	Q9BS26	ERP44	Endoplasmic reticulum resident protein 44	359	EFHHGPDPTDTAPGEQAQ	1	T9;
ERP44_HUMAN	Q9BS26	ERP44	Endoplasmic reticulum resident protein 44	359	EFHHGPDPTDTAPGEQAQDVASSPPESSFQK	1	1;
ERP44_HUMAN	Q9BS26	ERP44	Endoplasmic reticulum resident protein 44	359	EFHHGPDPTDTAPGEQAQDVASSPPESSFQK	2	2;
ERP44_HUMAN	Q9BS26	ERP44	Endoplasmic reticulum resident protein 44	359	EFHHGPDPTDTAPGEQAQDVASSPPESSFQK	3	3;
ERP44_HUMAN	Q9BS26	ERP44	Endoplasmic reticulum resident protein 44	359	EFHHGPDPTDTAPGEQAQDVASSPPESSFQK	1	T9;
LIPE_HUMAN	Q9Y5X9	LIPG	Endothelial lipase	40	ATQTEVKPSVR	1	1;
LIPE_HUMAN	Q9Y5X9	LIPG	Endothelial lipase	40	ATQTEVKPSVR	1	T2;
EDN2_HUMAN	P20800	EDN2	Endothelin-2	136	TGATTGELLQR	1	1;
EDN2_HUMAN	P20800	EDN2	Endothelin-2	136	TGATTGELLQR	1	T4;
EFNB1_HUMAN	P98172	EFNB1	Ephrin-B1	164	VGQDPNAVTPEQLTTSRPSK	4	4;
EFNB1_HUMAN	P98172	EFNB1	Ephrin-B1	200	GSLGDSDGKHETVNQEEK	1	1;
EFNB1_HUMAN	P98172	EFNB1	Ephrin-B1	200	GSLGDSDGKHETVNQEEK	1	T12;
EFNB2_HUMAN	P52799	EFNB2	Ephrin-B2	164	VGQDASSAGSTR	2	2;
EFNB2_HUMAN	P52799	EFNB2	Ephrin-B2	164	VGQDASSAGSTR	2	S10;T11;
EFNB2_HUMAN	P52799	EFNB2	Ephrin-B2	176	NKDPTRRPELEAGTNGR	2	T5;T14;
EFNB2_HUMAN	P52799	EFNB2	Ephrin-B2	182	RPELEAGTNGR	1	T8;
ECM1_HUMAN	Q16610	ECM1	Extracellular matrix protein 1	20	ASEGGFTATGQR	1	1;
ECM1_HUMAN	Q16610	ECM1	Extracellular matrix protein 1	20	ASEGGFTATGQR	1	T7;
FBN2_HUMAN	P35556	FBN2	Fibrillin-2	49	SATAGSEGGFLAPEYR	1	1;
FBN2_HUMAN	P35556	FBN2	Fibrillin-2	49	SATAGSEGGFLAPEYR	1	T3;
FBN2_HUMAN	P35556	FBN2	Fibrillin-2	2780	SIHEPDPTAVEQISLESVDMDSPVNMK	1	1;
FGF18_HUMAN	O76093	FGF18	Fibroblast growth factor 18	181	GQPELQKPFKYTTVT	2	T12;T13;
FGF18_HUMAN	O76093	FGF18	Fibroblast growth factor 18	181	GQPELQKPFKYTTVTK	2	T12;T13;
FINC_HUMAN	P02751	FN1	Fibronectin	19	TAVPSTGASK	1	1;
FINC_HUMAN	P02751	FN1	Fibronectin	19	TAVPSTGASK	1	T6;
FINC_HUMAN	P02751	FN1	Fibronectin	19	TAVPSTGASK	3	T1;T6;S9;
FINC_HUMAN	P02751	FN1	Fibronectin	19	TAVPSTGASK	2	T1;T6;
FINC_HUMAN	P02751	FN1	Fibronectin	19	TAVPSTGASK	2	T1;S9;
FINC_HUMAN	P02751	FN1	Fibronectin	273	HTSVQTTSSGSGPFTDV	1	1;
FINC_HUMAN	P02751	FN1	Fibronectin	273	HTSVQTTSSGSGPFTDV	2	2;
FINC_HUMAN	P02751	FN1	Fibronectin	273	HTSVQTTSSGSGPFTDV	3	3;
FINC_HUMAN	P02751	FN1	Fibronectin	273	HTSVQTTSSGSGPFTDV	3	T6;T7;T15;
FINC_HUMAN	P02751	FN1	Fibronectin	273	HTSVQTTSSGSGPFTDVR	1	1;
FINC_HUMAN	P02751	FN1	Fibronectin	273	HTSVQTTSSGSGPFTDVR	2	2;
FINC_HUMAN	P02751	FN1	Fibronectin	273	HTSVQTTSSGSGPFTDVR	3	3;
FINC_HUMAN	P02751	FN1	Fibronectin	273	HTSVQTTSSGSGPFTDVR	4	4;
FINC_HUMAN	P02751	FN1	Fibronectin	273	HTSVQTTSSGSGPFTDVR	1	T7;
FINC_HUMAN	P02751	FN1	Fibronectin	273	HTSVQTTSSGSGPFTDVR	3	T6;T7;T15;
FINC_HUMAN	P02751	FN1	Fibronectin	273	HTSVQTTSSGSGPFTDVR	2	T6;T7;
FINC_HUMAN	P02751	FN1	Fibronectin	273	HTSVQTTSSGSGPFTDVR	1	T6;
FINC_HUMAN	P02751	FN1	Fibronectin	273	HTSVQTTSSGSGPFTDVR	1	S9;
FINC_HUMAN	P02751	FN1	Fibronectin	273	HTSVQTTSSGSGPFTDVR	1	S8;
FINC_HUMAN	P02751	FN1	Fibronectin	273	HTSVQTTSSGSGPFTDVR	1	S11;
FINC_HUMAN	P02751	FN1	Fibronectin	291	AAVYQPQPHPQPPPYGH	1	1;
FINC_HUMAN	P02751	FN1	Fibronectin	291	AAVYQPQPHPQPPPYGHCVTDSGVVY	1	1;
FINC_HUMAN	P02751	FN1	Fibronectin	695	FDFTTTSTSTPVTSN	1	1;
FINC_HUMAN	P02751	FN1	Fibronectin	1540	TEIDKPSQMQVTDVQDNSISVK	2	2;
FINC_HUMAN	P02751	FN1	Fibronectin	1562	WLPSSSPVTGY	3	3;
FINC_HUMAN	P02751	FN1	Fibronectin	1562	WLPSSSPVTGYR	1	1;
FINC_HUMAN	P02751	FN1	Fibronectin	1562	WLPSSSPVTGYR	2	2;
FINC_HUMAN	P02751	FN1	Fibronectin	1562	WLPSSSPVTGYR	3	S5;S6;T9;
FINC_HUMAN	P02751	FN1	Fibronectin	1562	WLPSSSPVTGYR	2	S5;S6;
FINC_HUMAN	P02751	FN1	Fibronectin	1562	WLPSSSPVTGYR	4	S4;S5;S6;T9;
FINC_HUMAN	P02751	FN1	Fibronectin	1562	WLPSSSPVTGYR	3	S4;S5;S6;
FINC_HUMAN	P02751	FN1	Fibronectin	1562	WLPSSSPVTGYR	1	S4;
FINC_HUMAN	P02751	FN1	Fibronectin	1574	VTTTPKNGPGPTK	4	T2;T3;T4;T12;
FINC_HUMAN	P02751	FN1	Fibronectin	1637	GLAFTDVDVDSIK	1	1;
FINC_HUMAN	P02751	FN1	Fibronectin	1637	GLAFTDVDVDSIK	1	T5;
FINC_HUMAN	P02751	FN1	Fibronectin	1715	IGTQSTAIPAPTDLK	1	1;
FINC_HUMAN	P02751	FN1	Fibronectin	1715	IGTQSTAIPAPTDLK	1	T3;
FINC_HUMAN	P02751	FN1	Fibronectin	1989	KKTDELPQLVTLPHPNLHGPEILDVPSTVQK	1	1;
FINC_HUMAN	P02751	FN1	Fibronectin	1989	KKTDELPQLVTLPHPNLHGPEILDVPSTVQK	2	2;
FINC_HUMAN	P02751	FN1	Fibronectin	1989	KKTDELPQLVTLPHPNLHGPEILDVPSTVQK	3	3;
FINC_HUMAN	P02751	FN1	Fibronectin	1989	KKTDELPQLVTLPHPNLHGPEILDVPSTVQK	2	T11;T28;
FINC_HUMAN	P02751	FN1	Fibronectin	1990	KTDELPQLVTLPHPNLHGPEILDVPSTVQK	3	3;
FINC_HUMAN	P02751	FN1	Fibronectin	2005	LHGPEILDVPSTVQK	2	S11;T12;
FINC_HUMAN	P02751	FN1	Fibronectin	2020	TPFVTHPGYDTGN	1	1;
FINC_HUMAN	P02751	FN1	Fibronectin	2020	TPFVTHPGYDTGNGIQLPGTSGQQPSVGQQMIFEEHGFR	1	1;
FINC_HUMAN	P02751	FN1	Fibronectin	2020	TPFVTHPGYDTGNGIQLPGTSGQQPSVGQQMIFEEHGFR	2	2;
FINC_HUMAN	P02751	FN1	Fibronectin	2020	TPFVTHPGYDTGNGIQLPGTSGQQPSVGQQMIFEEHGFR	4	4;
FINC_HUMAN	P02751	FN1	Fibronectin	2058	RRTTPPTTATPIR	4	T3;T4;T7;T8;
FINC_HUMAN	P02751	FN1	Fibronectin	2059	RTTPPTTATPIR	1	1;
FINC_HUMAN	P02751	FN1	Fibronectin	2059	RTTPPTTATPIR	3	T6;T7;T9;
FINC_HUMAN	P02751	FN1	Fibronectin	2059	RTTPPTTATPIR	2	T6;T7;
FINC_HUMAN	P02751	FN1	Fibronectin	2059	RTTPPTTATPIR	1	T6;
FINC_HUMAN	P02751	FN1	Fibronectin	2059	RTTPPTTATPIR	3	T3;T6;T7;
FINC_HUMAN	P02751	FN1	Fibronectin	2059	RTTPPTTATPIR	2	T3;T6;
FINC_HUMAN	P02751	FN1	Fibronectin	2059	RTTPPTTATPIR	5	T2;T3;T6;T7;T9;
FINC_HUMAN	P02751	FN1	Fibronectin	2059	RTTPPTTATPIR	4	T2;T3;T6;T7;
FINC_HUMAN	P02751	FN1	Fibronectin	2059	RTTPPTTATPIR	3	T2;T3;T6;
FINC_HUMAN	P02751	FN1	Fibronectin	2060	TTPPTTATPIR	1	1;
FINC_HUMAN	P02751	FN1	Fibronectin	2060	TTPPTTATPIR	2	T6;T8;
FINC_HUMAN	P02751	FN1	Fibronectin	2060	TTPPTTATPIR	2	T5;T6;
FINC_HUMAN	P02751	FN1	Fibronectin	2060	TTPPTTATPIR	1	T5;
FINC_HUMAN	P02751	FN1	Fibronectin	2060	TTPPTTATPIR	5	T1;T2;T5;T6;T8;
FINC_HUMAN	P02751	FN1	Fibronectin	2060	TTPPTTATPIR	4	T1;T2;T5;T6;
FINC_HUMAN	P02751	FN1	Fibronectin	2060	TTPPTTATPIR	3	T1;T2;T5;
FINC_HUMAN	P02751	FN1	Fibronectin	2075	PYPPNVGEEIQIGHIPR	1	Y2;
FINC_HUMAN	P02751	FN1	Fibronectin	2335	RPGGEPSPEGTTGQ	1	1;
FINC_HUMAN	P02751	FN1	Fibronectin	2335	RPGGEPSPEGTTGQSY	1	1;
FINC_HUMAN	P02751	FN1	Fibronectin	2335	RPGGEPSPEGTTGQSYN	1	1;
FINC_HUMAN	P02751	FN1	Fibronectin	2335	RPGGEPSPEGTTGQSYNQY	1	1;
FINC_HUMAN	P02751	FN1	Fibronectin	2335	RPGGEPSPEGTTGQSYNQYSQ	1	1;
FINC_HUMAN	P02751	FN1	Fibronectin	2335	RPGGEPSPEGTTGQSYNQYSQR	1	1;
FINC_HUMAN	P02751	FN1	Fibronectin	2335	RPGGEPSPEGTTGQSYNQYSQR	2	2;
FINC_HUMAN	P02751	FN1	Fibronectin	2335	RPGGEPSPEGTTGQSYNQYSQR	2	T11;T12;
FINC_HUMAN	P02751	FN1	Fibronectin	2335	RPGGEPSPEGTTGQSYNQYSQR	1	T11;
FINC_HUMAN	P02751	FN1	Fibronectin	2335	RPGGEPSPEGTTGQSYNQYSQR	2	S7;S15;
FINC_HUMAN	P02751	FN1	Fibronectin	2337	GGEPSPEGTTGQSYNQYSQR	1	1;
FINC_HUMAN	P02751	FN1	Fibronectin	2337	GGEPSPEGTTGQSYNQYSQR	1	T9;
FBLN2_HUMAN	P98095	FBLN2	Fibulin-2	303	GLDGLPTTAPAGPSLPIQEER	2	2;
FBLN2_HUMAN	P98095	FBLN2	Fibulin-2	303	GLDGLPTTAPAGPSLPIQEER	3	T7;T8;S14;
FBLN2_HUMAN	P98095	FBLN2	Fibulin-2	350	STGPEGVTHAPSLGK	1	1;
FBLN2_HUMAN	P98095	FBLN2	Fibulin-2	350	STGPEGVTHAPSLGK	2	2;
FBLN2_HUMAN	P98095	FBLN2	Fibulin-2	350	STGPEGVTHAPSLGK	1	T8;
FBLN2_HUMAN	P98095	FBLN2	Fibulin-2	350	STGPEGVTHAPSLGK	2	T2;S12;
FBLN2_HUMAN	P98095	FBLN2	Fibulin-2	365	AALVPTQAVPGSPR	1	1;
FBLN2_HUMAN	P98095	FBLN2	Fibulin-2	365	AALVPTQAVPGSPR	1	T6;
FSTL1_HUMAN	Q12841	FSTL1	Follistatin-related protein 1	274	GAQTQTEEEMTR	1	1;
FSTL1_HUMAN	Q12841	FSTL1	Follistatin-related protein 1	303	VSTKEI	1	T3;
FJX1_HUMAN	Q86VR8	FJX1	Four-jointed box protein 1	85	TLAAGADGPPR	1	T1;
X3CL1_HUMAN	P78423	CX3CL1	Fractalkine	92	QAAALTR	1	T6;
X3CL1_HUMAN	P78423	CX3CL1	Fractalkine	150	ALGTSPELPTGVTGSSGTR	5	T4;T10;T13;S15;S16;
X3CL1_HUMAN	P78423	CX3CL1	Fractalkine	169	LPPTPK	1	T4;
X3CL1_HUMAN	P78423	CX3CL1	Fractalkine	175	AQDGGPVGTELF	1	T9;
X3CL1_HUMAN	P78423	CX3CL1	Fractalkine	175	AQDGGPVGTELFR	1	T9;
X3CL1_HUMAN	P78423	CX3CL1	Fractalkine	247	VWGQGQSPRPEN	1	S7;
X3CL1_HUMAN	P78423	CX3CL1	Fractalkine	247	VWGQGQSPRPENSLER	1	1;
X3CL1_HUMAN	P78423	CX3CL1	Fractalkine	247	VWGQGQSPRPENSLER	1	S7;
X3CL1_HUMAN	P78423	CX3CL1	Fractalkine	249	GQGQSPRPENSLER	1	S5;
X3CL1_HUMAN	P78423	CX3CL1	Fractalkine	263	EEMGPVPAHTDA	1	T10;
X3CL1_HUMAN	P78423	CX3CL1	Fractalkine	311	AEEPIHATMD	1	T8;
X3CL1_HUMAN	P78423	CX3CL1	Fractalkine	311	AEEPIHATMDP	1	T8;
X3CL1_HUMAN	P78423	CX3CL1	Fractalkine	311	AEEPIHATMDPQ	1	T8;
X3CL1_HUMAN	P78423	CX3CL1	Fractalkine	311	AEEPIHATMDPQR	1	T8;
FXYD5_HUMAN	Q96DB9	FXYD5	FXYD domain-containing ion transport regulator 5	26	DTTSSSSADSTIMDIQVPTR	3	3;
FXYD5_HUMAN	Q96DB9	FXYD5	FXYD domain-containing ion transport regulator 5	78	LEGTDGPLVTDPETHKSTK	5	T4;T10;T14;S17;T18;
FXYD5_HUMAN	Q96DB9	FXYD5	FXYD domain-containing ion transport regulator 5	79	EGTDGPLVTDPETHKSTK	5	T3;T9;T13;S16;T17;
LG3BP_HUMAN	Q08380	LGALS3BP	Galectin-3-binding protein	442	YSSDYFQAPSDYR	1	1;
LG3BP_HUMAN	Q08380	LGALS3BP	Galectin-3-binding protein	442	YSSDYFQAPSDYR	1	S3;
LG3BP_HUMAN	Q08380	LGALS3BP	Galectin-3-binding protein	442	YSSDYFQAPSDYR	1	S10;
GEPH_HUMAN	Q9NQX3	GPHN	Gephyrin	565	ADVIITSGGVSMGEKDYLK	1	T6;
GINM1_HUMAN	Q9NU53	GINM1	Glycoprotein integral membrane protein 1	26	TTGAPEPPPLSGAPQDGIR	1	1;
GPC6_HUMAN	Q9Y625	GPC6	Glypican-6	368	NPEERPTTAAGTSLDR	1	T7;
1C18_HUMAN	Q29865	HLA-C	HLA class I histocompatibility antigen, Cw-18 alpha chain	31	YFDTAVSRPGR	1	1;
1C18_HUMAN	Q29865	HLA-C	HLA class I histocompatibility antigen, Cw-18 alpha chain	31	YFDTAVSRPGR	1	S7;
HG2A_HUMAN	P04233	CD74	HLA class II histocompatibility antigen gamma chain	196	HSLEQKPTDAPPK	1	1;
HG2A_HUMAN	P04233	CD74	HLA class II histocompatibility antigen gamma chain	196	HSLEQKPTDAPPK	1	T8;
HG2A_HUMAN	P04233	CD74	HLA class II histocompatibility antigen gamma chain	273	ESLELEDPSSGLGVTK	1	1;
HLPDA_HUMAN	Q9Y5L2	HILPDA	Hypoxia-inducible lipid droplet-associated protein	44	SQLANTEPTK	2	2;
IBP3_HUMAN	P17936	IGFBP3	Insulin-like growth factor-binding protein 3	28	GASSAGLGPVVR	1	1;
IBP3_HUMAN	P17936	IGFBP3	Insulin-like growth factor-binding protein 3	28	GASSAGLGPVVR	1	S4;
IBP3_HUMAN	P17936	IGFBP3	Insulin-like growth factor-binding protein 3	145	SAGSVESPSVSSTHR	1	1;
IBP3_HUMAN	P17936	IGFBP3	Insulin-like growth factor-binding protein 3	145	SAGSVESPSVSSTHR	1	T13;
IBP3_HUMAN	P17936	IGFBP3	Insulin-like growth factor-binding protein 3	145	SAGSVESPSVSSTHR	1	S9;
IBP3_HUMAN	P17936	IGFBP3	Insulin-like growth factor-binding protein 3	145	SAGSVESPSVSSTHR	1	S12;
IBP3_HUMAN	P17936	IGFBP3	Insulin-like growth factor-binding protein 3	145	SAGSVESPSVSSTHR	1	S11;
IBP3_HUMAN	P17936	IGFBP3	Insulin-like growth factor-binding protein 3	268	YGQPLPGYTTK	1	1;
IBP3_HUMAN	P17936	IGFBP3	Insulin-like growth factor-binding protein 3	268	YGQPLPGYTTK	1	T10;
IBP6_HUMAN	P24592	IGFBP6	Insulin-like growth factor-binding protein 6	119	ESKPQAGTARPQDVN	1	1;
IBP6_HUMAN	P24592	IGFBP6	Insulin-like growth factor-binding protein 6	119	ESKPQAGTARPQDVN	1	T8;
IBP6_HUMAN	P24592	IGFBP6	Insulin-like growth factor-binding protein 6	119	ESKPQAGTARPQDVNR	1	T8;
IBP6_HUMAN	P24592	IGFBP6	Insulin-like growth factor-binding protein 6	119	ESKPQAGTARPQDVNRR	1	T8;
IBP6_HUMAN	P24592	IGFBP6	Insulin-like growth factor-binding protein 6	122	PQAGTARPQDVNR	1	T5;
IL6_HUMAN	P05231	IL6	Interleukin-6	160	NLDAITTPDPTTNASLLTK	1	1;
IQCD_HUMAN	Q96DY2	IQCD	IQ domain-containing protein D	44	LTTIEAK	2	T2;T3;
JSPR1_HUMAN	Q96MG2	JSRP1	Junctional sarcoplasmic reticulum protein 1	158	VPEPWVPPSSAPR	1	1;
JSPR1_HUMAN	Q96MG2	JSRP1	Junctional sarcoplasmic reticulum protein 1	228	VTLADR	1	T2;
KAZD1_HUMAN	Q96I82	KAZALD1	Kazal-type serine protease inhibitor domain-containing protein 1	31	RPSPGPDYLR	1	S3;
SPIT2_HUMAN	O43291	SPINT2	Kunitz-type protease inhibitor 2	104	NAADSSVPSAP	1	1;
SPIT2_HUMAN	O43291	SPINT2	Kunitz-type protease inhibitor 2	104	NAADSSVPSAPR	1	1;
SPIT2_HUMAN	O43291	SPINT2	Kunitz-type protease inhibitor 2	104	NAADSSVPSAPR	1	S6;
LAMC2_HUMAN	Q13753	LAMC2	Laminin subunit gamma-2	878	ADSLSSLVTR	1	1;
LAMC2_HUMAN	Q13753	LAMC2	Laminin subunit gamma-2	878	ADSLSSLVTR	1	T9;
LTBP1_HUMAN	Q14766	LTBP1	Latent-transforming growth factor beta-binding protein 1	319	GISGEQSTEGSFPLR	1	1;
LTBP1_HUMAN	Q14766	LTBP1	Latent-transforming growth factor beta-binding protein 1	319	GISGEQSTEGSFPLR	1	T8;
LTBP1_HUMAN	Q14766	LTBP1	Latent-transforming growth factor beta-binding protein 1	354	VVFTPSICK	1	1;
LTBP1_HUMAN	Q14766	LTBP1	Latent-transforming growth factor beta-binding protein 1	354	VVFTPSICK	1	T4;
LTBP1_HUMAN	Q14766	LTBP1	Latent-transforming growth factor beta-binding protein 1	768	STHPPPLPAKEEPVEALTFSR	1	1;
LTBP1_HUMAN	Q14766	LTBP1	Latent-transforming growth factor beta-binding protein 1	768	STHPPPLPAKEEPVEALTFSR	2	2;
LTBP1_HUMAN	Q14766	LTBP1	Latent-transforming growth factor beta-binding protein 1	768	STHPPPLPAKEEPVEALTFSR	3	3;
LTBP1_HUMAN	Q14766	LTBP1	Latent-transforming growth factor beta-binding protein 1	768	STHPPPLPAKEEPVEALTFSR	3	S1;T2;S20;
LTBP1_HUMAN	Q14766	LTBP1	Latent-transforming growth factor beta-binding protein 1	768	STHPPPLPAKEEPVEALTFSR	1	S1;
LTBP2_HUMAN	Q14767	LTBP2	Latent-transforming growth factor beta-binding protein 2	123	RSTPLGQQQPAPR	2	S2;T3;
LTBP2_HUMAN	Q14767	LTBP2	Latent-transforming growth factor beta-binding protein 2	151	SGAAPPTPPR	1	1;
LTBP2_HUMAN	Q14767	LTBP2	Latent-transforming growth factor beta-binding protein 2	300	LHPTATASSQLSSNALPPGPGLEQR	2	2;
LTBP2_HUMAN	Q14767	LTBP2	Latent-transforming growth factor beta-binding protein 2	300	LHPTATASSQLSSNALPPGPGLEQR	3	3;
LTBP3_HUMAN	Q9NS15	LTBP3	Latent-transforming growth factor beta-binding protein 3	511	GVTTDSPVSEER	1	1;
LTBP3_HUMAN	Q9NS15	LTBP3	Latent-transforming growth factor beta-binding protein 3	511	GVTTDSPVSEER	2	2;
LTBP3_HUMAN	Q9NS15	LTBP3	Latent-transforming growth factor beta-binding protein 3	511	GVTTDSPVSEER	3	3;
LTBP3_HUMAN	Q9NS15	LTBP3	Latent-transforming growth factor beta-binding protein 3	511	GVTTDSPVSEER	1	T4;
LTBP3_HUMAN	Q9NS15	LTBP3	Latent-transforming growth factor beta-binding protein 3	511	GVTTDSPVSEER	3	T3;T4;S9;
LTBP3_HUMAN	Q9NS15	LTBP3	Latent-transforming growth factor beta-binding protein 3	511	GVTTDSPVSEER	2	T3;T4;
LTBP3_HUMAN	Q9NS15	LTBP3	Latent-transforming growth factor beta-binding protein 3	553	WFLPDLPPSR	1	S9;
LTBP3_HUMAN	Q9NS15	LTBP3	Latent-transforming growth factor beta-binding protein 3	563	SAVEIAPTQVTETDECR	1	1;
LTBP3_HUMAN	Q9NS15	LTBP3	Latent-transforming growth factor beta-binding protein 3	563	SAVEIAPTQVTETDECR	2	2;
LTBP3_HUMAN	Q9NS15	LTBP3	Latent-transforming growth factor beta-binding protein 3	563	SAVEIAPTQVTETDECR	1	T8;
LTBP3_HUMAN	Q9NS15	LTBP3	Latent-transforming growth factor beta-binding protein 3	976	GYTQDNNIVNYGIPAHR	1	1;
LSR_HUMAN	Q86X29	LSR	Lipolysis-stimulated lipoprotein receptor	112	TYQMTSTPTQPIVIWK	1	1;
LSR_HUMAN	Q86X29	LSR	Lipolysis-stimulated lipoprotein receptor	114	QMTSTPTQPIVIWK	1	1;
LSR_HUMAN	Q86X29	LSR	Lipolysis-stimulated lipoprotein receptor	116	TSTPTQPIVIWK	1	1;
LSR_HUMAN	Q86X29	LSR	Lipolysis-stimulated lipoprotein receptor	116	TSTPTQPIVIWK	1	T3;
LSR_HUMAN	Q86X29	LSR	Lipolysis-stimulated lipoprotein receptor	180	QGNAVTLGDYYQGR	1	1;
LSR_HUMAN	Q86X29	LSR	Lipolysis-stimulated lipoprotein receptor	180	QGNAVTLGDYYQGR	1	T6;
LSR_HUMAN	Q86X29	LSR	Lipolysis-stimulated lipoprotein receptor	314	AATSGVPSIYAPSTYAHLSPAK	1	1;
LSR_HUMAN	Q86X29	LSR	Lipolysis-stimulated lipoprotein receptor	314	AATSGVPSIYAPSTYAHLSPAK	2	2;
LSR_HUMAN	Q86X29	LSR	Lipolysis-stimulated lipoprotein receptor	314	AATSGVPSIYAPSTYAHLSPAK	3	3;
LSR_HUMAN	Q86X29	LSR	Lipolysis-stimulated lipoprotein receptor	314	AATSGVPSIYAPSTYAHLSPAK	4	4;
LSR_HUMAN	Q86X29	LSR	Lipolysis-stimulated lipoprotein receptor	314	AATSGVPSIYAPSTYAHLSPAK	5	T3;S8;S13;T14;S19;
LSR_HUMAN	Q86X29	LSR	Lipolysis-stimulated lipoprotein receptor	314	AATSGVPSIYAPSTYAHLSPAK	4	T3;S13;T14;S19;
LSR_HUMAN	Q86X29	LSR	Lipolysis-stimulated lipoprotein receptor	314	AATSGVPSIYAPSTYAHLSPAK	1	T3;
LSR_HUMAN	Q86X29	LSR	Lipolysis-stimulated lipoprotein receptor	314	AATSGVPSIYAPSTYAHLSPAK	1	T14;
LSR_HUMAN	Q86X29	LSR	Lipolysis-stimulated lipoprotein receptor	322	IYAPSTYAHLSPAK	3	S5;T6;S11;
LSR_HUMAN	Q86X29	LSR	Lipolysis-stimulated lipoprotein receptor	363	SSSAGGQGSYVPL	1	1;
LSR_HUMAN	Q86X29	LSR	Lipolysis-stimulated lipoprotein receptor	363	SSSAGGQGSYVPL	1	S9;
LSR_HUMAN	Q86X29	LSR	Lipolysis-stimulated lipoprotein receptor	363	SSSAGGQGSYVPLLR	1	1;
LSR_HUMAN	Q86X29	LSR	Lipolysis-stimulated lipoprotein receptor	363	SSSAGGQGSYVPLLR	2	2;
LSR_HUMAN	Q86X29	LSR	Lipolysis-stimulated lipoprotein receptor	363	SSSAGGQGSYVPLLR	1	S9;
LSR_HUMAN	Q86X29	LSR	Lipolysis-stimulated lipoprotein receptor	363	SSSAGGQGSYVPLLR	2	S3;S9;
LSR_HUMAN	Q86X29	LSR	Lipolysis-stimulated lipoprotein receptor	363	SSSAGGQGSYVPLLR	2	S1;S2;
LSR_HUMAN	Q86X29	LSR	Lipolysis-stimulated lipoprotein receptor	363	SSSAGGQGSYVPLLR	1	S1;
LSR_HUMAN	Q86X29	LSR	Lipolysis-stimulated lipoprotein receptor	363	SSSAGGQGSYVPLLRDTDSSVASEVR	1	1;
LSR_HUMAN	Q86X29	LSR	Lipolysis-stimulated lipoprotein receptor	378	DTDSSVASEVR	1	1;
LSR_HUMAN	Q86X29	LSR	Lipolysis-stimulated lipoprotein receptor	378	DTDSSVASEVR	2	2;
LSR_HUMAN	Q86X29	LSR	Lipolysis-stimulated lipoprotein receptor	378	DTDSSVASEVR	1	T2;
LSR_HUMAN	Q86X29	LSR	Lipolysis-stimulated lipoprotein receptor	378	DTDSSVASEVR	1	S5;
LSR_HUMAN	Q86X29	LSR	Lipolysis-stimulated lipoprotein receptor	378	DTDSSVASEVR	2	S4;S5;
LSR_HUMAN	Q86X29	LSR	Lipolysis-stimulated lipoprotein receptor	393	IQASQQDDSMR	1	1;
LSR_HUMAN	Q86X29	LSR	Lipolysis-stimulated lipoprotein receptor	393	IQASQQDDSMR	1	S4;
LSR_HUMAN	Q86X29	LSR	Lipolysis-stimulated lipoprotein receptor	404	VLYYMEK	1	1;
LSR_HUMAN	Q86X29	LSR	Lipolysis-stimulated lipoprotein receptor	411	ELANFDPSRPGPPSGR	1	1;
LSR_HUMAN	Q86X29	LSR	Lipolysis-stimulated lipoprotein receptor	411	ELANFDPSRPGPPSGR	2	S8;S14;
LSR_HUMAN	Q86X29	LSR	Lipolysis-stimulated lipoprotein receptor	411	ELANFDPSRPGPPSGR	1	S8;
LSR_HUMAN	Q86X29	LSR	Lipolysis-stimulated lipoprotein receptor	411	ELANFDPSRPGPPSGR	1	S14;
LSR_HUMAN	Q86X29	LSR	Lipolysis-stimulated lipoprotein receptor	415	FDPSRPGPPSGR	1	S4;
LSR_HUMAN	Q86X29	LSR	Lipolysis-stimulated lipoprotein receptor	430	AMSEVTSLHEDD	1	1;
LSR_HUMAN	Q86X29	LSR	Lipolysis-stimulated lipoprotein receptor	430	AMSEVTSLHEDDWR	1	1;
LSR_HUMAN	Q86X29	LSR	Lipolysis-stimulated lipoprotein receptor	430	AMSEVTSLHEDDWR	2	2;
LSR_HUMAN	Q86X29	LSR	Lipolysis-stimulated lipoprotein receptor	430	AMSEVTSLHEDDWR	3	S3;T6;S7;
LSR_HUMAN	Q86X29	LSR	Lipolysis-stimulated lipoprotein receptor	430	AMSEVTSLHEDDWR	1	T6;
LSR_HUMAN	Q86X29	LSR	Lipolysis-stimulated lipoprotein receptor	430	AMSEVTSLHEDDWR	1	S7;
LSR_HUMAN	Q86X29	LSR	Lipolysis-stimulated lipoprotein receptor	430	AMSEVTSLHEDDWR	2	S3;S7;
LSR_HUMAN	Q86X29	LSR	Lipolysis-stimulated lipoprotein receptor	430	AMSEVTSLHEDDWR	1	S3;
LSR_HUMAN	Q86X29	LSR	Lipolysis-stimulated lipoprotein receptor	449	GPALTPIR	1	T5;
LSR_HUMAN	Q86X29	LSR	Lipolysis-stimulated lipoprotein receptor	449	GPALTPIRDEE	1	T5;
LSR_HUMAN	Q86X29	LSR	Lipolysis-stimulated lipoprotein receptor	449	GPALTPIRDEEWGGH	1	T5;
LSR_HUMAN	Q86X29	LSR	Lipolysis-stimulated lipoprotein receptor	449	GPALTPIRDEEWGGHSPR	1	1;
LSR_HUMAN	Q86X29	LSR	Lipolysis-stimulated lipoprotein receptor	449	GPALTPIRDEEWGGHSPR	2	T5;S16;
LSR_HUMAN	Q86X29	LSR	Lipolysis-stimulated lipoprotein receptor	449	GPALTPIRDEEWGGHSPR	1	T5;
LSR_HUMAN	Q86X29	LSR	Lipolysis-stimulated lipoprotein receptor	493	SVDALDDLTPPSTAESGSR	1	1;
LSR_HUMAN	Q86X29	LSR	Lipolysis-stimulated lipoprotein receptor	493	SVDALDDLTPPSTAESGSR	2	2;
LSR_HUMAN	Q86X29	LSR	Lipolysis-stimulated lipoprotein receptor	493	SVDALDDLTPPSTAESGSR	3	3;
LSR_HUMAN	Q86X29	LSR	Lipolysis-stimulated lipoprotein receptor	493	SVDALDDLTPPSTAESGSR	4	4;
LSR_HUMAN	Q86X29	LSR	Lipolysis-stimulated lipoprotein receptor	546	SRDPHYDDF	1	1;
LSR_HUMAN	Q86X29	LSR	Lipolysis-stimulated lipoprotein receptor	546	SRDPHYDDFR	1	1;
LSR_HUMAN	Q86X29	LSR	Lipolysis-stimulated lipoprotein receptor	546	SRDPHYDDFR	1	S1;
LSR_HUMAN	Q86X29	LSR	Lipolysis-stimulated lipoprotein receptor	581	SGDLPYDGR	1	1;
LSR_HUMAN	Q86X29	LSR	Lipolysis-stimulated lipoprotein receptor	581	SGDLPYDGR	1	S1;
LDLR_HUMAN	P01130	LDLR	Low-density lipoprotein receptor	108	TCSQDEFR	1	1;
LDLR_HUMAN	P01130	LDLR	Low-density lipoprotein receptor	108	TCSQDEFR	1	T1;
LDLR_HUMAN	P01130	LDLR	Low-density lipoprotein receptor	710	SCLTEAEAAVATQETSTVR	3	3;
LDLR_HUMAN	P01130	LDLR	Low-density lipoprotein receptor	710	SCLTEAEAAVATQETSTVR	4	4;
LDLR_HUMAN	P01130	LDLR	Low-density lipoprotein receptor	729	LKVSSTAVR	3	S4;S5;T6;
LRP11_HUMAN	Q86VZ4	LRP11	Low-density lipoprotein receptor-related protein 11	353	MVTHTAASPALPR	3	T3;T5;S8;
LRP11_HUMAN	Q86VZ4	LRP11	Low-density lipoprotein receptor-related protein 11	366	TTGPSEDAGGDSLVEK	2	2;
LRP11_HUMAN	Q86VZ4	LRP11	Low-density lipoprotein receptor-related protein 11	366	TTGPSEDAGGDSLVEK	2	T1;T2;
LRP11_HUMAN	Q86VZ4	LRP11	Low-density lipoprotein receptor-related protein 11	385	ATAPNKPPALSNTEK	1	1;
LRP11_HUMAN	Q86VZ4	LRP11	Low-density lipoprotein receptor-related protein 11	385	ATAPNKPPALSNTEK	1	T2;
LRP11_HUMAN	Q86VZ4	LRP11	Low-density lipoprotein receptor-related protein 11	385	ATAPNKPPALSNTEKR	2	T2;T13;
CSF1_HUMAN	P09603	CSF1	Macrophage colony-stimulating factor 1	256	STCQSFEPPETPVVK	1	1;
CSF1_HUMAN	P09603	CSF1	Macrophage colony-stimulating factor 1	256	STCQSFEPPETPVVK	2	2;
CSF1_HUMAN	P09603	CSF1	Macrophage colony-stimulating factor 1	256	STCQSFEPPETPVVK	3	3;
CSF1_HUMAN	P09603	CSF1	Macrophage colony-stimulating factor 1	271	DSTIGGSPQPR	1	1;
CSF1_HUMAN	P09603	CSF1	Macrophage colony-stimulating factor 1	271	DSTIGGSPQPR	2	2;
CSF1_HUMAN	P09603	CSF1	Macrophage colony-stimulating factor 1	271	DSTIGGSPQPR	1	S7;
CSF1_HUMAN	P09603	CSF1	Macrophage colony-stimulating factor 1	356	GQQPADVTGTALPR	1	1;
CSF1_HUMAN	P09603	CSF1	Macrophage colony-stimulating factor 1	356	GQQPADVTGTALPR	2	T8;T10;
CSF1_HUMAN	P09603	CSF1	Macrophage colony-stimulating factor 1	356	GQQPADVTGTALPR	1	T10;
CSF1_HUMAN	P09603	CSF1	Macrophage colony-stimulating factor 1	405	ISSLRPQGLSNPSTLSAQPQLS	2	2;
CSF1_HUMAN	P09603	CSF1	Macrophage colony-stimulating factor 1	405	ISSLRPQGLSNPSTLSAQPQLSR	1	1;
CSF1_HUMAN	P09603	CSF1	Macrophage colony-stimulating factor 1	405	ISSLRPQGLSNPSTLSAQPQLSR	2	2;
CSF1_HUMAN	P09603	CSF1	Macrophage colony-stimulating factor 1	405	ISSLRPQGLSNPSTLSAQPQLSR	3	T14;S16;S22;
CSF1_HUMAN	P09603	CSF1	Macrophage colony-stimulating factor 1	405	ISSLRPQGLSNPSTLSAQPQLSR	3	S13;S16;S22;
CSF1_HUMAN	P09603	CSF1	Macrophage colony-stimulating factor 1	414	SNPSTLSAQPQLSR	2	2;
CSF1_HUMAN	P09603	CSF1	Macrophage colony-stimulating factor 1	428	SHSSGSVLPLGELEGR	1	1;
CSF1_HUMAN	P09603	CSF1	Macrophage colony-stimulating factor 1	428	SHSSGSVLPLGELEGR	2	2;
CSF1_HUMAN	P09603	CSF1	Macrophage colony-stimulating factor 1	428	SHSSGSVLPLGELEGR	3	3;
CSF1_HUMAN	P09603	CSF1	Macrophage colony-stimulating factor 1	428	SHSSGSVLPLGELEGR	1	S6;
CSF1_HUMAN	P09603	CSF1	Macrophage colony-stimulating factor 1	428	SHSSGSVLPLGELEGR	2	S4;S6;
CSF1_HUMAN	P09603	CSF1	Macrophage colony-stimulating factor 1	428	SHSSGSVLPLGELEGR	3	S3;S4;S6;
CSF1_HUMAN	P09603	CSF1	Macrophage colony-stimulating factor 1	428	SHSSGSVLPLGELEGR	3	S1;S3;S4;
CSF1_HUMAN	P09603	CSF1	Macrophage colony-stimulating factor 1	428	SHSSGSVLPLGELEGR	2	S1;S3;
CSF1_HUMAN	P09603	CSF1	Macrophage colony-stimulating factor 1	428	SHSSGSVLPLGELEGR	1	S1;
CSF1_HUMAN	P09603	CSF1	Macrophage colony-stimulating factor 1	451	SPAEPEGGPASEGAARPLP	2	S1;S11;
CSF1_HUMAN	P09603	CSF1	Macrophage colony-stimulating factor 1	451	SPAEPEGGPASEGAARPLPR	2	S1;S11;
MANS1_HUMAN	Q9H8J5	MANSC1	MANSC domain-containing protein 1	176	FGSSDHLEK	1	1;
MANS1_HUMAN	Q9H8J5	MANSC1	MANSC domain-containing protein 1	176	FGSSDHLEK	1	S3;
MATN2_HUMAN	O00339	MATN2	Matrilin-2	898	LSHSTKPSGSPLEEK	1	1;
MATN2_HUMAN	O00339	MATN2	Matrilin-2	898	LSHSTKPSGSPLEEK	1	S8;
MBTP1_HUMAN	Q14703	MBTPS1	Membrane-bound transcription factor site-1 protease	156	WQSSRPLR	1	1;
MBTP1_HUMAN	Q14703	MBTPS1	Membrane-bound transcription factor site-1 protease	156	WQSSRPLR	1	S3;
MUC16_HUMAN	Q8WXI7	MUC16	Mucin-16	1502	SEADTSAIR	1	S1;
MUC16_HUMAN	Q8WXI7	MUC16	Mucin-16	1511	NTDSTTLDQHLGIR	3	3;
MUC16_HUMAN	Q8WXI7	MUC16	Mucin-16	1511	NTDSTTLDQHLGIR	3	T2;T5;T6;
MUC16_HUMAN	Q8WXI7	MUC16	Mucin-16	1864	SLNTGVTR	3	S1;T4;T7;
MUC16_HUMAN	Q8WXI7	MUC16	Mucin-16	2978	VPTSGTGDPR	2	T3;T6;
MUC16_HUMAN	Q8WXI7	MUC16	Mucin-16	3209	IMSSKEPSISPEIR	4	S3;S4;S8;S10;
MUC16_HUMAN	Q8WXI7	MUC16	Mucin-16	3409	IMAAEQQTSR	2	T8;S9;
MUC16_HUMAN	Q8WXI7	MUC16	Mucin-16	3832	SAATTLDVIPHTAK	4	S1;T4;T5;T12;
MUC16_HUMAN	Q8WXI7	MUC16	Mucin-16	3846	TPDATFQR	2	T1;T5;
MUC16_HUMAN	Q8WXI7	MUC16	Mucin-16	3854	QGQTALTTEAR	3	T4;T7;T8;
MUC16_HUMAN	Q8WXI7	MUC16	Mucin-16	3865	ATSDSWNEK	2	2;
MUC16_HUMAN	Q8WXI7	MUC16	Mucin-16	4007	ARTEPNSFLTIELR	2	T3;T10;
MUC16_HUMAN	Q8WXI7	MUC16	Mucin-16	4059	ISSSFLAQSMR	2	2;
MUC16_HUMAN	Q8WXI7	MUC16	Mucin-16	4059	ISSSFLAQSMR	2	S4;S9;
MUC16_HUMAN	Q8WXI7	MUC16	Mucin-16	4722	ITTAMNNDVK	2	T2;T3;
MUC16_HUMAN	Q8WXI7	MUC16	Mucin-16	5184	REPTYFLTPR	2	T4;T8;
MUC16_HUMAN	Q8WXI7	MUC16	Mucin-16	5185	EPTYFLTPR	1	1;
MUC16_HUMAN	Q8WXI7	MUC16	Mucin-16	5185	EPTYFLTPR	2	2;
MUC16_HUMAN	Q8WXI7	MUC16	Mucin-16	5257	VFTSSIK	2	T3;S5;
MUC16_HUMAN	Q8WXI7	MUC16	Mucin-16	5257	VFTSSIKTK	3	T3;S5;T8;
MUC16_HUMAN	Q8WXI7	MUC16	Mucin-16	5257	VFTSSIKTK	4	T3;S4;S5;T8;
MUC16_HUMAN	Q8WXI7	MUC16	Mucin-16	5438	SQSSVLADSETSK	2	2;
MUC16_HUMAN	Q8WXI7	MUC16	Mucin-16	6071	DSTSPLTPELK	2	2;
MUC16_HUMAN	Q8WXI7	MUC16	Mucin-16	6264	ITDMDTNLEPVTR	2	2;
MUC16_HUMAN	Q8WXI7	MUC16	Mucin-16	6379	IGSSSDTSTVFDK	2	2;
MUC16_HUMAN	Q8WXI7	MUC16	Mucin-16	6379	IGSSSDTSTVFDK	2	T7;T9;
MUC16_HUMAN	Q8WXI7	MUC16	Mucin-16	6575	IPTTSEDIKDTEK	3	3;
MUC16_HUMAN	Q8WXI7	MUC16	Mucin-16	6575	IPTTSEDIKDTEK	3	T3;T4;S5;
MUC16_HUMAN	Q8WXI7	MUC16	Mucin-16	7238	IQKESISSLSPK	3	3;
MUC16_HUMAN	Q8WXI7	MUC16	Mucin-16	7238	IQKESISSLSPK	3	S5;S7;S8;
MUC16_HUMAN	Q8WXI7	MUC16	Mucin-16	7241	ESISSLSPK	2	S4;S5;
MUC16_HUMAN	Q8WXI7	MUC16	Mucin-16	7364	LPHSEITTLVSR	4	S4;T7;T8;S11;
MUC16_HUMAN	Q8WXI7	MUC16	Mucin-16	7822	RIQTELASSLTPGLR	3	T4;S9;T11;
MUC16_HUMAN	Q8WXI7	MUC16	Mucin-16	7823	IQTELASSLTPGLR	3	3;
MUC16_HUMAN	Q8WXI7	MUC16	Mucin-16	7954	RGPEDVSWMSPPLLEK	2	S7;S10;
MUC16_HUMAN	Q8WXI7	MUC16	Mucin-16	8113	IQTEPTSSLTLGLR	3	3;
MUC16_HUMAN	Q8WXI7	MUC16	Mucin-16	8113	IQTEPTSSLTLGLR	4	4;
MUC16_HUMAN	Q8WXI7	MUC16	Mucin-16	8113	IQTEPTSSLTLGLR	3	T3;T6;S8;
MUC16_HUMAN	Q8WXI7	MUC16	Mucin-16	8453	TEVISSR	2	S5;S6;
MUC16_HUMAN	Q8WXI7	MUC16	Mucin-16	8641	IHPSSNTPVVNVGTVIYK	4	4;
MUC16_HUMAN	Q8WXI7	MUC16	Mucin-16	8812	ASWPGTHSAATHR	4	S2;T6;S8;T11;
MUC16_HUMAN	Q8WXI7	MUC16	Mucin-16	9362	KESTDMAITPK	2	2;
MUC16_HUMAN	Q8WXI7	MUC16	Mucin-16	9362	KESTDMAITPK	2	T4;T9;
MUC16_HUMAN	Q8WXI7	MUC16	Mucin-16	9547	VISPVVTSSSIR	1	1;
MUC16_HUMAN	Q8WXI7	MUC16	Mucin-16	9547	VISPVVTSSSIR	2	2;
MUC16_HUMAN	Q8WXI7	MUC16	Mucin-16	9808	IHPSSNTAVAK	2	2;
MUC16_HUMAN	Q8WXI7	MUC16	Mucin-16	9808	IHPSSNTAVAK	1	T7;
MUC16_HUMAN	Q8WXI7	MUC16	Mucin-16	9808	IHPSSNTAVAK	2	S5;T7;
MUC16_HUMAN	Q8WXI7	MUC16	Mucin-16	9993	FLHSEMTTLMSR	4	S4;T7;T8;S11;
MUC16_HUMAN	Q8WXI7	MUC16	Mucin-16	10299	AISGSGSPFSR	2	2;
MUC16_HUMAN	Q8WXI7	MUC16	Mucin-16	11835	VDLSPTASPGVSAK	4	S4;T6;S8;S12;
MUC20_HUMAN	Q8N307	MUC20	Mucin-20	546	VSGAAPVSIEAGSAVGK	2	2;
MINP1_HUMAN	Q9UNW1	MINPP1	Multiple inositol polyphosphate phosphatase 1	37	DPVASSLSPYFGTK	1	1;
MINP1_HUMAN	Q9UNW1	MINPP1	Multiple inositol polyphosphate phosphatase 1	37	DPVASSLSPYFGTK	1	S6;
GNPTG_HUMAN	Q9UJJ9	GNPTG	N-acetylglucosamine-1-phosphotransferase subunit gamma	271	TRPTETSNLEHLGHETPR	2	T6;T16;
NPNT_HUMAN	Q6UXI9	NPNT	Nephronectin	374	VQTDPQKPR	1	T3;
NET1_HUMAN	O95631	NTN1	Netrin-1	452	IKIPVAPPTTAASSVEEPEDCDSYCK	2	2;
NET1_HUMAN	O95631	NTN1	Netrin-1	454	IPVAPPTTAASSVEEPEDCDSYCK	1	1;
NET1_HUMAN	O95631	NTN1	Netrin-1	454	IPVAPPTTAASSVEEPEDCDSYCK	2	2;
NPDC1_HUMAN	Q9NQX5	NPDC1	Neural proliferation differentiation and control protein 1	109	KESGHSTPPLPK	1	1;
NPDC1_HUMAN	Q9NQX5	NPDC1	Neural proliferation differentiation and control protein 1	109	KESGHSTPPLPK	2	2;
NPDC1_HUMAN	Q9NQX5	NPDC1	Neural proliferation differentiation and control protein 1	109	KESGHSTPPLPK	1	T7;
NPDC1_HUMAN	Q9NQX5	NPDC1	Neural proliferation differentiation and control protein 1	109	KESGHSTPPLPK	2	S6;T7;
NPDC1_HUMAN	Q9NQX5	NPDC1	Neural proliferation differentiation and control protein 1	110	ESGHSTPPLPK	2	2;
NPDC1_HUMAN	Q9NQX5	NPDC1	Neural proliferation differentiation and control protein 1	110	ESGHSTPPLPK	2	S5;T6;
NPDC1_HUMAN	Q9NQX5	NPDC1	Neural proliferation differentiation and control protein 1	123	QRLPEPATLGFSAR	1	1;
NPDC1_HUMAN	Q9NQX5	NPDC1	Neural proliferation differentiation and control protein 1	123	QRLPEPATLGFSAR	2	T8;S12;
NPDC1_HUMAN	Q9NQX5	NPDC1	Neural proliferation differentiation and control protein 1	123	QRLPEPATLGFSAR	1	T8;
NID1_HUMAN	P14543	NID1	Nidogen-1	303	LGLEDVGTTPFSYK	2	2;
NID1_HUMAN	P14543	NID1	Nidogen-1	303	LGLEDVGTTPFSYK	2	T8;T9;
NID1_HUMAN	P14543	NID1	Nidogen-1	320	RGGADTYSVPSVLSPR	1	1;
NID1_HUMAN	P14543	NID1	Nidogen-1	320	RGGADTYSVPSVLSPR	1	S11;
NID1_HUMAN	P14543	NID1	Nidogen-1	321	GGADTYSVPSVLSPR	1	1;
NID1_HUMAN	P14543	NID1	Nidogen-1	321	GGADTYSVPSVLSPR	1	S7;
NID1_HUMAN	P14543	NID1	Nidogen-1	337	AATERPLGPPTER	2	T3;T11;
NID2_HUMAN	Q14112	NID2	Nidogen-2	281	PAAVGDLSAAHSSVPLGR	1	1;
NID2_HUMAN	Q14112	NID2	Nidogen-2	281	PAAVGDLSAAHSSVPLGR	1	S13;
NID2_HUMAN	Q14112	NID2	Nidogen-2	350	VDTKPLEESSTLD	2	2;
NID2_HUMAN	Q14112	NID2	Nidogen-2	350	VDTKPLEESSTLDPH	1	1;
NID2_HUMAN	Q14112	NID2	Nidogen-2	350	VDTKPLEESSTLDPH	2	2;
NID2_HUMAN	Q14112	NID2	Nidogen-2	350	VDTKPLEESSTLDPH	1	T11;
NID2_HUMAN	Q14112	NID2	Nidogen-2	350	VDTKPLEESSTLDPH	2	S9;S10;
NID2_HUMAN	Q14112	NID2	Nidogen-2	350	VDTKPLEESSTLDPHTK	1	1;
NID2_HUMAN	Q14112	NID2	Nidogen-2	350	VDTKPLEESSTLDPHTK	2	2;
NID2_HUMAN	Q14112	NID2	Nidogen-2	350	VDTKPLEESSTLDPHTK	3	3;
NID2_HUMAN	Q14112	NID2	Nidogen-2	350	VDTKPLEESSTLDPHTK	3	T3;T11;T16;
NID2_HUMAN	Q14112	NID2	Nidogen-2	350	VDTKPLEESSTLDPHTK	4	T3;S10;T11;T16;
NID2_HUMAN	Q14112	NID2	Nidogen-2	350	VDTKPLEESSTLDPHTK	2	T11;T16;
NID2_HUMAN	Q14112	NID2	Nidogen-2	350	VDTKPLEESSTLDPHTK	1	T11;
NID2_HUMAN	Q14112	NID2	Nidogen-2	350	VDTKPLEESSTLDPHTK	2	S9;S10;
NID2_HUMAN	Q14112	NID2	Nidogen-2	350	VDTKPLEESSTLDPHTKEGTSLGEVGGPDLK	2	2;
NID2_HUMAN	Q14112	NID2	Nidogen-2	350	VDTKPLEESSTLDPHTKEGTSLGEVGGPDLK	3	3;
NID2_HUMAN	Q14112	NID2	Nidogen-2	350	VDTKPLEESSTLDPHTKEGTSLGEVGGPDLK	5	T3;T11;T16;T20;S21;
NID2_HUMAN	Q14112	NID2	Nidogen-2	350	VDTKPLEESSTLDPHTKEGTSLGEVGGPDLK	3	T3;T11;T16;
NID2_HUMAN	Q14112	NID2	Nidogen-2	350	VDTKPLEESSTLDPHTKEGTSLGEVGGPDLK	2	T11;T16;
NID2_HUMAN	Q14112	NID2	Nidogen-2	354	PLEESSTLDPHTK	3	S6;T7;T12;
NID2_HUMAN	Q14112	NID2	Nidogen-2	363	PHTKEGTSLGEVGGPDLK	3	T3;T7;S8;
NID2_HUMAN	Q14112	NID2	Nidogen-2	367	EGTSLGEVGGPDLK	1	1;
NID2_HUMAN	Q14112	NID2	Nidogen-2	367	EGTSLGEVGGPDLK	2	T3;S4;
NID2_HUMAN	Q14112	NID2	Nidogen-2	367	EGTSLGEVGGPDLK	1	T3;
NID2_HUMAN	Q14112	NID2	Nidogen-2	381	GQVEPWDERETR	1	T11;
NID2_HUMAN	Q14112	NID2	Nidogen-2	381	GQVEPWDERETRSPAPPEVDR	2	T11;S13;
NID2_HUMAN	Q14112	NID2	Nidogen-2	390	ETRSPAPPEVDR	2	T2;S4;
NID2_HUMAN	Q14112	NID2	Nidogen-2	393	SPAPPEVDR	1	S1;
NID2_HUMAN	Q14112	NID2	Nidogen-2	448	SYPASGHTTPL	2	T8;T9;
NID2_HUMAN	Q14112	NID2	Nidogen-2	448	SYPASGHTTPLSR	1	1;
NID2_HUMAN	Q14112	NID2	Nidogen-2	448	SYPASGHTTPLSR	2	2;
NID2_HUMAN	Q14112	NID2	Nidogen-2	448	SYPASGHTTPLSR	3	3;
NID2_HUMAN	Q14112	NID2	Nidogen-2	448	SYPASGHTTPLSR	4	4;
NID2_HUMAN	Q14112	NID2	Nidogen-2	448	SYPASGHTTPLSR	1	T9;
NID2_HUMAN	Q14112	NID2	Nidogen-2	448	SYPASGHTTPLSR	2	T8;T9;
NID2_HUMAN	Q14112	NID2	Nidogen-2	448	SYPASGHTTPLSR	4	S5;T8;T9;S12;
NID2_HUMAN	Q14112	NID2	Nidogen-2	448	SYPASGHTTPLSR	3	S5;T8;S12;
NID2_HUMAN	Q14112	NID2	Nidogen-2	448	SYPASGHTTPLSR	4	S1;S5;T8;S12;
NID2_HUMAN	Q14112	NID2	Nidogen-2	448	SYPASGHTTPLSR	3	S1;S5;S12;
NID2_HUMAN	Q14112	NID2	Nidogen-2	449	YPASGHTTPLSR	2	2;
NID2_HUMAN	Q14112	NID2	Nidogen-2	449	YPASGHTTPLSR	2	T7;T8;
NID2_HUMAN	Q14112	NID2	Nidogen-2	450	PASGHTTPLSR	2	T6;T7;
NID2_HUMAN	Q14112	NID2	Nidogen-2	461	GTYEVGLEDNIGSNTEVFTYNAANK	1	1;
NID2_HUMAN	Q14112	NID2	Nidogen-2	461	GTYEVGLEDNIGSNTEVFTYNAANK	2	2;
NID2_HUMAN	Q14112	NID2	Nidogen-2	461	GTYEVGLEDNIGSNTEVFTYNAANK	3	3;
NID2_HUMAN	Q14112	NID2	Nidogen-2	461	GTYEVGLEDNIGSNTEVFTYNAANK	4	4;
NID2_HUMAN	Q14112	NID2	Nidogen-2	946	HAQAQYAYPGAR	1	1;
NID2_HUMAN	Q14112	NID2	Nidogen-2	1024	ENLLEHYGGTPR	1	1;
NID2_HUMAN	Q14112	NID2	Nidogen-2	1024	ENLLEHYGGTPR	1	T10;
N2DL3_HUMAN	Q9BZM4	ULBP3	NKG2D ligand 3	205	RLEPTAPPTMAPGLAQPK	2	T5;T9;
NUCB1_HUMAN	Q02818	NUCB1	Nucleobindin-1	32	GAPNKEETPATESPDTGLYYHR	1	1;
NUCB1_HUMAN	Q02818	NUCB1	Nucleobindin-1	32	GAPNKEETPATESPDTGLYYHR	2	2;
NUCB1_HUMAN	Q02818	NUCB1	Nucleobindin-1	32	GAPNKEETPATESPDTGLYYHR	2	T8;T11;
NUCB1_HUMAN	Q02818	NUCB1	Nucleobindin-1	32	GAPNKEETPATESPDTGLYYHR	1	T11;
OLM2A_HUMAN	Q68BL7	OLFML2A	Olfactomedin-like protein 2A	206	DAAAAPATPATGTGSK	2	2;
OLM2B_HUMAN	Q68BL8	OLFML2B	Olfactomedin-like protein 2B	354	QGHSTAVTSDLNAR	3	S4;T5;S9;
PPN_HUMAN	O95428	PAPLN	Papilin	1015	DPAQDFGQAGAAGPLGAIPSSHPQPANR	1	1;
PPN_HUMAN	O95428	PAPLN	Papilin	1219	VVSPAPTAQPR	1	1;
PPN_HUMAN	O95428	PAPLN	Papilin	1219	VVSPAPTAQPR	1	T7;
PTHR_HUMAN	P12272	PTHLH	Parathyroid hormone-related protein	74	ATSEVSPNSKPSPNTK	1	1;
PTHR_HUMAN	P12272	PTHLH	Parathyroid hormone-related protein	74	ATSEVSPNSKPSPNTK	2	2;
PTHR_HUMAN	P12272	PTHLH	Parathyroid hormone-related protein	74	ATSEVSPNSKPSPNTK	3	3;
PTHR_HUMAN	P12272	PTHLH	Parathyroid hormone-related protein	74	ATSEVSPNSKPSPNTK	4	4;
PTHR_HUMAN	P12272	PTHLH	Parathyroid hormone-related protein	74	ATSEVSPNSKPSPNTK	3	T2;S12;T15;
PTHR_HUMAN	P12272	PTHLH	Parathyroid hormone-related protein	74	ATSEVSPNSKPSPNTK	2	T2;S12;
PTHR_HUMAN	P12272	PTHLH	Parathyroid hormone-related protein	74	ATSEVSPNSKPSPNTK	1	T2;
PTHR_HUMAN	P12272	PTHLH	Parathyroid hormone-related protein	103	YLTQETNKVETYK	2	2;
PTHR_HUMAN	P12272	PTHLH	Parathyroid hormone-related protein	103	YLTQETNKVETYK	2	T3;T6;
PTHR_HUMAN	P12272	PTHLH	Parathyroid hormone-related protein	103	YLTQETNKVETYK	1	T3;
PLTP_HUMAN	P55058	PLTP	Phospholipid transfer protein	482	ASTAPTPSTAAV	4	4;
PLTP_HUMAN	P55058	PLTP	Phospholipid transfer protein	482	ASTAPTPSTAAV	5	S2;T3;T6;S8;T9;
IC1_HUMAN	P05155	SERPING1	Plasma protease C1 inhibitor	45	VATTVISK	2	2;
IC1_HUMAN	P05155	SERPING1	Plasma protease C1 inhibitor	45	VATTVISK	2	T3;T4;
IPSP_HUMAN	P05154	SERPINA5	Plasma serine protease inhibitor	31	VEDLHVGATVAPSSR	1	1;
IPSP_HUMAN	P05154	SERPINA5	Plasma serine protease inhibitor	31	VEDLHVGATVAPSSR	1	T9;
PDGFD_HUMAN	Q9GZP0	PDGFD	Platelet-derived growth factor D	19	RDTSATPQSASIK	1	T6;
PDGFD_HUMAN	Q9GZP0	PDGFD	Platelet-derived growth factor D	19	RDTSATPQSASIK	2	T3;S11;
PDGFB_HUMAN	P01127	PDGFB	Platelet-derived growth factor subunit B	180	CETVAAARPVT	1	1;
PDGFB_HUMAN	P01127	PDGFB	Platelet-derived growth factor subunit B	180	CETVAAARPVT	1	T11;
PDGFB_HUMAN	P01127	PDGFB	Platelet-derived growth factor subunit B	180	CETVAAARPVTR	1	1;
PDGFB_HUMAN	P01127	PDGFB	Platelet-derived growth factor subunit B	180	CETVAAARPVTR	1	T11;
PXDC2_HUMAN	Q6UX71	PLXDC2	Plexin domain-containing protein 2	80	ASVGQDSPEPR	1	1;
PXDC2_HUMAN	Q6UX71	PLXDC2	Plexin domain-containing protein 2	80	ASVGQDSPEPR	1	S7;
PODXL_HUMAN	O00592	PODXL	Podocalyxin	162	SSHSVTTDLTSTK	3	3;
PODXL_HUMAN	O00592	PODXL	Podocalyxin	162	SSHSVTTDLTSTK	4	4;
PODXL_HUMAN	O00592	PODXL	Podocalyxin	162	SSHSVTTDLTSTK	4	T6;T7;T10;S11;
PODXL_HUMAN	O00592	PODXL	Podocalyxin	162	SSHSVTTDLTSTK	3	T6;T7;S11;
PODXL_HUMAN	O00592	PODXL	Podocalyxin	191	QPTSTHPVATPTSSGHDHLMK	6	T3;S4;T5;T10;S13;S14;
PODXL_HUMAN	O00592	PODXL	Podocalyxin	330	TPSPTVAHESNWAK	2	2;
PODXL_HUMAN	O00592	PODXL	Podocalyxin	330	TPSPTVAHESNWAK	3	3;
PODXL_HUMAN	O00592	PODXL	Podocalyxin	330	TPSPTVAHESNWAK	2	T1;T5;
PDXL2_HUMAN	Q9NZ53	PODXL2	Podocalyxin-like protein 2	127	AGSIEDTSQAQELPNLPSPLPK	2	2;
PDXL2_HUMAN	Q9NZ53	PODXL2	Podocalyxin-like protein 2	127	AGSIEDTSQAQELPNLPSPLPK	3	3;
PDXL2_HUMAN	Q9NZ53	PODXL2	Podocalyxin-like protein 2	127	AGSIEDTSQAQELPNLPSPLPK	2	T7;S18;
PDXL2_HUMAN	Q9NZ53	PODXL2	Podocalyxin-like protein 2	127	AGSIEDTSQAQELPNLPSPLPK	2	S8;S18;
PDXL2_HUMAN	Q9NZ53	PODXL2	Podocalyxin-like protein 2	205	DFSLTSSSQTPGATK	1	1;
PDXL2_HUMAN	Q9NZ53	PODXL2	Podocalyxin-like protein 2	205	DFSLTSSSQTPGATK	2	2;
PDXL2_HUMAN	Q9NZ53	PODXL2	Podocalyxin-like protein 2	205	DFSLTSSSQTPGATK	3	3;
PDXL2_HUMAN	Q9NZ53	PODXL2	Podocalyxin-like protein 2	205	DFSLTSSSQTPGATK	3	T5;T10;T14;
PDXL2_HUMAN	Q9NZ53	PODXL2	Podocalyxin-like protein 2	205	DFSLTSSSQTPGATK	3	T5;S8;T10;
PDXL2_HUMAN	Q9NZ53	PODXL2	Podocalyxin-like protein 2	205	DFSLTSSSQTPGATK	2	T10;T14;
PDXL2_HUMAN	Q9NZ53	PODXL2	Podocalyxin-like protein 2	205	DFSLTSSSQTPGATK	1	T10;
PDXL2_HUMAN	Q9NZ53	PODXL2	Podocalyxin-like protein 2	205	DFSLTSSSQTPGATK	3	S6;S7;S8;
NRG2_HUMAN	O14511	NRG2	Pro-neuregulin-2, membrane-bound isoform	326	LYVNSVSTTLSSWSGHAR	2	2;
PRAP1_HUMAN	Q96NZ9	PRAP1	Proline-rich acidic protein 1	70	LLTTEEKPR	1	1;
PRAP1_HUMAN	Q96NZ9	PRAP1	Proline-rich acidic protein 1	70	LLTTEEKPR	2	T3;T4;
PRAP1_HUMAN	Q96NZ9	PRAP1	Proline-rich acidic protein 1	70	LLTTEEKPR	1	T4;
PRAP1_HUMAN	Q96NZ9	PRAP1	Proline-rich acidic protein 1	83	GPILPGTK	1	T7;
PRRT3_HUMAN	Q5FWE3	PRRT3	Proline-rich transmembrane protein 3	49	GSVGSEPQAFDVFPENPR	1	1;
PRRT3_HUMAN	Q5FWE3	PRRT3	Proline-rich transmembrane protein 3	277	SLPPAEELPVETPK	2	S1;T12;
PRRT3_HUMAN	Q5FWE3	PRRT3	Proline-rich transmembrane protein 3	291	RAGAEVSWEVSSPGPPPK	2	2;
PRRT3_HUMAN	Q5FWE3	PRRT3	Proline-rich transmembrane protein 3	291	RAGAEVSWEVSSPGPPPK	2	S11;S12;
PRRT3_HUMAN	Q5FWE3	PRRT3	Proline-rich transmembrane protein 3	317	DSPGPQPTDPPASEAPDRPSKPER	3	T8;S13;S20;
LRP1_HUMAN	Q07954	LRP1	Prolow-density lipoprotein receptor-related protein 1	3535	TCEPYQFR	1	1;
CUTA_HUMAN	O60888	CUTA	Protein CutA	46	SGSPPTQPSPASDSGSGYVPGSVSAAFVTCPNEK	1	1;
CUTA_HUMAN	O60888	CUTA	Protein CutA	48	SPPTQPSPASDSGSGYVPGSVSAAFVTCPNEK	1	1;
CUTA_HUMAN	O60888	CUTA	Protein CutA	166	QVTESVSDSITV	1	1;
CUTA_HUMAN	O60888	CUTA	Protein CutA	166	QVTESVSDSITV	1	T11;
HEG1_HUMAN	Q9ULI3	HEG1	Protein HEG homolog 1	59	RPEREPPPTPPR	1	T9;
HEG1_HUMAN	Q9ULI3	HEG1	Protein HEG homolog 1	59	RPEREPPPTPPRER	1	T9;
HEG1_HUMAN	Q9ULI3	HEG1	Protein HEG homolog 1	63	EPPPTPPRER	1	T5;
HEG1_HUMAN	Q9ULI3	HEG1	Protein HEG homolog 1	73	RGPATPGPSYR	1	1;
HEG1_HUMAN	Q9ULI3	HEG1	Protein HEG homolog 1	73	RGPATPGPSYR	2	T5;S9;
HEG1_HUMAN	Q9ULI3	HEG1	Protein HEG homolog 1	73	RGPATPGPSYR	1	T5;
HEG1_HUMAN	Q9ULI3	HEG1	Protein HEG homolog 1	84	APEPGAATQR	1	T8;
HEG1_HUMAN	Q9ULI3	HEG1	Protein HEG homolog 1	84	APEPGAATQRGPSGR	2	T8;S13;
HEG1_HUMAN	Q9ULI3	HEG1	Protein HEG homolog 1	140	EGVMVQTSGK	1	1;
HEG1_HUMAN	Q9ULI3	HEG1	Protein HEG homolog 1	140	EGVMVQTSGK	2	T7;S8;
HEG1_HUMAN	Q9ULI3	HEG1	Protein HEG homolog 1	140	EGVMVQTSGK	1	T7;
HEG1_HUMAN	Q9ULI3	HEG1	Protein HEG homolog 1	150	SHAASDAPENLTLLAETADAR	1	1;
HEG1_HUMAN	Q9ULI3	HEG1	Protein HEG homolog 1	150	SHAASDAPENLTLLAETADAR	2	2;
HEG1_HUMAN	Q9ULI3	HEG1	Protein HEG homolog 1	150	SHAASDAPENLTLLAETADAR	3	3;
HEG1_HUMAN	Q9ULI3	HEG1	Protein HEG homolog 1	150	SHAASDAPENLTLLAETADAR	1	S1;
HEG1_HUMAN	Q9ULI3	HEG1	Protein HEG homolog 1	221	IAAFQTK	1	T6;
HEG1_HUMAN	Q9ULI3	HEG1	Protein HEG homolog 1	328	TMHVATVFTDGGPR	1	1;
HEG1_HUMAN	Q9ULI3	HEG1	Protein HEG homolog 1	328	TMHVATVFTDGGPR	2	2;
HEG1_HUMAN	Q9ULI3	HEG1	Protein HEG homolog 1	328	TMHVATVFTDGGPR	3	T1;T6;T9;
HEG1_HUMAN	Q9ULI3	HEG1	Protein HEG homolog 1	328	TMHVATVFTDGGPR	1	T9;
HEG1_HUMAN	Q9ULI3	HEG1	Protein HEG homolog 1	328	TMHVATVFTDGGPR	2	T6;T9;
HEG1_HUMAN	Q9ULI3	HEG1	Protein HEG homolog 1	328	TMHVATVFTDGGPR	1	T6;
HEG1_HUMAN	Q9ULI3	HEG1	Protein HEG homolog 1	345	SLTVSLGPVSK	2	2;
HEG1_HUMAN	Q9ULI3	HEG1	Protein HEG homolog 1	345	SLTVSLGPVSK	2	S1;S5;
HEG1_HUMAN	Q9ULI3	HEG1	Protein HEG homolog 1	356	TEGFPK	1	T1;
HEG1_HUMAN	Q9ULI3	HEG1	Protein HEG homolog 1	365	IATTSSSVLLSPSAVESR	3	3;
HEG1_HUMAN	Q9ULI3	HEG1	Protein HEG homolog 1	365	IATTSSSVLLSPSAVESR	4	4;
HEG1_HUMAN	Q9ULI3	HEG1	Protein HEG homolog 1	506	SYSESSSTSSSESLNSSAPR	2	2;
HEG1_HUMAN	Q9ULI3	HEG1	Protein HEG homolog 1	529	SIAGISYGQVR	1	1;
HEG1_HUMAN	Q9ULI3	HEG1	Protein HEG homolog 1	529	SIAGISYGQVR	1	S1;
HEG1_HUMAN	Q9ULI3	HEG1	Protein HEG homolog 1	547	TSSDHTDHTYLSSTFTK	1	1;
HEG1_HUMAN	Q9ULI3	HEG1	Protein HEG homolog 1	547	TSSDHTDHTYLSSTFTK	1	T16;
HEG1_HUMAN	Q9ULI3	HEG1	Protein HEG homolog 1	931	LGVTAEYSPASR	3	3;
HEG1_HUMAN	Q9ULI3	HEG1	Protein HEG homolog 1	931	LGVTAEYSPASR	3	T4;S8;S11;
NOV_HUMAN	P48745	NOV	Protein NOV homolog	43	CPATPPTCAPGVR	1	1;
NOV_HUMAN	P48745	NOV	Protein NOV homolog	43	CPATPPTCAPGVR	2	T4;T7;
NOV_HUMAN	P48745	NOV	Protein NOV homolog	340	NNEAFLQELELKTTR	2	T13;T14;
YIPF3_HUMAN	Q9GZM5	YIPF3	Protein YIPF3	342	AVAVTLQSH	1	1;
YIPF3_HUMAN	Q9GZM5	YIPF3	Protein YIPF3	342	AVAVTLQSH	2	T5;S8;
YIPF3_HUMAN	Q9GZM5	YIPF3	Protein YIPF3	342	AVAVTLQSH	1	T5;
PTPRJ_HUMAN	Q12913	PTPRJ	Receptor-type tyrosine-protein phosphatase eta	301	AGSPTAPVHDESLVGPVDPSSGQQSR	1	1;
PTPRG_HUMAN	P23470	PTPRG	Receptor-type tyrosine-protein phosphatase gamma	633	TAEGGHQTIPGHEQDHTAVPTDQTGGR	3	3;
PTPRG_HUMAN	P23470	PTPRG	Receptor-type tyrosine-protein phosphatase gamma	633	TAEGGHQTIPGHEQDHTAVPTDQTGGR	4	4;
PTPRG_HUMAN	P23470	PTPRG	Receptor-type tyrosine-protein phosphatase gamma	633	TAEGGHQTIPGHEQDHTAVPTDQTGGR	4	T8;T17;T21;T24;
PTPRG_HUMAN	P23470	PTPRG	Receptor-type tyrosine-protein phosphatase gamma	633	TAEGGHQTIPGHEQDHTAVPTDQTGGR	3	T8;T17;T21;
PTPRG_HUMAN	P23470	PTPRG	Receptor-type tyrosine-protein phosphatase gamma	704	GDRFSEDSR	1	1;
PTPRG_HUMAN	P23470	PTPRG	Receptor-type tyrosine-protein phosphatase gamma	704	GDRFSEDSR	1	S5;
PTPRG_HUMAN	P23470	PTPRG	Receptor-type tyrosine-protein phosphatase gamma	713	FITVNPAEK	1	T3;
R4RL1_HUMAN	Q86UN2	RTN4RL1	Reticulon-4 receptor-like 1	315	SHTLTTTDR	3	T3;T5;T6;
ROBO1_HUMAN	Q9Y6N7	ROBO1	Roundabout homolog 1	654	TQDVLPTSQGVDHK	1	1;
ROBO1_HUMAN	Q9Y6N7	ROBO1	Roundabout homolog 1	654	TQDVLPTSQGVDHK	1	T7;
SFRP1_HUMAN	Q8N474	SFRP1	Secreted frizzled-related protein 1	303	NHECPTFQSV	1	1;
SE6L2_HUMAN	Q6UXD5	SEZ6L2	Seizure 6-like protein 2	95	ATEPGTGPLTTAVTPNGVR	4	4;
SE6L2_HUMAN	Q6UXD5	SEZ6L2	Seizure 6-like protein 2	95	ATEPGTGPLTTAVTPNGVR	4	T6;T10;T11;T14;
SEM3F_HUMAN	Q13275	SEMA3F	Semaphorin-3F	151	AQATPWTQTQAVR	1	1;
SEM3F_HUMAN	Q13275	SEMA3F	Semaphorin-3F	169	ATDGALRPMPTAPR	1	1;
SEM3F_HUMAN	Q13275	SEMA3F	Semaphorin-3F	169	ATDGALRPMPTAPR	2	T2;T11;
SEM3F_HUMAN	Q13275	SEMA3F	Semaphorin-3F	169	ATDGALRPMPTAPR	1	T11;
SEM4D_HUMAN	Q92854	SEMA4D	Semaphorin-4D	648	VVPKPVVAPTLS	1	1;
SEM4D_HUMAN	Q92854	SEMA4D	Semaphorin-4D	648	VVPKPVVAPTLS	1	T10;
SEM4D_HUMAN	Q92854	SEMA4D	Semaphorin-4D	648	VVPKPVVAPTLSVVQTEGSR	2	2;
SEM4D_HUMAN	Q92854	SEMA4D	Semaphorin-4D	648	VVPKPVVAPTLSVVQTEGSR	2	T10;T16;
SEM4D_HUMAN	Q92854	SEMA4D	Semaphorin-4D	712	IVINTVPQLH	1	T5;
SEM4D_HUMAN	Q92854	SEMA4D	Semaphorin-4D	712	IVINTVPQLHSEK	1	1;
SEM4D_HUMAN	Q92854	SEMA4D	Semaphorin-4D	712	IVINTVPQLHSEK	2	T5;S11;
SEM4D_HUMAN	Q92854	SEMA4D	Semaphorin-4D	712	IVINTVPQLHSEK	1	T5;
MUC24_HUMAN	Q04900	CD164	Sialomucin core protein 24	52	LVTTPAPETCEGR	2	2;
SMOC1_HUMAN	Q9H4F8	SMOC1	SPARC-related modular calcium-binding protein 1	155	TPVCSGSVTDKPLSQGNSGR	1	1;
SMOC1_HUMAN	Q9H4F8	SMOC1	SPARC-related modular calcium-binding protein 1	155	TPVCSGSVTDKPLSQGNSGR	1	T9;
SPON1_HUMAN	Q9HCB6	SPON1	Spondin-1	29	FSDETLDKVPK	1	1;
SPON1_HUMAN	Q9HCB6	SPON1	Spondin-1	29	FSDETLDKVPK	1	T5;
SPON1_HUMAN	Q9HCB6	SPON1	Spondin-1	376	IRPLTSLDHPQSPFYDPEGGSITQVAR	2	2;
SPON1_HUMAN	Q9HCB6	SPON1	Spondin-1	530	QFPEDGSVCTLPTEETEK	1	1;
STC2_HUMAN	O76061	STC2	Stanniocalcin-2	25	TDATNPPEGPQDR	1	1;
STC2_HUMAN	O76061	STC2	Stanniocalcin-2	25	TDATNPPEGPQDR	2	T1;T4;
QSOX1_HUMAN	O00391	QSOX1	Sulfhydryl oxidase 1	272	EAAQTTVAPTTANK	4	T5;T6;T10;T11;
QSOX1_HUMAN	O00391	QSOX1	Sulfhydryl oxidase 1	286	IAPTVWK	1	T4;
QSOX1_HUMAN	O00391	QSOX1	Sulfhydryl oxidase 1	575	NSTLDPGKPEMMK	1	1;
QSOX1_HUMAN	O00391	QSOX1	Sulfhydryl oxidase 1	575	NSTLDPGKPEMMK	2	S2;T3;
QSOX1_HUMAN	O00391	QSOX1	Sulfhydryl oxidase 1	575	NSTLDPGKPEMMK	1	T3;
QSOX1_HUMAN	O00391	QSOX1	Sulfhydryl oxidase 1	576	STLDPGKPEMMK	1	1;
QSOX1_HUMAN	O00391	QSOX1	Sulfhydryl oxidase 1	588	SPTNTTPHVPAEGPEASRPPK	3	3;
QSOX1_HUMAN	O00391	QSOX1	Sulfhydryl oxidase 1	588	SPTNTTPHVPAEGPEASRPPK	4	T3;T5;T6;S17;
QSOX1_HUMAN	O00391	QSOX1	Sulfhydryl oxidase 1	588	SPTNTTPHVPAEGPEASRPPK	5	S1;T3;T5;T6;S17;
QSOX1_HUMAN	O00391	QSOX1	Sulfhydryl oxidase 1	588	SPTNTTPHVPAEGPEASRPPK	3	S1;T3;S17;
QSOX1_HUMAN	O00391	QSOX1	Sulfhydryl oxidase 1	646	DTGAALLAESR	1	1;
QSOX1_HUMAN	O00391	QSOX1	Sulfhydryl oxidase 1	646	DTGAALLAESR	1	S10;
QSOX2_HUMAN	Q6ZRP7	QSOX2	Sulfhydryl oxidase 2	565	DNLLDTYSADQGDSSEGGTLAR	1	1;
SDC1_HUMAN	P18827	SDC1	Syndecan-1	156	DMQPGHHETSTPAGPSQADLHTPHTEDGGPSATER	4	4;
SDC1_HUMAN	P18827	SDC1	Syndecan-1	156	DMQPGHHETSTPAGPSQADLHTPHTEDGGPSATER	5	T9;T11;S16;T22;S31;
SDC1_HUMAN	P18827	SDC1	Syndecan-1	156	DMQPGHHETSTPAGPSQADLHTPHTEDGGPSATER	7	T9;S10;T11;S16;T22;T25;S31;
SDC1_HUMAN	P18827	SDC1	Syndecan-1	156	DMQPGHHETSTPAGPSQADLHTPHTEDGGPSATER	6	T9;S10;T11;S16;T22;S31;
SDC1_HUMAN	P18827	SDC1	Syndecan-1	231	NQSPVDQGATGA	1	1;
SDC2_HUMAN	P34741	SDC2	Syndecan-2	77	ILLTSAAPK	2	T4;S5;
SDC2_HUMAN	P34741	SDC2	Syndecan-2	86	VETTTLNIQNK	3	T3;T4;T5;
SDC2_HUMAN	P34741	SDC2	Syndecan-2	97	IPAQTKSPEETDKEK	2	2;
SDC2_HUMAN	P34741	SDC2	Syndecan-2	97	IPAQTKSPEETDKEK	2	T5;T11;
SDC3_HUMAN	O75056	SDC3	Syndecan-3	211	LLPLPLTTVATAR	2	2;
SDC3_HUMAN	O75056	SDC3	Syndecan-3	248	LVSTATSRPR	3	T4;T6;S7;
SDC3_HUMAN	O75056	SDC3	Syndecan-3	248	LVSTATSRPR	3	S3;T4;S7;
SDC3_HUMAN	O75056	SDC3	Syndecan-3	248	LVSTATSRPR	2	S3;S7;
SDC3_HUMAN	O75056	SDC3	Syndecan-3	258	ALPRPATTQEPDIPER	2	T7;T8;
SDC3_HUMAN	O75056	SDC3	Syndecan-3	343	ASSPPGTLPK	1	1;
SDC4_HUMAN	P31431	SDC4	Syndecan-4	93	AGSGSQVPTEPK	1	1;
SDC4_HUMAN	P31431	SDC4	Syndecan-4	93	AGSGSQVPTEPK	2	2;
SDC4_HUMAN	P31431	SDC4	Syndecan-4	93	AGSGSQVPTEPK	1	T9;
SDC4_HUMAN	P31431	SDC4	Syndecan-4	93	AGSGSQVPTEPK	2	S5;T9;
SDC4_HUMAN	P31431	SDC4	Syndecan-4	93	AGSGSQVPTEPK	1	S5;
TICN1_HUMAN	Q08629	SPOCK1	Testican-1	223	RVIKPTSSNTAQGR	1	T6;
TICN1_HUMAN	Q08629	SPOCK1	Testican-1	224	VIKPTSSNTAQG	1	1;
TICN1_HUMAN	Q08629	SPOCK1	Testican-1	224	VIKPTSSNTAQG	1	T5;
TICN1_HUMAN	Q08629	SPOCK1	Testican-1	224	VIKPTSSNTAQGR	1	1;
TICN1_HUMAN	Q08629	SPOCK1	Testican-1	224	VIKPTSSNTAQGR	2	2;
TICN1_HUMAN	Q08629	SPOCK1	Testican-1	224	VIKPTSSNTAQGR	2	T5;T9;
TICN1_HUMAN	Q08629	SPOCK1	Testican-1	224	VIKPTSSNTAQGR	2	T5;S7;
TICN1_HUMAN	Q08629	SPOCK1	Testican-1	224	VIKPTSSNTAQGR	1	T5;
TICN2_HUMAN	Q92563	SPOCK2	Testican-2	176	CEGPCPCPTEQAATSTADGKPETCTGQDLADLGDR	3	3;
TSP1_HUMAN	P07996	THBS1	Thrombospondin-1	289	TIVTTLQDSIR	2	2;
TSP1_HUMAN	P07996	THBS1	Thrombospondin-1	300	KVTEENKELANELR	1	T3;
TSP1_HUMAN	P07996	THBS1	Thrombospondin-1	624	FTGSQPFGQGVEHATANK	1	1;
TSP1_HUMAN	P07996	THBS1	Thrombospondin-1	624	FTGSQPFGQGVEHATANK	1	T15;
TYB4_HUMAN	P62328	TMSB4X	Thymosin beta-4	27	NPLPSKETIEQEK	1	1;
TYB4_HUMAN	P62328	TMSB4X	Thymosin beta-4	27	NPLPSKETIEQEK	1	S5;
TRHDE_HUMAN	Q9UKU6	TRHDE	Thyrotropin-releasing hormone-degrading ectoenzyme	71	SATPGADGGPSGFPER	1	1;
TRHDE_HUMAN	Q9UKU6	TRHDE	Thyrotropin-releasing hormone-degrading ectoenzyme	71	SATPGADGGPSGFPER	1	T3;
TLL2_HUMAN	Q9Y6L7	TLL2	Tolloid-like protein 2	26	LGERPDATADYSELDGEEGTEQQLEHYHDPCK	1	1;
TLL2_HUMAN	Q9Y6L7	TLL2	Tolloid-like protein 2	26	LGERPDATADYSELDGEEGTEQQLEHYHDPCK	1	T8;
TLL2_HUMAN	Q9Y6L7	TLL2	Tolloid-like protein 2	319	QDDNGVRPTIGQR	1	T9;
TGON2_HUMAN	O43493	TGOLN2	Trans-Golgi network integral membrane protein 2	16	GAVPLLATESVK	1	1;
TGON2_HUMAN	O43493	TGOLN2	Trans-Golgi network integral membrane protein 2	16	GAVPLLATESVK	1	T8;
TGON2_HUMAN	O43493	TGOLN2	Trans-Golgi network integral membrane protein 2	18	VPLLATESVK	1	1;
TGON2_HUMAN	O43493	TGOLN2	Trans-Golgi network integral membrane protein 2	18	VPLLATESVK	1	T6;
TGON2_HUMAN	O43493	TGOLN2	Trans-Golgi network integral membrane protein 2	20	LLATESVK	1	1;
TGON2_HUMAN	O43493	TGOLN2	Trans-Golgi network integral membrane protein 2	21	LATESVK	1	1;
TGON2_HUMAN	O43493	TGOLN2	Trans-Golgi network integral membrane protein 2	56	SHPEPQTPKDSPSK	2	2;
TGON2_HUMAN	O43493	TGOLN2	Trans-Golgi network integral membrane protein 2	56	SHPEPQTPKDSPSK	2	S1;S11;
TGON2_HUMAN	O43493	TGOLN2	Trans-Golgi network integral membrane protein 2	70	SSAEAQTPEDTPNK	1	1;
TGON2_HUMAN	O43493	TGOLN2	Trans-Golgi network integral membrane protein 2	126	SHPELQTPKDSTGK	3	S1;T7;S11;
TGON2_HUMAN	O43493	TGOLN2	Trans-Golgi network integral membrane protein 2	140	SGAEAQTPEDSPNR	1	1;
TGON2_HUMAN	O43493	TGOLN2	Trans-Golgi network integral membrane protein 2	140	SGAEAQTPEDSPNR	2	2;
TGON2_HUMAN	O43493	TGOLN2	Trans-Golgi network integral membrane protein 2	140	SGAEAQTPEDSPNR	1	T7;
TGON2_HUMAN	O43493	TGOLN2	Trans-Golgi network integral membrane protein 2	140	SGAEAQTPEDSPNR	2	S1;S11;
TGON2_HUMAN	O43493	TGOLN2	Trans-Golgi network integral membrane protein 2	224	SGAEEQGPIDGPSK	1	1;
TGON2_HUMAN	O43493	TGOLN2	Trans-Golgi network integral membrane protein 2	261	DHSKPISNPSDNK	1	1;
TGON2_HUMAN	O43493	TGOLN2	Trans-Golgi network integral membrane protein 2	261	DHSKPISNPSDNK	1	S7;
TGON2_HUMAN	O43493	TGOLN2	Trans-Golgi network integral membrane protein 2	314	SSEPTEDVEPK	1	1;
TGON2_HUMAN	O43493	TGOLN2	Trans-Golgi network integral membrane protein 2	314	SSEPTEDVEPK	1	T5;
TFR1_HUMAN	P02786	TFRC	Transferrin receptor protein 1	101	LAGTESPVR	1	1;
TFR1_HUMAN	P02786	TFRC	Transferrin receptor protein 1	101	LAGTESPVR	1	T4;
TFR1_HUMAN	P02786	TFRC	Transferrin receptor protein 1	101	LAGTESPVREEPGEDFPAAR	1	1;
TFR1_HUMAN	P02786	TFRC	Transferrin receptor protein 1	101	LAGTESPVREEPGEDFPAAR	1	T4;
TFR1_HUMAN	P02786	TFRC	Transferrin receptor protein 1	103	GTESPVREEPGEDFPAAR	1	1;
TFR1_HUMAN	P02786	TFRC	Transferrin receptor protein 1	103	GTESPVREEPGEDFPAAR	1	T2;
T132A_HUMAN	Q24JP5	TMEM132A	Transmembrane protein 132A	796	QVAGSVGGNTGVR	1	1;
T132A_HUMAN	Q24JP5	TMEM132A	Transmembrane protein 132A	796	QVAGSVGGNTGVR	1	S5;
TR13C_HUMAN	Q96RJ3	TNFRSF13C	Tumor necrosis factor receptor superfamily member 13C	40	TPRPKPAGASSPAPR	3	T1;S10;S11;
TR13C_HUMAN	Q96RJ3	TNFRSF13C	Tumor necrosis factor receptor superfamily member 13C	43	PKPAGASSPAPR	2	S7;S8;
TNR1B_HUMAN	P20333	TNFRSF1B	Tumor necrosis factor receptor superfamily member 1B	208	SMAPGAVHLPQPVSTR	2	2;
TNR1B_HUMAN	P20333	TNFRSF1B	Tumor necrosis factor receptor superfamily member 1B	208	SMAPGAVHLPQPVSTR	2	S14;T15;
TNR6_HUMAN	P25445	FAS	Tumor necrosis factor receptor superfamily member 6	39	KTVTTVETQN	1	1;
TNR6_HUMAN	P25445	FAS	Tumor necrosis factor receptor superfamily member 6	39	KTVTTVETQN	2	2;
TNR6_HUMAN	P25445	FAS	Tumor necrosis factor receptor superfamily member 6	39	KTVTTVETQN	3	3;
TNR6_HUMAN	P25445	FAS	Tumor necrosis factor receptor superfamily member 6	39	KTVTTVETQN	2	T4;T5;
TNR6_HUMAN	P25445	FAS	Tumor necrosis factor receptor superfamily member 6	39	KTVTTVETQN	3	T2;T4;T5;
TNR6_HUMAN	P25445	FAS	Tumor necrosis factor receptor superfamily member 6	39	KTVTTVETQN	1	T2;
TNR6_HUMAN	P25445	FAS	Tumor necrosis factor receptor superfamily member 6	40	TVTTVETQN	1	1;
TNR6_HUMAN	P25445	FAS	Tumor necrosis factor receptor superfamily member 6	40	TVTTVETQN	2	2;
TNR6_HUMAN	P25445	FAS	Tumor necrosis factor receptor superfamily member 6	40	TVTTVETQN	1	T3;
TNR8_HUMAN	P28908	TNFRSF8	Tumor necrosis factor receptor superfamily member 8	200	LAQEAASKLTR	2	S7;T10;
TNR8_HUMAN	P28908	TNFRSF8	Tumor necrosis factor receptor superfamily member 8	363	TLPIPTSAPVA	3	T1;T6;S7;
K2013_HUMAN	Q8IYS2	KIAA2013	Uncharacterized protein KIAA2013	215	VAALQTVGPTAGPAPK	1	1;
K154L_HUMAN	Q6ZVL6	KIAA1549L	UPF0606 protein KIAA1549L	374	ASPSSMDVYDSLTIGDMK	3	3;
K154L_HUMAN	Q6ZVL6	KIAA1549L	UPF0606 protein KIAA1549L	635	VQPTAAAAVTLFLR	3	3;
K154L_HUMAN	Q6ZVL6	KIAA1549L	UPF0606 protein KIAA1549L	649	KSSPPALSAALVAK	3	S2;S3;S8;
K154L_HUMAN	Q6ZVL6	KIAA1549L	UPF0606 protein KIAA1549L	795	AENTDAVLPAASAA	2	T4;S12;
UROK_HUMAN	P00749	PLAU	Urokinase-type plasminogen activator	156	KPSSPPEELK	1	1;
UROK_HUMAN	P00749	PLAU	Urokinase-type plasminogen activator	156	KPSSPPEELK	1	S3;
VASN_HUMAN	Q6EMK4	VASN	Vasorin	463	SLTLGIEPVSPTSLR	1	1;
VASN_HUMAN	Q6EMK4	VASN	Vasorin	463	SLTLGIEPVSPTSLR	3	3;
VASN_HUMAN	Q6EMK4	VASN	Vasorin	463	SLTLGIEPVSPTSLR	1	T12;
VASN_HUMAN	Q6EMK4	VASN	Vasorin	463	SLTLGIEPVSPTSLR	1	S13;
VASN_HUMAN	Q6EMK4	VASN	Vasorin	463	SLTLGIEPVSPTSLR	1	S10;
CSPG2_HUMAN	P13611	VCAN	Versican core protein	512	EFPVTETPLVTAR	2	2;
CSPG2_HUMAN	P13611	VCAN	Versican core protein	512	EFPVTETPLVTAR	2	T5;T7;
CSPG2_HUMAN	P13611	VCAN	Versican core protein	525	MILESKTEK	2	S5;T7;
CSPG2_HUMAN	P13611	VCAN	Versican core protein	626	QTSGRITEEFLGK	2	2;
CSPG2_HUMAN	P13611	VCAN	Versican core protein	626	QTSGRITEEFLGK	2	T2;T7;
CSPG2_HUMAN	P13611	VCAN	Versican core protein	631	ITEEFLGK	1	T2;
CSPG2_HUMAN	P13611	VCAN	Versican core protein	663	ILVEGISTVIYPSLQTEMTHR	3	3;
CSPG2_HUMAN	P13611	VCAN	Versican core protein	663	ILVEGISTVIYPSLQTEMTHR	4	4;
CSPG2_HUMAN	P13611	VCAN	Versican core protein	685	ERTETLIPEMR	1	1;
CSPG2_HUMAN	P13611	VCAN	Versican core protein	685	ERTETLIPEMR	1	T5;
CSPG2_HUMAN	P13611	VCAN	Versican core protein	685	ERTETLIPEMR	2	T3;T5;
CSPG2_HUMAN	P13611	VCAN	Versican core protein	687	TETLIPEMR	1	1;
CSPG2_HUMAN	P13611	VCAN	Versican core protein	696	TDTYTDEIQEEITK	2	2;
CSPG2_HUMAN	P13611	VCAN	Versican core protein	696	TDTYTDEIQEEITKSPFMGK	2	2;
CSPG2_HUMAN	P13611	VCAN	Versican core protein	713	MGKTEEEVFSGMK	1	1;
CSPG2_HUMAN	P13611	VCAN	Versican core protein	716	TEEEVFSGMK	1	1;
CSPG2_HUMAN	P13611	VCAN	Versican core protein	716	TEEEVFSGMK	1	T1;
CSPG2_HUMAN	P13611	VCAN	Versican core protein	756	LSAEPTEVR	1	1;
CSPG2_HUMAN	P13611	VCAN	Versican core protein	756	LSAEPTEVR	2	S2;T6;
CSPG2_HUMAN	P13611	VCAN	Versican core protein	756	LSAEPTEVR	1	T6;
CSPG2_HUMAN	P13611	VCAN	Versican core protein	864	QLEEVTDEDIAAHGK	1	T6;
CSPG2_HUMAN	P13611	VCAN	Versican core protein	883	FQPTTSTGIAEK	1	1;
CSPG2_HUMAN	P13611	VCAN	Versican core protein	883	FQPTTSTGIAEK	3	T4;T5;S6;
CSPG2_HUMAN	P13611	VCAN	Versican core protein	883	FQPTTSTGIAEK	1	T4;
CSPG2_HUMAN	P13611	VCAN	Versican core protein	1012	LEATISPETMR	2	2;
CSPG2_HUMAN	P13611	VCAN	Versican core protein	1039	EQTAEKPVPALSSTAWTPK	5	T3;S12;S13;T14;T17;
CSPG2_HUMAN	P13611	VCAN	Versican core protein	1087	VPVLETTPVGK	2	T6;T7;
CSPG2_HUMAN	P13611	VCAN	Versican core protein	1098	IDHSVSYPPGAVTEHK	3	3;
CSPG2_HUMAN	P13611	VCAN	Versican core protein	1098	IDHSVSYPPGAVTEHK	3	S4;S6;T13;
CSPG2_HUMAN	P13611	VCAN	Versican core protein	1114	VKTDEVVTLTPR	3	T3;T8;T10;
CSPG2_HUMAN	P13611	VCAN	Versican core protein	1130	VSLSPGPEQK	1	1;
CSPG2_HUMAN	P13611	VCAN	Versican core protein	1130	VSLSPGPEQK	2	S2;S4;
CSPG2_HUMAN	P13611	VCAN	Versican core protein	1130	VSLSPGPEQK	1	S2;
CSPG2_HUMAN	P13611	VCAN	Versican core protein	1217	LHTTSAFKPSSAITK	6	T3;T4;S5;S10;S11;T14;
CSPG2_HUMAN	P13611	VCAN	Versican core protein	1217	LHTTSAFKPSSAITK	5	T3;T4;S10;S11;T14;
CSPG2_HUMAN	P13611	VCAN	Versican core protein	1415	HLVTTVPK	1	1;
CSPG2_HUMAN	P13611	VCAN	Versican core protein	1415	HLVTTVPK	1	T4;
CSPG2_HUMAN	P13611	VCAN	Versican core protein	1415	HLVTTVPKDPEAAEAR	1	1;
CSPG2_HUMAN	P13611	VCAN	Versican core protein	1415	HLVTTVPKDPEAAEAR	2	T4;T5;
CSPG2_HUMAN	P13611	VCAN	Versican core protein	1415	HLVTTVPKDPEAAEAR	1	T4;
CSPG2_HUMAN	P13611	VCAN	Versican core protein	1518	GAESVTER	1	1;
CSPG2_HUMAN	P13611	VCAN	Versican core protein	1518	GAESVTER	1	T6;
CSPG2_HUMAN	P13611	VCAN	Versican core protein	1565	ATEVTFGEEVEK	1	1;
CSPG2_HUMAN	P13611	VCAN	Versican core protein	1565	ATEVTFGEEVEK	1	T2;
CSPG2_HUMAN	P13611	VCAN	Versican core protein	1617	ESWVEATPR	1	1;
CSPG2_HUMAN	P13611	VCAN	Versican core protein	1617	ESWVEATPR	1	T7;
CSPG2_HUMAN	P13611	VCAN	Versican core protein	1705	FVSETDTSEWISSTTVEEK	3	3;
CSPG2_HUMAN	P13611	VCAN	Versican core protein	1771	KSFMSLTTPTQSER	2	2;
CSPG2_HUMAN	P13611	VCAN	Versican core protein	1771	KSFMSLTTPTQSER	3	3;
CSPG2_HUMAN	P13611	VCAN	Versican core protein	1771	KSFMSLTTPTQSER	3	T7;T8;T10;
CSPG2_HUMAN	P13611	VCAN	Versican core protein	1771	KSFMSLTTPTQSER	2	T7;T8;
CSPG2_HUMAN	P13611	VCAN	Versican core protein	1772	SFMSLTTPTQSER	2	2;
CSPG2_HUMAN	P13611	VCAN	Versican core protein	1772	SFMSLTTPTQSER	3	3;
CSPG2_HUMAN	P13611	VCAN	Versican core protein	1772	SFMSLTTPTQSER	4	4;
CSPG2_HUMAN	P13611	VCAN	Versican core protein	1772	SFMSLTTPTQSER	3	T6;T7;T9;
CSPG2_HUMAN	P13611	VCAN	Versican core protein	1912	LGEPNYGAEIR	1	Y6;
CSPG2_HUMAN	P13611	VCAN	Versican core protein	1940	EYSTVSHPIAK	1	1;
CSPG2_HUMAN	P13611	VCAN	Versican core protein	1940	EYSTVSHPIAK	2	2;
CSPG2_HUMAN	P13611	VCAN	Versican core protein	1940	EYSTVSHPIAK	1	T4;
CSPG2_HUMAN	P13611	VCAN	Versican core protein	1940	EYSTVSHPIAK	2	S3;S6;
CSPG2_HUMAN	P13611	VCAN	Versican core protein	2058	STILPTAEVEGTKAPVEKEEVK	3	3;
CSPG2_HUMAN	P13611	VCAN	Versican core protein	2058	STILPTAEVEGTKAPVEKEEVK	2	T6;T12;
CSPG2_HUMAN	P13611	VCAN	Versican core protein	2058	STILPTAEVEGTKAPVEKEEVK	3	T2;T6;T12;
CSPG2_HUMAN	P13611	VCAN	Versican core protein	2058	STILPTAEVEGTKAPVEKEEVK	4	S1;T2;T6;T12;
CSPG2_HUMAN	P13611	VCAN	Versican core protein	2080	VSGTVSTNFPQTIEPAK	2	2;
CSPG2_HUMAN	P13611	VCAN	Versican core protein	2080	VSGTVSTNFPQTIEPAK	3	3;
CSPG2_HUMAN	P13611	VCAN	Versican core protein	2080	VSGTVSTNFPQTIEPAK	4	4;
CSPG2_HUMAN	P13611	VCAN	Versican core protein	2080	VSGTVSTNFPQTIEPAK	2	T7;T12;
CSPG2_HUMAN	P13611	VCAN	Versican core protein	2080	VSGTVSTNFPQTIEPAK	3	T4;T7;T12;
CSPG2_HUMAN	P13611	VCAN	Versican core protein	2080	VSGTVSTNFPQTIEPAK	2	T4;T7;
CSPG2_HUMAN	P13611	VCAN	Versican core protein	2080	VSGTVSTNFPQTIEPAK	4	T4;S6;T7;T12;
CSPG2_HUMAN	P13611	VCAN	Versican core protein	2108	QEIESETTSEEQIQEEK	1	1;
CSPG2_HUMAN	P13611	VCAN	Versican core protein	2152	TTDYSVLTTK	1	1;
CSPG2_HUMAN	P13611	VCAN	Versican core protein	2152	TTDYSVLTTK	1	T9;
CSPG2_HUMAN	P13611	VCAN	Versican core protein	2152	TTDYSVLTTKK	3	T2;T8;T9;
CSPG2_HUMAN	P13611	VCAN	Versican core protein	2203	SHFFLATALVTESIPAEHVVTDSPIKK	4	4;
CSPG2_HUMAN	P13611	VCAN	Versican core protein	2230	EESTKHFPK	1	1;
CSPG2_HUMAN	P13611	VCAN	Versican core protein	2230	EESTKHFPK	1	T4;
CSPG2_HUMAN	P13611	VCAN	Versican core protein	2405	AYGFEMAK	1	Y2;
CSPG2_HUMAN	P13611	VCAN	Versican core protein	2453	QESSTTFVSDGSLEK	2	2;
CSPG2_HUMAN	P13611	VCAN	Versican core protein	2453	QESSTTFVSDGSLEK	3	3;
CSPG2_HUMAN	P13611	VCAN	Versican core protein	2453	QESSTTFVSDGSLEK	2	T5;T6;
CSPG2_HUMAN	P13611	VCAN	Versican core protein	2453	QESSTTFVSDGSLEKHPEVPSAK	3	3;
CSPG2_HUMAN	P13611	VCAN	Versican core protein	2453	QESSTTFVSDGSLEKHPEVPSAK	3	T5;T6;S21;
CSPG2_HUMAN	P13611	VCAN	Versican core protein	2453	QESSTTFVSDGSLEKHPEVPSAK	3	S3;S4;S9;
CSPG2_HUMAN	P13611	VCAN	Versican core protein	2468	HPEVPSAK	1	S6;
CSPG2_HUMAN	P13611	VCAN	Versican core protein	2498	SSPDPTSTLSNTVSYER	1	1;
CSPG2_HUMAN	P13611	VCAN	Versican core protein	2498	SSPDPTSTLSNTVSYER	2	2;
CSPG2_HUMAN	P13611	VCAN	Versican core protein	2498	SSPDPTSTLSNTVSYER	3	3;
CSPG2_HUMAN	P13611	VCAN	Versican core protein	2498	SSPDPTSTLSNTVSYER	2	T6;S14;
CSPG2_HUMAN	P13611	VCAN	Versican core protein	2515	STDGSFQDR	1	1;
CSPG2_HUMAN	P13611	VCAN	Versican core protein	2515	STDGSFQDR	1	T2;
CSPG2_HUMAN	P13611	VCAN	Versican core protein	2515	STDGSFQDR	1	S1;
CSPG2_HUMAN	P13611	VCAN	Versican core protein	2524	FREFEDSTLKPNR	1	1;
CSPG2_HUMAN	P13611	VCAN	Versican core protein	2524	FREFEDSTLKPNR	1	T8;
CSPG2_HUMAN	P13611	VCAN	Versican core protein	2526	EFEDSTLKPNR	1	1;
CSPG2_HUMAN	P13611	VCAN	Versican core protein	2526	EFEDSTLKPNR	1	T6;
CSPG2_HUMAN	P13611	VCAN	Versican core protein	2526	EFEDSTLKPNRK	1	1;
CSPG2_HUMAN	P13611	VCAN	Versican core protein	2526	EFEDSTLKPNRK	1	T6;
CSPG2_HUMAN	P13611	VCAN	Versican core protein	2537	KKPTENIIIDLDK	1	T4;
CSPG2_HUMAN	P13611	VCAN	Versican core protein	2537	KKPTENIIIDLDKEDK	1	T4;
CSPG2_HUMAN	P13611	VCAN	Versican core protein	2538	KPTENIIIDLDKEDK	1	T3;
CSPG2_HUMAN	P13611	VCAN	Versican core protein	2698	KSATVIPEIEGIK	1	1;
CSPG2_HUMAN	P13611	VCAN	Versican core protein	2698	KSATVIPEIEGIK	2	S2;T4;
CSPG2_HUMAN	P13611	VCAN	Versican core protein	2698	KSATVIPEIEGIK	1	T4;
CSPG2_HUMAN	P13611	VCAN	Versican core protein	2698	KSATVIPEIEGIKAEAK	1	1;
CSPG2_HUMAN	P13611	VCAN	Versican core protein	2698	KSATVIPEIEGIKAEAK	1	T4;
CSPG2_HUMAN	P13611	VCAN	Versican core protein	2699	SATVIPEIEGIK	1	1;
CSPG2_HUMAN	P13611	VCAN	Versican core protein	2699	SATVIPEIEGIK	1	T3;
CSPG2_HUMAN	P13611	VCAN	Versican core protein	2947	MFPTIK	1	T4;
CSPG2_HUMAN	P13611	VCAN	Versican core protein	3021	GQDSTIAASEQQVAA	1	1;
CSPG2_HUMAN	P13611	VCAN	Versican core protein	3021	GQDSTIAASEQQVAA	1	T5;
CSPG2_HUMAN	P13611	VCAN	Versican core protein	3021	GQDSTIAASEQQVAAR	1	1;
CSPG2_HUMAN	P13611	VCAN	Versican core protein	3021	GQDSTIAASEQQVAAR	2	2;
CSPG2_HUMAN	P13611	VCAN	Versican core protein	3021	GQDSTIAASEQQVAAR	3	S4;T5;S9;
CSPG2_HUMAN	P13611	VCAN	Versican core protein	3021	GQDSTIAASEQQVAAR	1	T5;
VWA1_HUMAN	Q6PCB0	VWA1	von Willebrand factor A domain-containing protein 1	301	TRPGEAGPGASGPESGAGPAPTQL	1	1;
VWA1_HUMAN	Q6PCB0	VWA1	von Willebrand factor A domain-containing protein 1	435	APTPGTASR	1	T3;
VWA1_HUMAN	Q6PCB0	VWA1	von Willebrand factor A domain-containing protein 1	435	APTPGTASREP	1	1;
VWA1_HUMAN	Q6PCB0	VWA1	von Willebrand factor A domain-containing protein 1	435	APTPGTASREP	2	T3;S8;
VWA1_HUMAN	Q6PCB0	VWA1	von Willebrand factor A domain-containing protein 1	435	APTPGTASREP	1	T3;
XYLT2_HUMAN	Q9H1B5	XYLT2	Xylosyltransferase 2	54	PLDPGEGSKDTDSSAGR	1	T11;
XYLT2_HUMAN	Q9H1B5	XYLT2	Xylosyltransferase 2	83	GRAESPGVPVAK	1	S5;
XYLT2_HUMAN	Q9H1B5	XYLT2	Xylosyltransferase 2	564	LSLHHAATAAPPMGTPL	1	1;
XYLT2_HUMAN	Q9H1B5	XYLT2	Xylosyltransferase 2	564	LSLHHAATAAPPMGTPLCR	1	1;
XYLT2_HUMAN	Q9H1B5	XYLT2	Xylosyltransferase 2	564	LSLHHAATAAPPMGTPLCR	1	T8;
S39A6_HUMAN	Q13433	SLC39A6	Zinc transporter ZIP6	217	DVSSSTPPSVTSK	3	S5;S9;S12;
S39A6_HUMAN	Q13433	SLC39A6	Zinc transporter ZIP6	217	DVSSSTPPSVTSK	4	S4;S5;S9;S12;

## Sheet: OVCAR-3 SC Sec pool_MGL-FT_VVA
Entry	Accessions	Gene	UniProt Name	N-2	Peptide Sequence	Number of Tn	#Tn or sites
ATS1_HUMAN	Q9UHI8	ADAMTS1	A disintegrin and metalloproteinase with thrombospondin motifs 1	LATAAPGEKPPAPLQFH	168	1	T3
ATS1_HUMAN	Q9UHI8	ADAMTS1	A disintegrin and metalloproteinase with thrombospondin motifs 1	LATAAPGEKPPAPLQF	168	1	T3;
ATS1_HUMAN	Q9UHI8	ADAMTS1	A disintegrin and metalloproteinase with thrombospondin motifs 1	QGDVGGTCGVVDDEPRPTGK	191	1	T6
ATS1_HUMAN	Q9UHI8	ADAMTS1	A disintegrin and metalloproteinase with thrombospondin motifs 1	QGDVGGTCGVVDDEPRPTGK	191	3	T6;T9;S17
ATS1_HUMAN	Q9UHI8	ADAMTS1	A disintegrin and metalloproteinase with thrombospondin motifs 1	QGDVGGTCGVVDDEPRPTGK	191	2	T7;T18;
ATS1_HUMAN	Q9UHI8	ADAMTS1	A disintegrin and metalloproteinase with thrombospondin motifs 1	QGDVGGTCGVVDDEPRPTGK	191	1	1
ATS14_HUMAN	Q8WXS8	ADAMTS14	A disintegrin and metalloproteinase with thrombospondin motifs 14	HPGTSLPAASPVT	1211	3	3
ATS5_HUMAN	Q9UNA0	ADAMTS5	A disintegrin and metalloproteinase with thrombospondin motifs 5	AGQPPTAAAAAQPR	31	1	T1
ATS5_HUMAN	Q9UNA0	ADAMTS5	A disintegrin and metalloproteinase with thrombospondin motifs 5	AGQPPTAAAAAQPR	31	1	T6;
AGRIN_HUMAN	O00468	AGRN	Agrin	LPSSAVTPR	1279	1	S1
AGRIN_HUMAN	O00468	AGRN	Agrin	RPPTTAPSRVPGR	1309	1	S13
AGRIN_HUMAN	O00468	AGRN	Agrin	APHPSHTSQPVAK	1288	1	S3
AGRIN_HUMAN	O00468	AGRN	Agrin	RPPTTAPSRVPGR	1309	1	S3
AGRIN_HUMAN	O00468	AGRN	Agrin	APHPSHTSQPVAK	1288	3	S3;T4;S7
AGRIN_HUMAN	O00468	AGRN	Agrin	APHPSHTSQPVAK	1288	4	S3;T4;T6;S7
AGRIN_HUMAN	O00468	AGRN	Agrin	ATTASRLPSSAVTPR	1273	4	S4;T7;T8;S11
AGRIN_HUMAN	O00468	AGRN	Agrin	RPPTTAPSRVPGR	1309	3	S5;S9;S12
AGRIN_HUMAN	O00468	AGRN	Agrin	RPPTTAPSRVPGR	1309	2	S5;T10
AGRIN_HUMAN	O00468	AGRN	Agrin	APHPSHTSQPVAK	1288	3	S5;T7;S8
AGRIN_HUMAN	O00468	AGRN	Agrin	APHPSHTSQPVAK	1288	3	S5;T7;S8;
AGRIN_HUMAN	O00468	AGRN	Agrin	LPSSAVTPR	1279	1	S6
AGRIN_HUMAN	O00468	AGRN	Agrin	TEATQGLVLWSGK	1899	1	S6
AGRIN_HUMAN	O00468	AGRN	Agrin	TTASVPR	1026	2	T1;T2
AGRIN_HUMAN	O00468	AGRN	Agrin	APHPSHTSQPVAK	1288	2	T1;T4
AGRIN_HUMAN	O00468	AGRN	Agrin	APHPSHTSQPVAK	1288	1	T11
AGRIN_HUMAN	O00468	AGRN	Agrin	TTAAPTTRRPPTTAPSR	1301	1	T2
AGRIN_HUMAN	O00468	AGRN	Agrin	LPSSAVTPR	1279	2	T2;S4
AGRIN_HUMAN	O00468	AGRN	Agrin	ATTASRLPSSAVTPR	1273	3	T2;T3;T6
AGRIN_HUMAN	O00468	AGRN	Agrin	RPPTTAPSRVPGR	1309	1	T3
AGRIN_HUMAN	O00468	AGRN	Agrin	GPTFAPLPPVAPLH	752	1	T3
AGRIN_HUMAN	O00468	AGRN	Agrin	GPTFAPLPPVAPLH	752	1	T3;
AGRIN_HUMAN	O00468	AGRN	Agrin	FITGATSGAIAAGATAR	1256	4	T3;T6;S7;T15;
AGRIN_HUMAN	O00468	AGRN	Agrin	RPPTTAPSRVPGR	1309	3	T3;T6;T7
AGRIN_HUMAN	O00468	AGRN	Agrin	APHPSHTSQPVAK	1288	1	T4
AGRIN_HUMAN	O00468	AGRN	Agrin	RPPTTAPSR	1309	1	T4
AGRIN_HUMAN	O00468	AGRN	Agrin	VGPTCADEK	1581	1	T4;
AGRIN_HUMAN	O00468	AGRN	Agrin	RPPTTAPSR	1309	2	T4;T5
AGRIN_HUMAN	O00468	AGRN	Agrin	APHPSHTSQPVAK	1288	2	T4;T5
AGRIN_HUMAN	O00468	AGRN	Agrin	APHPSHTSQPVAK	1288	1	T5
AGRIN_HUMAN	O00468	AGRN	Agrin	ATTASRLPSSAVTPR	1273	3	T5;T6;T8
AGRIN_HUMAN	O00468	AGRN	Agrin	RPPTTAPSRVPGR	1309	1	T6
AGRIN_HUMAN	O00468	AGRN	Agrin	PRTTASVPR	1024	1	T6
AGRIN_HUMAN	O00468	AGRN	Agrin	APHPSHTSQPVAK	1288	1	T6
AGRIN_HUMAN	O00468	AGRN	Agrin	RPPTTAPSR	1309	6	T6;T7;T9;S13;T16;S17
AGRIN_HUMAN	O00468	AGRN	Agrin	APHPSHTSQPVAK	1288	5	T6;T7;T9;T16;S17
AGRIN_HUMAN	O00468	AGRN	Agrin	APHPSHTSQPVAK	1288	2	T6;T9
AGRIN_HUMAN	O00468	AGRN	Agrin	APHPSHTSQPVAK	1288	1	T7
AGRIN_HUMAN	O00468	AGRN	Agrin	RPPTTAPSR	1309	2	T7;S8
AGRIN_HUMAN	O00468	AGRN	Agrin	VGPTCADEK	1581	2	T7;S8
AGRIN_HUMAN	O00468	AGRN	Agrin	APHPSHTSQPVAK	1288	2	T7;S8
AGRIN_HUMAN	O00468	AGRN	Agrin	APHPSHTSQPVAK	1288	1	T8
AGRIN_HUMAN	O00468	AGRN	Agrin	APHPSHTSQPVAK	1288	2	T8;S9
AGRIN_HUMAN	O00468	AGRN	Agrin	APHPSHTSQPVAK	1288	2	2
AGRIN_HUMAN	O00468	AGRN	Agrin	SVATPGPPVER	1092	1	1
AGRIN_HUMAN	O00468	AGRN	Agrin	TEATQGLVLWSGK	1899	1	1
AGRIN_HUMAN	O00468	AGRN	Agrin	APHPSHTSQPVAK	1288	4	4
AGRIN_HUMAN	O00468	AGRN	Agrin	SSVATPGPPVER	1091	1	1
AGRIN_HUMAN	O00468	AGRN	Agrin	GPTFAPLPPVAPLHCAQTPY	752	1	1
AGRIN_HUMAN	O00468	AGRN	Agrin	PGTHFTPVPPTPPDACR	157	2	2
ANGL2_HUMAN	Q9UKU9	ANGPTL2	Angiopoietin-related protein 2	VYQPPTYNR	224	2	T8;T10
APLP2_HUMAN	Q06481	APLP2	Amyloid-like protein 2	EITHDVK	301	1	T3
APLP2_HUMAN	Q06481	APLP2	Amyloid-like protein 2	DKEITHDVK	299	4	4
APOE_HUMAN	P02649	APOE	Apolipoprotein E	ATVGSLAGQPLQER	211	1	T2
APOE_HUMAN	P02649	APOE	Apolipoprotein E	AATVGSLAGQPLQER	210	1	T3
APOE_HUMAN	P02649	APOE	Apolipoprotein E	VQAAVGTSAAPVPSDNH	301	1	T5
APOE_HUMAN	P02649	APOE	Apolipoprotein E	AATVGSLAGQPLQER	210	1	1
APOE_HUMAN	P02649	APOE	Apolipoprotein E	VQAAVGTSAAPVPSDNH	301	1	1
APOE_HUMAN	P02649	APOE	Apolipoprotein E	VQAAVGTSAAPVPSDNH	301	2	2
APOE_HUMAN	P02649	APOE	Apolipoprotein E	ATVGSLAGQPLQER	211	1	1
A4_HUMAN	P05067	APP	Amyloid beta A4 protein	LLKTTQEPLAR	349	1	S1
A4_HUMAN	P05067	APP	Amyloid beta A4 protein	DPVKLPTTAASTPDAVDK	360	4	S1;T2;T6;T12
A4_HUMAN	P05067	APP	Amyloid beta A4 protein	GLTTRPGSGLTNIKTEE	649	1	S12
A4_HUMAN	P05067	APP	Amyloid beta A4 protein	GLTTRPGSGLTNIKTEEISEVK	649	1	S16
A4_HUMAN	P05067	APP	Amyloid beta A4 protein	GLTTRPGSGLTNIKTEEISEVK	649	1	S3
A4_HUMAN	P05067	APP	Amyloid beta A4 protein	GLTTRPGSGLTNIK	649	3	S3;S4;S8
A4_HUMAN	P05067	APP	Amyloid beta A4 protein	DPVKLPTTAASTPDAVDK	360	4	S3;S4;S8;S10
A4_HUMAN	P05067	APP	Amyloid beta A4 protein	LPTTAASTPDAVDK	364	3	S4;T5;S9
A4_HUMAN	P05067	APP	Amyloid beta A4 protein	GLTTRPGSGLTNIK	649	2	S4;T9
A4_HUMAN	P05067	APP	Amyloid beta A4 protein	ISYGNDALMPSLTETK	586	1	S5
A4_HUMAN	P05067	APP	Amyloid beta A4 protein	GLTTRPGSGLTNIKTEEISEVK	649	2	S5;S6
A4_HUMAN	P05067	APP	Amyloid beta A4 protein	DPVKLPTTAASTPDAVDK	360	2	S6;S13
A4_HUMAN	P05067	APP	Amyloid beta A4 protein	GLTTRPGSGLTNIK	649	2	S7;S8
A4_HUMAN	P05067	APP	Amyloid beta A4 protein	GLTTRPGSGLTNIKTEEISEVK	649	1	S8
A4_HUMAN	P05067	APP	Amyloid beta A4 protein	GLTTRPGSGLTNIKTEEISEVK	649	1	S9
A4_HUMAN	P05067	APP	Amyloid beta A4 protein	TEEISEVK	663	2	T1;S5;
A4_HUMAN	P05067	APP	Amyloid beta A4 protein	TTQEPLARDPVK	352	2	T1;T2;
A4_HUMAN	P05067	APP	Amyloid beta A4 protein	YLETPGDENEHAHFQK	378	1	T11
A4_HUMAN	P05067	APP	Amyloid beta A4 protein	SLLKTTQEPLAR	348	1	T12
A4_HUMAN	P05067	APP	Amyloid beta A4 protein	GLTTRPGSGLTNIKTEEISEVK	649	1	T13
A4_HUMAN	P05067	APP	Amyloid beta A4 protein	DPVKLPTTAASTPDAVDK	360	2	T3;S4
A4_HUMAN	P05067	APP	Amyloid beta A4 protein	GLTTRPGSGLTNIK	649	3	T3;S4;T8
A4_HUMAN	P05067	APP	Amyloid beta A4 protein	LPTTAASTPDAVDK	364	4	T3;T4;S7;T8;
A4_HUMAN	P05067	APP	Amyloid beta A4 protein	GLTTRPGSGLTNIKTEEISEVK	649	5	T3;T4;S8;T11;S19
A4_HUMAN	P05067	APP	Amyloid beta A4 protein	GLTTRPGSGLTNIKTEEISEVK	649	4	T3;T4;T11;T15
A4_HUMAN	P05067	APP	Amyloid beta A4 protein	TEEISEVK	663	3	T3;T6;T7
A4_HUMAN	P05067	APP	Amyloid beta A4 protein	PGSGLTNIKTEEISEVK	654	1	T4
A4_HUMAN	P05067	APP	Amyloid beta A4 protein	GLTTRPGSGLTNIKTEEISEVK	649	3	T4;T7;T12
A4_HUMAN	P05067	APP	Amyloid beta A4 protein	GLTTRPGSGLTNIK	649	3	T5;T10;T14
A4_HUMAN	P05067	APP	Amyloid beta A4 protein	PGSGLTNIKTEEISEVK	654	3	T6;T10;S14
A4_HUMAN	P05067	APP	Amyloid beta A4 protein	GLTTRPGSGLTNIK	649	2	T6;T7
A4_HUMAN	P05067	APP	Amyloid beta A4 protein	GLTTRPGSGLTN	649	1	T7
A4_HUMAN	P05067	APP	Amyloid beta A4 protein	DPVKLPTTAASTPDAVDK	360	4	T7;T8;S11;T12;
A4_HUMAN	P05067	APP	Amyloid beta A4 protein	PGSGLTNIKTEEISEVK	654	1	T8
A4_HUMAN	P05067	APP	Amyloid beta A4 protein	PGSGLTNIKTEEISEVK	654	1	1
A4_HUMAN	P05067	APP	Amyloid beta A4 protein	GLTTRPGSGLTNIK	649	1	1
A4_HUMAN	P05067	APP	Amyloid beta A4 protein	PGSGLTNIKTEEISEVK	654	2	2
A4_HUMAN	P05067	APP	Amyloid beta A4 protein	TEEISEVK	663	1	1
A4_HUMAN	P05067	APP	Amyloid beta A4 protein	YLETPGDENEHAHFQK	378	1	1
A4_HUMAN	P05067	APP	Amyloid beta A4 protein	ISYGNDALMPSLTETK	586	1	1
A4_HUMAN	P05067	APP	Amyloid beta A4 protein	GLTTRPGSGLTNIK	649	2	2
A4_HUMAN	P05067	APP	Amyloid beta A4 protein	DPVKLPTTAASTPDAVDK	360	3	3
A4_HUMAN	P05067	APP	Amyloid beta A4 protein	HDSGYEVHHQ	677	4	4
A4_HUMAN	P05067	APP	Amyloid beta A4 protein	SLLKTTQEPLAR	348	2	2
A4_HUMAN	P05067	APP	Amyloid beta A4 protein	VKLPTTAASTPDAVDK	362	3	3
AREG_HUMAN	P15514	AREG	Amphiregulin	SGDHSADGFEVTSR	41	1	S13
AREG_HUMAN	P15514	AREG	Amphiregulin	EPFSGDHSADGFEVTSR	38	1	T10
AREG_HUMAN	P15514	AREG	Amphiregulin	EPFSGDHSADGFEVTSR	38	1	T2
AREG_HUMAN	P15514	AREG	Amphiregulin	EPFSGDHSADGFEVTSR	38	4	T3;T4;T11;T15
AREG_HUMAN	P15514	AREG	Amphiregulin	EPFSGDHSADGFEVTSR	38	1	1
AREG_HUMAN	P15514	AREG	Amphiregulin	EPFSGDHSADGFEVTSR	38	2	2
AREG_HUMAN	P15514	AREG	Amphiregulin	SGDHSADGFEVTSR	41	1	1
ARHG9_HUMAN	O43307	ARHGEF9	Rho guanine nucleotide exchange factor 9	NVTQQINER	279	4	4
ATF6B_HUMAN	Q99941	ATF6B	Cyclic AMP-dependent transcription factor ATF-6 beta	GFSEQEPVQGVEPLQGSSQGPK	441	1	1
B2MG_HUMAN	P61769	B2M	Beta-2-microglobulin	VNHVTLSQPK	102	1	S2
B2MG_HUMAN	P61769	B2M	Beta-2-microglobulin	VNHVTLSQPK	102	1	1
B3GN9_HUMAN	Q6UX72	B3GNT9	UDP-GlcNAc:betaGal beta-1,3-N-acetylglucosaminyltransferase 9	DGAAPTASAPR	30	1	T8
B3GN9_HUMAN	Q6UX72	B3GNT9	UDP-GlcNAc:betaGal beta-1,3-N-acetylglucosaminyltransferase 9	DGAAPTASAPR	30	1	1
B4GT1_HUMAN	P15291	B4GALT1	Beta-1,4-galactosyltransferase 1	TGGARPPPPLGASSQPR	79	1	T4
B4GT1_HUMAN	P15291	B4GALT1	Beta-1,4-galactosyltransferase 1	TGGARPPPPLGASSQPR	79	1	1
B4GT4_HUMAN	O60513	B4GALT4	Beta-1,4-galactosyltransferase 4	TLTNEASTK	62	2	T7;S8
B4GT4_HUMAN	O60513	B4GALT4	Beta-1,4-galactosyltransferase 4	TLTNEASTK	62	1	1
BOC_HUMAN	Q9BWV1	BOC	Brother of CDO	DDPGASPQSSSQPDHGR	586	1	S4
BOC_HUMAN	Q9BWV1	BOC	Brother of CDO	PGASPQSSSQPDHGR	588	4	S4;S7;S8;S9;
BOC_HUMAN	Q9BWV1	BOC	Brother of CDO	TSRPSITPR	408	1	S5
BOC_HUMAN	Q9BWV1	BOC	Brother of CDO	PGASPQSSSQPDHGR	588	2	T1;T6
BOC_HUMAN	Q9BWV1	BOC	Brother of CDO	TSRPSITPR	408	2	T5;S9
BOC_HUMAN	Q9BWV1	BOC	Brother of CDO	LWQDAELATGTPPVSPSK	417	4	T9;T11;S15;S17;
BOC_HUMAN	Q9BWV1	BOC	Brother of CDO	DDPGASPQSSSQPDHGR	586	1	1
BOC_HUMAN	Q9BWV1	BOC	Brother of CDO	LWQDAELATGTPPVSPSK	417	3	3
BOC_HUMAN	Q9BWV1	BOC	Brother of CDO	TSRPSITPR	408	1	1
CN037_HUMAN	Q86TY3	C14orf37	Uncharacterized protein C14orf37	ISPESGLAK	134	1	T2
CALCA_HUMAN	P06881	CALCA	Calcitonin gene-related peptide 1	ACDTATCVTHR	83	2	T7;S8
CALCA_HUMAN	P06881	CALCA	Calcitonin gene-related peptide 1	ACDTATCVTHR	83	2	2
CALCB_HUMAN	P10092	CALCB	Calcitonin gene-related peptide 2	ACNTATCVTHR	82	3	S5;T7;S8
CALCB_HUMAN	P10092	CALCB	Calcitonin gene-related peptide 2	SNFVPTNVGSK	106	2	S9;S10
CALCB_HUMAN	P10092	CALCB	Calcitonin gene-related peptide 2	PATLSKEDAR	38	3	T1;T6;S9
CALCB_HUMAN	P10092	CALCB	Calcitonin gene-related peptide 2	SALESSPDPATLSKEDAR	30	2	T11;T16
CALCB_HUMAN	P10092	CALCB	Calcitonin gene-related peptide 2	ACNTATCVTHR	82	1	T3
CALCB_HUMAN	P10092	CALCB	Calcitonin gene-related peptide 2	SALESSPDPATLSK	30	2	T3;T5
CALCB_HUMAN	P10092	CALCB	Calcitonin gene-related peptide 2	SNFVPTNVGSK	106	2	T4;T5
CALCB_HUMAN	P10092	CALCB	Calcitonin gene-related peptide 2	ASELKQEQETQGSSSAAQK	62	2	T4;T9
CALCB_HUMAN	P10092	CALCB	Calcitonin gene-related peptide 2	ACNTATCVTHR	82	2	T6;T9
CALCB_HUMAN	P10092	CALCB	Calcitonin gene-related peptide 2	SALESSPDPATLSK	30	2	T7;S8
CALCB_HUMAN	P10092	CALCB	Calcitonin gene-related peptide 2	SALESSPDPATLSK	30	2	T7;T15
CALCB_HUMAN	P10092	CALCB	Calcitonin gene-related peptide 2	ACNTATCVTHR	82	1	1
CALCB_HUMAN	P10092	CALCB	Calcitonin gene-related peptide 2	ASELKQEQETQGSSSAAQK	62	1	1
CALCB_HUMAN	P10092	CALCB	Calcitonin gene-related peptide 2	SNFVPTNVGSK	106	1	1
CALCB_HUMAN	P10092	CALCB	Calcitonin gene-related peptide 2	SALESSPDPATLSK	30	1	1
CALCB_HUMAN	P10092	CALCB	Calcitonin gene-related peptide 2	ACNTATCVTHR	82	2	2
CALCB_HUMAN	P10092	CALCB	Calcitonin gene-related peptide 2	SNFVPTNVGSK	106	2	2
CALCB_HUMAN	P10092	CALCB	Calcitonin gene-related peptide 2	SALESSPDPATLSKEDAR	30	2	2
CALCB_HUMAN	P10092	CALCB	Calcitonin gene-related peptide 2	SALESSPDPATLSK	30	3	3
CALCB_HUMAN	P10092	CALCB	Calcitonin gene-related peptide 2	PATLSKEDAR	38	4	4
CCD80_HUMAN	Q76M96	CCDC80	Coiled-coil domain-containing protein 80	RPSVSENLYPPSR	407	1	T4
CCD80_HUMAN	Q76M96	CCDC80	Coiled-coil domain-containing protein 80	LARPTEPPAR	85	1	T5;
CCD80_HUMAN	Q76M96	CCDC80	Coiled-coil domain-containing protein 80	TEQDGYQKPTNK	591	1	T9
CCD80_HUMAN	Q76M96	CCDC80	Coiled-coil domain-containing protein 80	TEQDGYQKPTNK	591	1	1
CD44_HUMAN	P16070	CD44	CD44 antigen	PNTGLVEDLDR	487	1	S12
CD44_HUMAN	P16070	CD44	CD44 antigen	SLSGDQDTFHPSGG	601	1	S4
CD44_HUMAN	P16070	CD44	CD44 antigen	TFIPVTSAK	572	3	S5;S6;S13
CD44_HUMAN	P16070	CD44	CD44 antigen	EDSHSTTGTAAASAHTSHPMQGR	418	7	S5;T6;T7;T9;S13;T16;S17
CD44_HUMAN	P16070	CD44	CD44 antigen	TGLVEDLDR	489	1	T1;
CD44_HUMAN	P16070	CD44	CD44 antigen	TFIPVTSAK	572	3	T1;T6;S7;
CD44_HUMAN	P16070	CD44	CD44 antigen	SSTSGGYIFY	187	1	T3
CD44_HUMAN	P16070	CD44	CD44 antigen	PNTGLVEDLDR	487	1	T3;
CD44_HUMAN	P16070	CD44	CD44 antigen	EDSHSTTGTAAASAHTSHPMQGR	418	1	T5
CD44_HUMAN	P16070	CD44	CD44 antigen	TGLVEDLDR	489	1	T6
CD44_HUMAN	P16070	CD44	CD44 antigen	EDSHSTTGTAAASAHTSHPMQGR	418	2	T8;S9
CD44_HUMAN	P16070	CD44	CD44 antigen	TNPEDIYPSNPTDDDVSSGSSSER	163	1	1
CD44_HUMAN	P16070	CD44	CD44 antigen	TNPEDIYPSNPTDDDVSSGSSSER	163	2	2
CD44_HUMAN	P16070	CD44	CD44 antigen	PTDDDVSSGSSSER	173	1	1
CD44_HUMAN	P16070	CD44	CD44 antigen	SLSGDQDTFHPSGG	601	1	1
HG2A_HUMAN	P04233	CD74	HLA class II histocompatibility antigen gamma chain	HSLEQKPTDAPPK	196	2	T2;T5
HG2A_HUMAN	P04233	CD74	HLA class II histocompatibility antigen gamma chain	HSLEQKPTDAPPK	196	2	T3;S8
HG2A_HUMAN	P04233	CD74	HLA class II histocompatibility antigen gamma chain	HSLEQKPTDAPPK	196	1	1
CEBPZ_HUMAN	Q03701	CEBPZ	CCAAT/enhancer-binding protein zeta	DAKSIIK	1027	1	S4;
CILP1_HUMAN	O75339	CILP	Cartilage intermediate layer protein 1	QSAFQYLQSTPAQSPAAGTVQGR	1127	1	S3
CILP1_HUMAN	O75339	CILP	Cartilage intermediate layer protein 1	TTDWTPAGSTGQVVHGSPR	96	1	T10
CILP1_HUMAN	O75339	CILP	Cartilage intermediate layer protein 1	QTMLTQSVR	23	5	T2;T3;T6;T7;T9
CILP1_HUMAN	O75339	CILP	Cartilage intermediate layer protein 1	VHLDSTQVK	680	2	T4;T5
CILP1_HUMAN	O75339	CILP	Cartilage intermediate layer protein 1	TTDWTPAGSTGQVVHGSPR	96	1	1
CILP1_HUMAN	O75339	CILP	Cartilage intermediate layer protein 1	TTDWTPAGSTGQVVHGSPR	96	2	2
CILP1_HUMAN	O75339	CILP	Cartilage intermediate layer protein 1	QYLQSTPAQSPAAGTVQGR	1131	3	3
CILP1_HUMAN	O75339	CILP	Cartilage intermediate layer protein 1	QSAFQYLQSTPAQSPAAGTVQGR	1127	4	4
CILP1_HUMAN	O75339	CILP	Cartilage intermediate layer protein 1	VHLDSTQVK	680	1	1
CILP1_HUMAN	O75339	CILP	Cartilage intermediate layer protein 1	QSAFQYLQSTPAQSPAAGTVQGR	1127	2	2
CILP1_HUMAN	O75339	CILP	Cartilage intermediate layer protein 1	QSAFQYLQSTPAQSPAAGTVQGR	1127	3	3
CILP1_HUMAN	O75339	CILP	Cartilage intermediate layer protein 1	RQTMLTQSVR	22	1	1
CILP1_HUMAN	O75339	CILP	Cartilage intermediate layer protein 1	QYLQSTPAQSPAAGTVQGR	1131	2	2
CILP1_HUMAN	O75339	CILP	Cartilage intermediate layer protein 1	LQSTPAQSPAAGTVQGR	1133	3	3
CILP1_HUMAN	O75339	CILP	Cartilage intermediate layer protein 1	QYLQSTPAQSPAAGTVQGR	1131	4	4
CSTN3_HUMAN	Q9BQT9	CLSTN3	Calsyntenin-3	KDESWQGTVTDTR	684	3	T6;T7;T15
CSTN3_HUMAN	Q9BQT9	CLSTN3	Calsyntenin-3	KDESWQGTVTDTR	684	1	1
COCH_HUMAN	O43405	COCH	Cochlin	SSTQEATGQAVSTAHPPTGK	128	3	3
COCA1_HUMAN	Q99715	COL12A1	Collagen alpha-1(XII) chain	ITVDPTTDGPTK	57	3	S3;T4;S9
COCA1_HUMAN	Q99715	COL12A1	Collagen alpha-1(XII) chain	VTWEPAPGEVK	1105	2	S8;S14
COCA1_HUMAN	Q99715	COL12A1	Collagen alpha-1(XII) chain	TLPILTTQAPK	1743	1	T2
COCA1_HUMAN	Q99715	COL12A1	Collagen alpha-1(XII) chain	VTWEPAPGEVK	1105	1	T2;
COCA1_HUMAN	Q99715	COL12A1	Collagen alpha-1(XII) chain	TSDPTMSSFR	1095	2	T8;T9
COCA1_HUMAN	Q99715	COL12A1	Collagen alpha-1(XII) chain	TSDPTMSSFR	1095	1	1
COCA1_HUMAN	Q99715	COL12A1	Collagen alpha-1(XII) chain	ITVDPTTDGPTK	57	1	1
COCA1_HUMAN	Q99715	COL12A1	Collagen alpha-1(XII) chain	EHTTVKPTEAPTEPPTPPPPPTIPPAR	2288	4	4
COIA1_HUMAN	P39060	COL18A1	Collagen alpha-1(XVIII) chain	LPAPPPVTTPPLAGGSSTEDSR	689	3	S13;S16;S22
COIA1_HUMAN	P39060	COL18A1	Collagen alpha-1(XVIII) chain	DDILASPPR	1534	1	S6;
COIA1_HUMAN	P39060	COL18A1	Collagen alpha-1(XVIII) chain	ADDILASPPR	1533	1	S7;
COIA1_HUMAN	P39060	COL18A1	Collagen alpha-1(XVIII) chain	ADDILASPPR	1533	1	T12
COIA1_HUMAN	P39060	COL18A1	Collagen alpha-1(XVIII) chain	ADDILASPPR	1533	1	T4
COIA1_HUMAN	P39060	COL18A1	Collagen alpha-1(XVIII) chain	LPAPPPVTTPPLAGGSSTEDSR	689	2	2
COIA1_HUMAN	P39060	COL18A1	Collagen alpha-1(XVIII) chain	PARPTSPPAHSHR	1563	2	2
CO4A2_HUMAN	P08572	COL4A2	Collagen alpha-2(IV) chain	IAVQPGTVGPQGR	1397	3	S4;S6;T13
CO4A2_HUMAN	P08572	COL4A2	Collagen alpha-2(IV) chain	IAVQPGTVGPQGR	1397	1	T7;
CO4A2_HUMAN	P08572	COL4A2	Collagen alpha-2(IV) chain	GEQGFMGNTGPTGAVGDR	1350	1	1
CO5A2_HUMAN	P05997	COL5A2	Collagen alpha-2(V) chain	GTQGPPGATGFPGSAGR	900	1	1
CBPD_HUMAN	O75976	CPD	Carboxypeptidase D	KAEATTTTTSAGAEAAEGQFDR	36	1	T5
CBPD_HUMAN	O75976	CPD	Carboxypeptidase D	KAEATTTTTSAGAEAAEGQFDR	36	4	4
CR3L4_HUMAN	Q8TEY5	CREB3L4	Cyclic AMP-responsive element-binding protein 3-like protein 4	MGGKPRPSGR	376	1	S8
CSF1_HUMAN	P09603	CSF1	Macrophage colony-stimulating factor 1	DSTIGGSPQPR	271	3	S2;S7;S8
CSF1_HUMAN	P09603	CSF1	Macrophage colony-stimulating factor 1	SHSSGSVLPLGELEGR	428	2	S4;S6
CSF1_HUMAN	P09603	CSF1	Macrophage colony-stimulating factor 1	GQQPADVTGTALPR	356	3	S4;S6;T13
CSF1_HUMAN	P09603	CSF1	Macrophage colony-stimulating factor 1	GQQPADVTGTALPR	356	4	S4;T7;T8;S11
CSF1_HUMAN	P09603	CSF1	Macrophage colony-stimulating factor 1	ISSLRPQGLSNPSTLSAQPQLSR	405	3	S9;T10;S14
CSF1_HUMAN	P09603	CSF1	Macrophage colony-stimulating factor 1	SHSSGSVLPLGELEGR	428	1	T16
CSF1_HUMAN	P09603	CSF1	Macrophage colony-stimulating factor 1	SPAEPEGGPASEGAARPLPR	451	3	T3;T4;T11
CSF1_HUMAN	P09603	CSF1	Macrophage colony-stimulating factor 1	STCQSFEPPETPVVK	256	4	T3;T4;T11;T15
CSF1_HUMAN	P09603	CSF1	Macrophage colony-stimulating factor 1	GQQPADVTGTALPR	356	2	T8;T10;
CSF1_HUMAN	P09603	CSF1	Macrophage colony-stimulating factor 1	SHSSGSVLPLGELEGR	428	2	T8;T9
CSF1_HUMAN	P09603	CSF1	Macrophage colony-stimulating factor 1	SHSSGSVLPLGELEGR	428	1	T9
CSF1_HUMAN	P09603	CSF1	Macrophage colony-stimulating factor 1	STCQSFEPPETPVVK	256	1	1
CSF1_HUMAN	P09603	CSF1	Macrophage colony-stimulating factor 1	STCQSFEPPETPVVK	256	2	2
CSF1_HUMAN	P09603	CSF1	Macrophage colony-stimulating factor 1	ISSLRPQGLSNPSTLSAQPQLSR	405	2	2
CSF1_HUMAN	P09603	CSF1	Macrophage colony-stimulating factor 1	ISSLRPQGLSNPSTLSAQPQLSR	405	1	1
CSF1_HUMAN	P09603	CSF1	Macrophage colony-stimulating factor 1	SHSSGSVLPLGELEGR	428	1	1
CSF1_HUMAN	P09603	CSF1	Macrophage colony-stimulating factor 1	SHSSGSVLPLGELEGR	428	2	2
CSF1_HUMAN	P09603	CSF1	Macrophage colony-stimulating factor 1	GQQPADVTGTALPR	356	3	3
CSF1_HUMAN	P09603	CSF1	Macrophage colony-stimulating factor 1	SHSSGSVLPLGELEGR	428	3	3
CSF1_HUMAN	P09603	CSF1	Macrophage colony-stimulating factor 1	DSTIGGSPQPR	271	1	1
CSF1_HUMAN	P09603	CSF1	Macrophage colony-stimulating factor 1	DSTIGGSPQPR	271	2	2
CSPG5_HUMAN	O95196	CSPG5	Chondroitin sulfate proteoglycan 5	LSPASELPK	161	2	S2;S5;
CSPG5_HUMAN	O95196	CSPG5	Chondroitin sulfate proteoglycan 5	LSPASELPK	161	2	S4;T9
CSPG5_HUMAN	O95196	CSPG5	Chondroitin sulfate proteoglycan 5	LSPASELPK	161	1	T11
CSPG5_HUMAN	O95196	CSPG5	Chondroitin sulfate proteoglycan 5	LSPASELPK	161	1	1
CYTC_HUMAN	P01034	CST3	Cystatin-C	VSPAAGSSPGKPPR	21	1	T5
CTGF_HUMAN	P29279	CTGF	Connective tissue growth factor	LEDTFGPDPTMIR	184	4	T3;T4;T11;S19
CTGF_HUMAN	P29279	CTGF	Connective tissue growth factor	DQTVVGPALAAYR	171	2	T3;Y12;
CTGF_HUMAN	P29279	CTGF	Connective tissue growth factor	LEDTFGPDPTMIR	184	2	T7;T12
CTGF_HUMAN	P29279	CTGF	Connective tissue growth factor	LEDTFGPDPTMIR	184	1	1
CTGF_HUMAN	P29279	CTGF	Connective tissue growth factor	DQTVVGPALAAYR	171	1	1
CTGF_HUMAN	P29279	CTGF	Connective tissue growth factor	DTFGPDPTMIR	186	1	1
CTGF_HUMAN	P29279	CTGF	Connective tissue growth factor	EDTFGPDPTMIR	185	1	1
CTGF_HUMAN	P29279	CTGF	Connective tissue growth factor	EDTFGPDPTMIR	185	1	1
CTGF_HUMAN	P29279	CTGF	Connective tissue growth factor	RLEDTFGPDPTMIR	183	1	1
CUTA_HUMAN	O60888	CUTA	Protein CutA	QVTESVSDSITVLP	166	2	2
CUTA_HUMAN	O60888	CUTA	Protein CutA	SPPTQPSPASDSGSGYVPGSVSAAFVTCPNEK	48	2	2
CUTA_HUMAN	O60888	CUTA	Protein CutA	SGSPPTQPSPASDSGSGYVPGSVSAAFVTCPNEK	46	3	3
X3CL1_HUMAN	P78423	CX3CL1	Fractalkine	AEEPIHATMDPQR	311	2	S4;S5
X3CL1_HUMAN	P78423	CX3CL1	Fractalkine	VWGQGQSPRPENSLER	247	3	S4;T7;S11
X3CL1_HUMAN	P78423	CX3CL1	Fractalkine	GQGQSPRPENSLER	249	1	S7
X3CL1_HUMAN	P78423	CX3CL1	Fractalkine	EEMGPVPAHTDA	263	1	T10;
X3CL1_HUMAN	P78423	CX3CL1	Fractalkine	AQDGGPVGTEL	175	1	T3
X3CL1_HUMAN	P78423	CX3CL1	Fractalkine	AQDGGPVGTELFR	175	4	T3;T6;S8;T10
X3CL1_HUMAN	P78423	CX3CL1	Fractalkine	AEEPIHATMDPQR	311	3	T4;T5;S8
X3CL1_HUMAN	P78423	CX3CL1	Fractalkine	AEEPIHATMDPQR	311	1	T8;
X3CL1_HUMAN	P78423	CX3CL1	Fractalkine	AQDGGPVGTELFR	175	1	T9;
X3CL1_HUMAN	P78423	CX3CL1	Fractalkine	VWGQGQSPRPENSLER	247	1	1
DAG1_HUMAN	Q14118	DAG1	Dystroglycan	RVPSEAPPTEVPDRDPEK	726	1	S1
DAG1_HUMAN	Q14118	DAG1	Dystroglycan	IRTTTSGVPR	480	2	S1;T7
DAG1_HUMAN	Q14118	DAG1	Dystroglycan	IRTTTSGVPR	480	1	S10
DAG1_HUMAN	Q14118	DAG1	Dystroglycan	RVPSEAPPTEVPDRDPEK	726	2	S3;T8
DAG1_HUMAN	Q14118	DAG1	Dystroglycan	VPSEAPPTEVPDRDPEK	727	2	S3;T8;
DAG1_HUMAN	Q14118	DAG1	Dystroglycan	RVPSEAPPTEVPDRDPEK	726	2	S4;T9;
DAG1_HUMAN	Q14118	DAG1	Dystroglycan	VPSEAPPTEVPDRDPEK	727	1	S6
DAG1_HUMAN	Q14118	DAG1	Dystroglycan	IRTTTSGVPR	480	6	T1;T2;T6;T7;T12;T13
DAG1_HUMAN	Q14118	DAG1	Dystroglycan	RVPSEAPPTEVPDRDPEK	726	2	T1;T4
DAG1_HUMAN	Q14118	DAG1	Dystroglycan	RVPSEAPPTEVPDRDPEK	726	1	T18
DAG1_HUMAN	Q14118	DAG1	Dystroglycan	LETASPPTR	471	3	T3;S5;T8
DAG1_HUMAN	Q14118	DAG1	Dystroglycan	VTTKVSITR	462	2	T4;T7
DAG1_HUMAN	Q14118	DAG1	Dystroglycan	LETASPPTR	471	2	T5;T6
DAG1_HUMAN	Q14118	DAG1	Dystroglycan	RVPSEAPPTEVPDRD	726	2	T5;T6
DAG1_HUMAN	Q14118	DAG1	Dystroglycan	RVPSEAPPTEVPDR	726	4	T5;T6;T7;T8
DAG1_HUMAN	Q14118	DAG1	Dystroglycan	LETASPPTR	471	1	T7
DAG1_HUMAN	Q14118	DAG1	Dystroglycan	IRTTTSGVPR	480	2	T7;S8
DAG1_HUMAN	Q14118	DAG1	Dystroglycan	ATPPTTTTKKPR	417	2	T8;T11
DAG1_HUMAN	Q14118	DAG1	Dystroglycan	HWPSEPSEAVR	30	1	1
DCBD2_HUMAN	Q96PD2	DCBLD2	Discoidin, CUB and LCCL domain-containing protein 2	FTQPLQPR	489	1	T2;
DKK1_HUMAN	O94907	DKK1	Dickkopf-related protein 1	YQTIDNYQPYPCAEDEECGTDEYCASPTR	74	1	1
DLG5_HUMAN	Q8TDM6	DLG5	Disks large homolog 5	SGHFDVTTVASIK	1795	1	1
DYH14_HUMAN	Q0VDD8	DNAH14	Dynein heavy chain 14, axonemal	GLQLISR	2492	1	T8
ECM1_HUMAN	Q16610	ECM1	Extracellular matrix protein 1	ASEGGFTATGQR	20	2	S8;S13
ECM1_HUMAN	Q16610	ECM1	Extracellular matrix protein 1	GQGEQGSTGGTNISSTSEPKEE	519	1	1
ECM1_HUMAN	Q16610	ECM1	Extracellular matrix protein 1	ASEGGFTATGQR	20	1	1
EDN2_HUMAN	P20800	EDN2	Endothelin-2	WTEAGAVPSR	115	1	T5
EDN2_HUMAN	P20800	EDN2	Endothelin-2	WTEAGAVPSR	115	1	1
EFNB1_HUMAN	P98172	EFNB1	Ephrin-B1	HETVNQEEK	209	1	T3
EFNB1_HUMAN	P98172	EFNB1	Ephrin-B1	HETVNQEEK	209	1	T3;
EFNB2_HUMAN	P52799	EFNB2	Ephrin-B2	VGQDASSAGSTR	164	2	S10;T11
EFNB2_HUMAN	P52799	EFNB2	Ephrin-B2	VGQDASSAGSTR	164	1	1
EFNB3_HUMAN	Q15768	EFNB3	Ephrin-B3	KPVSEMPMER	179	1	S4;
EMID2_HUMAN	Q96A83	EMID2	Collagen alpha-1(XXVI) chain	AATAEGEGVQQLR	356	1	S5
EMID2_HUMAN	Q96A83	EMID2	Collagen alpha-1(XXVI) chain	LTTLEAK	143	2	T2;T3;
EMID2_HUMAN	Q96A83	EMID2	Collagen alpha-1(XXVI) chain	AATAEGEGVQQLR	356	1	T3;
PAR2_HUMAN	P55085	F2RL1	Proteinase-activated receptor 2	VDGTSHVTGK	42	1	T8
PAR2_HUMAN	P55085	F2RL1	Proteinase-activated receptor 2	VDGTSHVTGK	42	1	1
TNR6_HUMAN	P25445	FAS	Tumor necrosis factor receptor superfamily member 6	KTVTTVETQN	39	2	T24;T25
TNR6_HUMAN	P25445	FAS	Tumor necrosis factor receptor superfamily member 6	KTVTTVETQN	39	2	T4;T5
TNR6_HUMAN	P25445	FAS	Tumor necrosis factor receptor superfamily member 6	KTVTTVETQN	39	2	2
TNR6_HUMAN	P25445	FAS	Tumor necrosis factor receptor superfamily member 6	KTVTTVETQN	39	1	1
FBLN2_HUMAN	P98095	FBLN2	Fibulin-2	STGPEGVTHAPSLGK	350	2	S3;S13
FBLN2_HUMAN	P98095	FBLN2	Fibulin-2	AALVPTQAVPGSPR	365	1	T2
FBLN2_HUMAN	P98095	FBLN2	Fibulin-2	STGPEGVTHAPSLGK	350	2	T3;T11
FBLN2_HUMAN	P98095	FBLN2	Fibulin-2	STGPEGVTHAPSLGK	350	1	T6
FBLN2_HUMAN	P98095	FBLN2	Fibulin-2	AALVPTQAVPGSPR	365	2	T6;S12;
FBLN2_HUMAN	P98095	FBLN2	Fibulin-2	STGPEGVTHAPSLGK	350	1	T7
FBLN2_HUMAN	P98095	FBLN2	Fibulin-2	GLDGLPTTAPAGPSLPIQEER	303	3	T7;T8;S14;
FBLN2_HUMAN	P98095	FBLN2	Fibulin-2	AALVPTQAVPGSPR	365	1	T9
FBLN2_HUMAN	P98095	FBLN2	Fibulin-2	STGPEGVTHAPSLGK	350	1	1
FBLN2_HUMAN	P98095	FBLN2	Fibulin-2	AALVPTQAVPGSPR	365	1	1
FBLN2_HUMAN	P98095	FBLN2	Fibulin-2	STGPEGVTHAPSLGK	350	2	2
FBLN5_HUMAN	Q9UBX5	FBLN5	Fibulin-5	TNPVYR	72	1	T2
FBN2_HUMAN	P35556	FBN2	Fibrillin-2	SATAGSEGGFLAPEYR	49	2	S6;T9
FBN2_HUMAN	P35556	FBN2	Fibrillin-2	SATAGSEGGFLAPEYR	49	1	1
FGF18_HUMAN	O76093	FGF18	Fibroblast growth factor 18	YTTVTKR	191	2	T2;T3
FGF18_HUMAN	O76093	FGF18	Fibroblast growth factor 18	YTTVTKR	191	3	T2;T3;T5
FLRT3_HUMAN	Q9NZU0	FLRT3	Leucine-rich repeat transmembrane protein FLRT3	LTKDHQTTGSPSR	396	4	T2;T7;S10;S12
FLRT3_HUMAN	Q9NZU0	FLRT3	Leucine-rich repeat transmembrane protein FLRT3	LTKDHQTTGSPSR	396	3	T2;T7;T8
FLRT3_HUMAN	Q9NZU0	FLRT3	Leucine-rich repeat transmembrane protein FLRT3	LTKDHQTTGSPSR	396	4	T2;T7;T8;S12
FINC_HUMAN	P02751	FN1	Fibronectin	TTPPTTATPIR	2060	1	S12
FINC_HUMAN	P02751	FN1	Fibronectin	RTTPPTTATPIR	2059	1	S2
FINC_HUMAN	P02751	FN1	Fibronectin	RTTPPTTATPIR	2059	1	S3
FINC_HUMAN	P02751	FN1	Fibronectin	RTTPPTTATPIR	2059	2	S3;S4
FINC_HUMAN	P02751	FN1	Fibronectin	LGVRPSQGGEAPR	1117	3	S3;S5;S7
FINC_HUMAN	P02751	FN1	Fibronectin	HTSVQTTSSGSGPFTDVR	273	2	S4;S5
FINC_HUMAN	P02751	FN1	Fibronectin	RTTPPTTATPIR	2059	1	S5
FINC_HUMAN	P02751	FN1	Fibronectin	TTPPTTATPIR	2060	1	S5
FINC_HUMAN	P02751	FN1	Fibronectin	RTTPPTTATPIR	2059	2	S5;T9
FINC_HUMAN	P02751	FN1	Fibronectin	RPGGEPSPEGTTGQSYNQYSQR	2335	1	S6
FINC_HUMAN	P02751	FN1	Fibronectin	LGVRPSQGGEAPR	1117	1	S6;
FINC_HUMAN	P02751	FN1	Fibronectin	GGEPSPEGTTGQSYNQYSQR	2337	1	S7
FINC_HUMAN	P02751	FN1	Fibronectin	TAVPSTGASK	19	1	S8
FINC_HUMAN	P02751	FN1	Fibronectin	RTTPPTTATPIR	2059	1	S9
FINC_HUMAN	P02751	FN1	Fibronectin	IGTQSTAIPAPTDLK	1715	1	S9
FINC_HUMAN	P02751	FN1	Fibronectin	RPGGEPSPEGTTGQSYNQYSQR	2335	1	T1
FINC_HUMAN	P02751	FN1	Fibronectin	RTTPPTTATPIR	2059	2	T1;T5
FINC_HUMAN	P02751	FN1	Fibronectin	WLPSSSPVTGYR	1562	1	T15
FINC_HUMAN	P02751	FN1	Fibronectin	VTTTPKNGPGPTK	1574	4	T2;T3;T4;T12
FINC_HUMAN	P02751	FN1	Fibronectin	TTPPTTATPIR	2060	2	T2;T4
FINC_HUMAN	P02751	FN1	Fibronectin	TAVPSTGASK	19	1	T3
FINC_HUMAN	P02751	FN1	Fibronectin	HTSVQTTSSGSGPFTDVR	273	2	T3;S15
FINC_HUMAN	P02751	FN1	Fibronectin	RTTPPTTATPIR	2059	2	T3;T4
FINC_HUMAN	P02751	FN1	Fibronectin	HTSVQTTSSGSGPFTDVR	273	3	T3;T4;T11
FINC_HUMAN	P02751	FN1	Fibronectin	RPGGEPSPEGTTGQSYN	2335	3	T3;T4;T11
FINC_HUMAN	P02751	FN1	Fibronectin	TTPPTTATPIR	2060	3	T3;T4;T5
FINC_HUMAN	P02751	FN1	Fibronectin	TTPPTTATPIR	2060	2	T3;T6
FINC_HUMAN	P02751	FN1	Fibronectin	HTSVQTTSSGSGPFTDVR	273	3	T3;T8;T10
FINC_HUMAN	P02751	FN1	Fibronectin	TTPPTTATPIR	2060	1	T4
FINC_HUMAN	P02751	FN1	Fibronectin	WLPSSSPVTGYR	1562	1	T4
FINC_HUMAN	P02751	FN1	Fibronectin	HTSVQTTSSGSGPFTDVR	273	2	T4;T11
FINC_HUMAN	P02751	FN1	Fibronectin	RTTPPTTATPIR	2059	3	T4;T5;S8
FINC_HUMAN	P02751	FN1	Fibronectin	RPGGEPSPEGTTGQSYNQYSQR	2335	2	T4;T9
FINC_HUMAN	P02751	FN1	Fibronectin	RTTPPTTATPIR	2059	1	T5
FINC_HUMAN	P02751	FN1	Fibronectin	HTSVQTTSSGSGPFTDVR	273	3	T5;S8;T10
FINC_HUMAN	P02751	FN1	Fibronectin	TAVPSTGASK	19	4	T5;T6;T7;T8
FINC_HUMAN	P02751	FN1	Fibronectin	RTTPPTTATPIR	2059	1	T6
FINC_HUMAN	P02751	FN1	Fibronectin	TTPPTTATPIR	2060	1	T6
FINC_HUMAN	P02751	FN1	Fibronectin	RPGGEPSPEGTTGQSYNQYSQR	2335	1	T6
FINC_HUMAN	P02751	FN1	Fibronectin	RTTPPTTATPIR	2059	2	T6;T7
FINC_HUMAN	P02751	FN1	Fibronectin	TAVPSTGASK	19	2	T6;T7
FINC_HUMAN	P02751	FN1	Fibronectin	RTTPPTTATPIR	2059	1	T7
FINC_HUMAN	P02751	FN1	Fibronectin	HTSVQTTSSGSGPFTDVR	273	1	T7
FINC_HUMAN	P02751	FN1	Fibronectin	HTSVQTTSSGSGPFTDVR	273	2	T7;T8
FINC_HUMAN	P02751	FN1	Fibronectin	RTTPPTTATPIR	2059	3	T7;T8;S11
FINC_HUMAN	P02751	FN1	Fibronectin	HTSVQTTSSGSGPFTDVR	273	2	T8;T11
FINC_HUMAN	P02751	FN1	Fibronectin	HTSVQTTSSGSGPFTDVR	273	1	T9
FINC_HUMAN	P02751	FN1	Fibronectin	WLPSSSPVTGYR	1562	1	T9
FINC_HUMAN	P02751	FN1	Fibronectin	PYPPNVGEEIQIGHIPR	2075	1	Y2;
FINC_HUMAN	P02751	FN1	Fibronectin	RPGGEPSPEGTTGQSYN	2335	1	1
FINC_HUMAN	P02751	FN1	Fibronectin	HTSVQTTSSGSGPFTDVR	273	1	1
FINC_HUMAN	P02751	FN1	Fibronectin	RTTPPTTATPIR	2059	1	1
FINC_HUMAN	P02751	FN1	Fibronectin	WLPSSSPVTGYR	1562	1	1
FINC_HUMAN	P02751	FN1	Fibronectin	TTPPTTATPIR	2060	2	2
FINC_HUMAN	P02751	FN1	Fibronectin	RPGGEPSPEGTTGQSYNQYSQR	2335	2	2
FINC_HUMAN	P02751	FN1	Fibronectin	HTSVQTTSSGSGPFTDVR	273	2	2
FINC_HUMAN	P02751	FN1	Fibronectin	TEIDKPSQMQVTDVQDNSISVK	1540	2	2
FINC_HUMAN	P02751	FN1	Fibronectin	WLPSSSPVTGYR	1562	2	2
FINC_HUMAN	P02751	FN1	Fibronectin	HTSVQTTSSGSGPFTDVR	273	3	3
FINC_HUMAN	P02751	FN1	Fibronectin	GGEPSPEGTTGQSYNQYSQR	2337	1	1
FINC_HUMAN	P02751	FN1	Fibronectin	AAVYQPQPHPQPPPYGH	291	1	1
FINC_HUMAN	P02751	FN1	Fibronectin	TPFVTHPGYDTGN	2020	1	1
FINC_HUMAN	P02751	FN1	Fibronectin	IGTQSTAIPAPTDLK	1715	1	1
FSTL1_HUMAN	Q12841	FSTL1	Follistatin-related protein 1	GAQTQTEEEMTR	274	1	S4
FSTL1_HUMAN	Q12841	FSTL1	Follistatin-related protein 1	KSVSPSASPVVCY	102	1	T2
FSTL1_HUMAN	Q12841	FSTL1	Follistatin-related protein 1	GAQTQTEEEMTR	274	1	T4
FSTL1_HUMAN	Q12841	FSTL1	Follistatin-related protein 1	VSTKEI	303	1	T6
FSTL1_HUMAN	Q12841	FSTL1	Follistatin-related protein 1	GAQTQTEEEMTR	274	1	1
FSTL1_HUMAN	Q12841	FSTL1	Follistatin-related protein 1	SVSPSASPVVCYQSNR	103	1	1
FSTL1_HUMAN	Q12841	FSTL1	Follistatin-related protein 1	GAQTQTEEEMTR	274	2	2
FXYD5_HUMAN	Q96DB9	FXYD5	FXYD domain-containing ion transport regulator 5	LEGTDGPLVTDPETHKSTK	78	1	T7
GINM1_HUMAN	Q9NU53	GINM1	Glycoprotein integral membrane protein 1	TTGAPEPPPLSGAPQDGIR	26	1	1
GOLM1_HUMAN	Q8NBJ4	GOLM1	Golgi membrane protein 1	IEEVTK	174	1	T5;
GPC4_HUMAN	O75487	GPC4	Glypican-4	HPEERPTTAAGTSLDR	369	1	T7
GPC6_HUMAN	Q9Y625	GPC6	Glypican-6	NPEERPTTAAGTSLDR	368	2	T4;T5
HEG1_HUMAN	Q9ULI3	HEG1	Protein HEG homolog 1	RGPATPGPSYR	73	3	S3;S4;T7
HEG1_HUMAN	Q9ULI3	HEG1	Protein HEG homolog 1	APEPGAATQRGPSGR	84	4	S4;T7;T8;S11
HEG1_HUMAN	Q9ULI3	HEG1	Protein HEG homolog 1	TMHVATVFTDGGPR	328	2	S5;S12
HEG1_HUMAN	Q9ULI3	HEG1	Protein HEG homolog 1	SIAGISYGQVR	529	2	S8;S14
HEG1_HUMAN	Q9ULI3	HEG1	Protein HEG homolog 1	TMHVATVFTDGGPR	328	2	T2;T6
HEG1_HUMAN	Q9ULI3	HEG1	Protein HEG homolog 1	SLTVSLGPVSK	345	3	T3;S8;T10
HEG1_HUMAN	Q9ULI3	HEG1	Protein HEG homolog 1	SIAGISYGQVR	529	3	T3;T4;S17
HEG1_HUMAN	Q9ULI3	HEG1	Protein HEG homolog 1	EGVMVQTSGK	140	4	T3;T4;T5;S6
HEG1_HUMAN	Q9ULI3	HEG1	Protein HEG homolog 1	EPPPTPPRER	63	1	T5;
HEG1_HUMAN	Q9ULI3	HEG1	Protein HEG homolog 1	APEPGAATQR	84	4	T5;T6;T10;T11
HEG1_HUMAN	Q9ULI3	HEG1	Protein HEG homolog 1	TMHVATVFTDGGPR	328	1	T6
HEG1_HUMAN	Q9ULI3	HEG1	Protein HEG homolog 1	IAAFQTK	221	1	T6;
HEG1_HUMAN	Q9ULI3	HEG1	Protein HEG homolog 1	EGVMVQTSGK	140	2	T7;S8;
HEG1_HUMAN	Q9ULI3	HEG1	Protein HEG homolog 1	IATTSSSVLLSPSAVESR	365	1	T8
HEG1_HUMAN	Q9ULI3	HEG1	Protein HEG homolog 1	EGVMVQTSGK	140	2	T8;S13
HEG1_HUMAN	Q9ULI3	HEG1	Protein HEG homolog 1	GPATPGPSYR	74	1	T9
HEG1_HUMAN	Q9ULI3	HEG1	Protein HEG homolog 1	SLTVSLGPVSK	345	1	T9
HEG1_HUMAN	Q9ULI3	HEG1	Protein HEG homolog 1	SIAGISYGQVR	529	1	1
HEG1_HUMAN	Q9ULI3	HEG1	Protein HEG homolog 1	EGVMVQTSGK	140	1	1
HEG1_HUMAN	Q9ULI3	HEG1	Protein HEG homolog 1	TMHVATVFTDGGPR	328	1	1
HEG1_HUMAN	Q9ULI3	HEG1	Protein HEG homolog 1	SLTVSLGPVSK	345	1	1
HEG1_HUMAN	Q9ULI3	HEG1	Protein HEG homolog 1	TMHVATVFTDGGPR	328	2	2
HEG1_HUMAN	Q9ULI3	HEG1	Protein HEG homolog 1	SLTVSLGPVSK	345	2	2
HEG1_HUMAN	Q9ULI3	HEG1	Protein HEG homolog 1	IATTSSSVLLSPSAVESR	365	3	3
HEG1_HUMAN	Q9ULI3	HEG1	Protein HEG homolog 1	IATTSSSVLLSPSAVESR	365	4	4
HEG1_HUMAN	Q9ULI3	HEG1	Protein HEG homolog 1	GTRDPPPSPAR	29	1	1
HEG1_HUMAN	Q9ULI3	HEG1	Protein HEG homolog 1	VITESKSP	789	1	1
HLPDA_HUMAN	Q9Y5L2	HILPDA	Hypoxia-inducible lipid droplet-associated protein	SQLANTEPTKGLPDHPSR	44	2	T4;T12
HLPDA_HUMAN	Q9Y5L2	HILPDA	Hypoxia-inducible lipid droplet-associated protein	SQLANTEPTK	44	2	2
HLPDA_HUMAN	Q9Y5L2	HILPDA	Hypoxia-inducible lipid droplet-associated protein	SQLANTEPTKGLPDHPSR	44	3	3
1C07_HUMAN	P10321	HLA-C	HLA class I histocompatibility antigen, Cw-7 alpha chain	FDSDAASPR	60	4	T1;T2;T5;T6
1C07_HUMAN	P10321	HLA-C	HLA class I histocompatibility antigen, Cw-7 alpha chain	YFDTAVSRPGR	31	1	T10
1C07_HUMAN	P10321	HLA-C	HLA class I histocompatibility antigen, Cw-7 alpha chain	FDSDAASPR	60	1	1
1C07_HUMAN	P10321	HLA-C	HLA class I histocompatibility antigen, Cw-7 alpha chain	YFDTAVSRPGR	31	1	1
IBP3_HUMAN	P17936	IGFBP3	Insulin-like growth factor-binding protein 3	GASSAGLGPVVR	28	2	T2;S10
IBP3_HUMAN	P17936	IGFBP3	Insulin-like growth factor-binding protein 3	SAGSVESPSVSSTHR	145	4	T2;T3;T6;T7
IBP3_HUMAN	P17936	IGFBP3	Insulin-like growth factor-binding protein 3	YGQPLPGYTTK	268	3	T3;T8;T10
IBP3_HUMAN	P17936	IGFBP3	Insulin-like growth factor-binding protein 3	SAGSVESPSVSSTHR	145	3	T4;T5;S8
IBP3_HUMAN	P17936	IGFBP3	Insulin-like growth factor-binding protein 3	SAGSVESPSVSSTHR	145	1	T6
IBP3_HUMAN	P17936	IGFBP3	Insulin-like growth factor-binding protein 3	SAGSVESPSVSSTHR	145	1	1
IBP3_HUMAN	P17936	IGFBP3	Insulin-like growth factor-binding protein 3	YGQPLPGYTTK	268	1	1
IBP3_HUMAN	P17936	IGFBP3	Insulin-like growth factor-binding protein 3	SAGSVESPSVSSTHR	145	2	2
IBP3_HUMAN	P17936	IGFBP3	Insulin-like growth factor-binding protein 3	GASSAGLGPVVR	28	1	1
IBP5_HUMAN	P24593	IGFBP5	Insulin-like growth factor-binding protein 5	FVGGAENTAHPR	165	1	S3
IBP5_HUMAN	P24593	IGFBP5	Insulin-like growth factor-binding protein 5	EHEEPTTSEMAEETYSPK	118	1	T6
IBP5_HUMAN	P24593	IGFBP5	Insulin-like growth factor-binding protein 5	FVGGAENTAHPR	165	1	T8;
IBP5_HUMAN	P24593	IGFBP5	Insulin-like growth factor-binding protein 5	EHEEPTTSEMAEETYSPK	118	1	1
IBP6_HUMAN	P24592	IGFBP6	Insulin-like growth factor-binding protein 6	ESKPQAGTARPQDVNR	119	1	S11
IBP6_HUMAN	P24592	IGFBP6	Insulin-like growth factor-binding protein 6	ESKPQAGTARPQDVNR	119	1	T7
JSPR1_HUMAN	Q96MG2	JSRP1	Junctional sarcoplasmic reticulum protein 1	VTLADR	228	1	T2;
JSPR1_HUMAN	Q96MG2	JSRP1	Junctional sarcoplasmic reticulum protein 1	VPEPWVPPSSAPR	158	1	T3
JSPR1_HUMAN	Q96MG2	JSRP1	Junctional sarcoplasmic reticulum protein 1	EDRVTLADR	225	4	T3;T4;S7;T8
JSPR1_HUMAN	Q96MG2	JSRP1	Junctional sarcoplasmic reticulum protein 1	EDRVTLADR	225	1	T5;
JSPR1_HUMAN	Q96MG2	JSRP1	Junctional sarcoplasmic reticulum protein 1	VPEPWVPPSSAPR	158	1	1
KAZD1_HUMAN	Q96I82	KAZALD1	Kazal-type serine protease inhibitor domain-containing protein 1	RPSPGPDYLR	31	1	1
K319L_HUMAN	Q8IZA0	KIAA0319L	Dyslexia-associated protein KIAA0319-like protein	GSPSDVVTPIVTQHSK	190	2	T6;T7
K319L_HUMAN	Q8IZA0	KIAA0319L	Dyslexia-associated protein KIAA0319-like protein	TQIAVPQPVAPSY	273	1	1
K0494_HUMAN	O75071	KIAA0494	EF-hand domain-containing protein KIAA0494	FSQFLGDPVEK	411	1	S2;
K0494_HUMAN	O75071	KIAA0494	EF-hand domain-containing protein KIAA0494	FSQFLGDPVEK	411	1	T10
K154L_HUMAN	Q6ZVL6	KIAA1549L	UPF0606 protein KIAA1549L	VQPTAAAAVTLFLR	635	3	3
KLK5_HUMAN	Q9Y337	KLK5	Kallikrein-5	NNDVSCDHPSNTVPSGSNQDLGAGAGEDAR	30	1	1
KLK5_HUMAN	Q9Y337	KLK5	Kallikrein-5	NNDVSCDHPSNTVPSGSNQDLGAGAGEDAR	30	2	2
LAMC2_HUMAN	Q13753	LAMC2	Laminin subunit gamma-2	ADSLSSLVTR	878	5	S2;T3;S9;T10;T15
LAMC2_HUMAN	Q13753	LAMC2	Laminin subunit gamma-2	SLAQEATR	756	1	S7
LAMC2_HUMAN	Q13753	LAMC2	Laminin subunit gamma-2	EATQAEIEADR	833	1	T3;
LAMC2_HUMAN	Q13753	LAMC2	Laminin subunit gamma-2	EATQAEIEADR	833	3	T4;T5;S8
LAMC2_HUMAN	Q13753	LAMC2	Laminin subunit gamma-2	LAESHVESASNMEQLTR	764	1	T5
LAMC2_HUMAN	Q13753	LAMC2	Laminin subunit gamma-2	ADSLSSLVTR	878	1	1
LAMC2_HUMAN	Q13753	LAMC2	Laminin subunit gamma-2	LAESHVESASNMEQLTR	764	1	1
LDLR_HUMAN	P01130	LDLR	Low-density lipoprotein receptor	LKVSSTAVR	729	3	S4;S5;T6
LDLR_HUMAN	P01130	LDLR	Low-density lipoprotein receptor	LKVSSTAVR	729	1	T3
LDLR_HUMAN	P01130	LDLR	Low-density lipoprotein receptor	TCSQDEFR	108	1	T8
LDLR_HUMAN	P01130	LDLR	Low-density lipoprotein receptor	TCSQDEFR	108	1	1
LDLR_HUMAN	P01130	LDLR	Low-density lipoprotein receptor	SCLTEAEAAVATQETSTVR	710	3	3
LDLR_HUMAN	P01130	LDLR	Low-density lipoprotein receptor	SCLTEAEAAVATQETSTVR	710	4	4
LG3BP_HUMAN	Q08380	LGALS3BP	Galectin-3-binding protein	YSSDYFQAPSDYR	442	2	T10;T16
LG3BP_HUMAN	Q08380	LGALS3BP	Galectin-3-binding protein	YSSDYFQAPSDYR	442	1	1
LIPE_HUMAN	Q9Y5X9	LIPG	Endothelial lipase	ATQTEVKPSVR	40	1	T2
LIPE_HUMAN	Q9Y5X9	LIPG	Endothelial lipase	ATQTEVKPSVR	40	2	T3;T4
LIPE_HUMAN	Q9Y5X9	LIPG	Endothelial lipase	ATQTEVKPSVR	40	1	1
LRP1_HUMAN	Q07954	LRP1	Prolow-density lipoprotein receptor-related protein 1	TCEPYQFR	3535	1	1
LRP11_HUMAN	Q86VZ4	LRP11	Low-density lipoprotein receptor-related protein 11	ATAPNKPPALSNTEKR	385	2	S4;S5
LSR_HUMAN	Q86X29	LSR	Lipolysis-stimulated lipoprotein receptor	ELANFDPSRPGPPSGR	411	1	S1
LSR_HUMAN	Q86X29	LSR	Lipolysis-stimulated lipoprotein receptor	SSSAGGQGSYVPLLR	363	2	S1;S2
LSR_HUMAN	Q86X29	LSR	Lipolysis-stimulated lipoprotein receptor	AMSEVTSLHEDDWR	430	4	S1;T2;T6;T12
LSR_HUMAN	Q86X29	LSR	Lipolysis-stimulated lipoprotein receptor	DTDSSVASEVR	378	1	S2
LSR_HUMAN	Q86X29	LSR	Lipolysis-stimulated lipoprotein receptor	AATSGVPSIYAPSTYAHLSPAK	314	2	S2;T4
LSR_HUMAN	Q86X29	LSR	Lipolysis-stimulated lipoprotein receptor	DTDSSVASEVR	378	2	S3;S6
LSR_HUMAN	Q86X29	LSR	Lipolysis-stimulated lipoprotein receptor	SSSAGGQGSYVPLLR	363	2	S3;S9
LSR_HUMAN	Q86X29	LSR	Lipolysis-stimulated lipoprotein receptor	AMSEVTSLHEDDWR	430	3	S3;T6;S7;
LSR_HUMAN	Q86X29	LSR	Lipolysis-stimulated lipoprotein receptor	NLALSR	639	1	S5;
LSR_HUMAN	Q86X29	LSR	Lipolysis-stimulated lipoprotein receptor	IQASQQDDSMR	393	3	S5;T7;S8
LSR_HUMAN	Q86X29	LSR	Lipolysis-stimulated lipoprotein receptor	SGDLPYDGR	581	1	S6
LSR_HUMAN	Q86X29	LSR	Lipolysis-stimulated lipoprotein receptor	AATSGVPSIYAPSTYAHLSPAK	314	1	S6
LSR_HUMAN	Q86X29	LSR	Lipolysis-stimulated lipoprotein receptor	TSTPTQPIVIWK	116	1	S7
LSR_HUMAN	Q86X29	LSR	Lipolysis-stimulated lipoprotein receptor	ELANFDPSRPGPPSGR	411	1	S8
LSR_HUMAN	Q86X29	LSR	Lipolysis-stimulated lipoprotein receptor	SSSAGGQGSYVPLLR	363	1	S9
LSR_HUMAN	Q86X29	LSR	Lipolysis-stimulated lipoprotein receptor	SSSAGGQGSYVPL	363	1	T10
LSR_HUMAN	Q86X29	LSR	Lipolysis-stimulated lipoprotein receptor	AMSEVTSLHEDDWR	430	1	T14
LSR_HUMAN	Q86X29	LSR	Lipolysis-stimulated lipoprotein receptor	QGNAVTLGDYYQGR	180	1	T15
LSR_HUMAN	Q86X29	LSR	Lipolysis-stimulated lipoprotein receptor	AMSEVTSLHEDDWR	430	1	T2
LSR_HUMAN	Q86X29	LSR	Lipolysis-stimulated lipoprotein receptor	DTDSSVASEVR	378	2	T2;S12
LSR_HUMAN	Q86X29	LSR	Lipolysis-stimulated lipoprotein receptor	IQASQQDDSMR	393	4	T2;T4;S6;T7
LSR_HUMAN	Q86X29	LSR	Lipolysis-stimulated lipoprotein receptor	GPALTPIRDEEWGGHSPR	449	1	T3
LSR_HUMAN	Q86X29	LSR	Lipolysis-stimulated lipoprotein receptor	SSSAGGQGSYVPLLR	363	1	T3
LSR_HUMAN	Q86X29	LSR	Lipolysis-stimulated lipoprotein receptor	SAGGQGSYVPLLR	365	1	T3
LSR_HUMAN	Q86X29	LSR	Lipolysis-stimulated lipoprotein receptor	SEVTSLHEDDWR	432	2	T3;S11
LSR_HUMAN	Q86X29	LSR	Lipolysis-stimulated lipoprotein receptor	DTDSSVASEVR	378	1	T4
LSR_HUMAN	Q86X29	LSR	Lipolysis-stimulated lipoprotein receptor	ELANFDPSRPGPPSGR	411	1	T4
LSR_HUMAN	Q86X29	LSR	Lipolysis-stimulated lipoprotein receptor	SSSAGGQGSYVPLLR	363	3	T4;S9;T11
LSR_HUMAN	Q86X29	LSR	Lipolysis-stimulated lipoprotein receptor	GPALTPIRDEEWGGHSPR	449	2	T5;S16
LSR_HUMAN	Q86X29	LSR	Lipolysis-stimulated lipoprotein receptor	SVDALDDLTPPSTAESGSR	493	2	T5;T6
LSR_HUMAN	Q86X29	LSR	Lipolysis-stimulated lipoprotein receptor	SRDPHYDDFR	546	1	T7
LSR_HUMAN	Q86X29	LSR	Lipolysis-stimulated lipoprotein receptor	TSTPTQPIVIWK	116	1	T7
LSR_HUMAN	Q86X29	LSR	Lipolysis-stimulated lipoprotein receptor	ELANFDPSRPGPPSGR	411	1	T7
LSR_HUMAN	Q86X29	LSR	Lipolysis-stimulated lipoprotein receptor	ELANFDPSRPGPPSGR	411	2	T7;T8
LSR_HUMAN	Q86X29	LSR	Lipolysis-stimulated lipoprotein receptor	DTDSSVASEVR	378	1	T8
LSR_HUMAN	Q86X29	LSR	Lipolysis-stimulated lipoprotein receptor	GPALTPIRDEEWGGHSPR	449	1	T8
LSR_HUMAN	Q86X29	LSR	Lipolysis-stimulated lipoprotein receptor	SSSAGGQGSYVPLLR	363	2	T8;S21
LSR_HUMAN	Q86X29	LSR	Lipolysis-stimulated lipoprotein receptor	SVDALDDLTPPSTAESGSR	493	1	T9
LSR_HUMAN	Q86X29	LSR	Lipolysis-stimulated lipoprotein receptor	SRDPHYDDFR	546	1	1
LSR_HUMAN	Q86X29	LSR	Lipolysis-stimulated lipoprotein receptor	VLYYMEK	404	1	1
LSR_HUMAN	Q86X29	LSR	Lipolysis-stimulated lipoprotein receptor	AMSEVTSLHEDDWR	430	1	1
LSR_HUMAN	Q86X29	LSR	Lipolysis-stimulated lipoprotein receptor	TYQMTSTPTQPIVIWK	112	1	1
LSR_HUMAN	Q86X29	LSR	Lipolysis-stimulated lipoprotein receptor	SAGGQGSYVPLLR	365	1	1
LSR_HUMAN	Q86X29	LSR	Lipolysis-stimulated lipoprotein receptor	SGDLPYDGR	581	1	1
LSR_HUMAN	Q86X29	LSR	Lipolysis-stimulated lipoprotein receptor	SVDALDDLTPPSTAESGSR	493	1	1
LSR_HUMAN	Q86X29	LSR	Lipolysis-stimulated lipoprotein receptor	SSSAGGQGSYVPLLR	363	1	1
LSR_HUMAN	Q86X29	LSR	Lipolysis-stimulated lipoprotein receptor	AATSGVPSIYAPSTY	314	2	2
LSR_HUMAN	Q86X29	LSR	Lipolysis-stimulated lipoprotein receptor	SEVTSLHEDDWR	432	1	1
LSR_HUMAN	Q86X29	LSR	Lipolysis-stimulated lipoprotein receptor	IQASQQDDSMR	393	1	1
LSR_HUMAN	Q86X29	LSR	Lipolysis-stimulated lipoprotein receptor	SVDALDDLTPPSTAESGSR	493	4	4
LSR_HUMAN	Q86X29	LSR	Lipolysis-stimulated lipoprotein receptor	SSSAGGQGSYVPLLR	363	2	2
LSR_HUMAN	Q86X29	LSR	Lipolysis-stimulated lipoprotein receptor	AATSGVPSIYAPSTYAHLSPAK	314	3	3
LSR_HUMAN	Q86X29	LSR	Lipolysis-stimulated lipoprotein receptor	DTDSSVASEVR	378	1	1
LSR_HUMAN	Q86X29	LSR	Lipolysis-stimulated lipoprotein receptor	ELANFDPSRPGPPSGR	411	1	1
LSR_HUMAN	Q86X29	LSR	Lipolysis-stimulated lipoprotein receptor	QGNAVTLGDYYQGR	180	1	1
LSR_HUMAN	Q86X29	LSR	Lipolysis-stimulated lipoprotein receptor	AATSGVPSIYAPSTYAHLSPAK	314	1	1
LSR_HUMAN	Q86X29	LSR	Lipolysis-stimulated lipoprotein receptor	GPALTPIRDEEWGGHSPR	449	1	1
LSR_HUMAN	Q86X29	LSR	Lipolysis-stimulated lipoprotein receptor	DTDSSVASEVR	378	2	2
LSR_HUMAN	Q86X29	LSR	Lipolysis-stimulated lipoprotein receptor	AMSEVTSLHEDDWR	430	2	2
LSR_HUMAN	Q86X29	LSR	Lipolysis-stimulated lipoprotein receptor	SVDALDDLTPPSTAESGSR	493	2	2
LSR_HUMAN	Q86X29	LSR	Lipolysis-stimulated lipoprotein receptor	SVDALDDLTPPSTAESGSR	493	3	3
LSR_HUMAN	Q86X29	LSR	Lipolysis-stimulated lipoprotein receptor	QMTSTPTQPIVIWK	114	1	1
LSR_HUMAN	Q86X29	LSR	Lipolysis-stimulated lipoprotein receptor	TSTPTQPIVIWK	116	1	1
LSR_HUMAN	Q86X29	LSR	Lipolysis-stimulated lipoprotein receptor	MTSTPTQPIVIWK	115	1	1
LSR_HUMAN	Q86X29	LSR	Lipolysis-stimulated lipoprotein receptor	IYAPSTYAHLSPAK	322	2	2
LSR_HUMAN	Q86X29	LSR	Lipolysis-stimulated lipoprotein receptor	QMTSTPTQPIVIWK	114	2	2
LTBP1_HUMAN	Q14766	LTBP1	Latent-transforming growth factor beta-binding protein 1	STHPPPLPAK	768	2	S1;T2;
LTBP1_HUMAN	Q14766	LTBP1	Latent-transforming growth factor beta-binding protein 1	GISGEQSTEGSFPLR	319	1	S6
LTBP1_HUMAN	Q14766	LTBP1	Latent-transforming growth factor beta-binding protein 1	VVFTPSICK	354	1	S8
LTBP1_HUMAN	Q14766	LTBP1	Latent-transforming growth factor beta-binding protein 1	STHPPPLPAKEEPVEALTFSR	768	1	1
LTBP1_HUMAN	Q14766	LTBP1	Latent-transforming growth factor beta-binding protein 1	VVFTPSICK	354	1	1
LTBP1_HUMAN	Q14766	LTBP1	Latent-transforming growth factor beta-binding protein 1	GISGEQSTEGSFPLR	319	1	1
LTBP1_HUMAN	Q14766	LTBP1	Latent-transforming growth factor beta-binding protein 1	STHPPPLPAKEEPVEALTFSR	768	2	2
LTBP2_HUMAN	Q14767	LTBP2	Latent-transforming growth factor beta-binding protein 2	RSTPLGQQQPAPR	123	3	S1;S5;S12
LTBP2_HUMAN	Q14767	LTBP2	Latent-transforming growth factor beta-binding protein 2	SGAAPPTPPR	151	2	T3;T4
LTBP2_HUMAN	Q14767	LTBP2	Latent-transforming growth factor beta-binding protein 2	RSTPLGQQQPAPR	123	2	T6;T7
LTBP2_HUMAN	Q14767	LTBP2	Latent-transforming growth factor beta-binding protein 2	RSTPLGQQQPAPR	123	1	1
LTBP2_HUMAN	Q14767	LTBP2	Latent-transforming growth factor beta-binding protein 2	SGAAPPTPPR	151	1	1
LTBP2_HUMAN	Q14767	LTBP2	Latent-transforming growth factor beta-binding protein 2	IVFTPTICK	353	1	1
LTBP3_HUMAN	Q9NS15	LTBP3	Latent-transforming growth factor beta-binding protein 3	GVTTDSPVSEER	511	3	S3;S4;T7
LTBP3_HUMAN	Q9NS15	LTBP3	Latent-transforming growth factor beta-binding protein 3	SAVEIAPTQVTETDECR	563	2	S3;S7
LTBP3_HUMAN	Q9NS15	LTBP3	Latent-transforming growth factor beta-binding protein 3	SAVEIAPTQVTETDECR	563	2	T10;T14
LTBP3_HUMAN	Q9NS15	LTBP3	Latent-transforming growth factor beta-binding protein 3	GVTTDSPVSEER	511	3	T3;S5;T8
LTBP3_HUMAN	Q9NS15	LTBP3	Latent-transforming growth factor beta-binding protein 3	GVTTDSPVSEER	511	1	T4
LTBP3_HUMAN	Q9NS15	LTBP3	Latent-transforming growth factor beta-binding protein 3	TGALSTGALPPLAPEGDSVASK	161	1	T4
LTBP3_HUMAN	Q9NS15	LTBP3	Latent-transforming growth factor beta-binding protein 3	SAVEIAPTQVTETDECR	563	1	1
LTBP3_HUMAN	Q9NS15	LTBP3	Latent-transforming growth factor beta-binding protein 3	GVTTDSPVSEER	511	1	1
LTBP3_HUMAN	Q9NS15	LTBP3	Latent-transforming growth factor beta-binding protein 3	TGALSTGALPPLAPEGDSVASK	161	1	1
LTBP3_HUMAN	Q9NS15	LTBP3	Latent-transforming growth factor beta-binding protein 3	GVTTDSPVSEER	511	2	2
LTBP3_HUMAN	Q9NS15	LTBP3	Latent-transforming growth factor beta-binding protein 3	SAVEIAPTQVTETDECR	563	2	2
LTBP4_HUMAN	Q8N2S1	LTBP4	Latent-transforming growth factor beta-binding protein 4	VSAPDGPCPTGFER	337	1	1
TNR3_HUMAN	P36941	LTBR	Tumor necrosis factor receptor superfamily member 3	NQFITHD	429	1	T5;
MA1B1_HUMAN	Q9UKM7	MAN1B1	Endoplasmic reticulum mannosyl-oligosaccharide 1,2-alpha-mannosidase	TVISWR	204	1	T1
MA1B1_HUMAN	Q9UKM7	MAN1B1	Endoplasmic reticulum mannosyl-oligosaccharide 1,2-alpha-mannosidase	TQGTPVHLNYR	239	3	T1;T4;Y10;
MA1B1_HUMAN	Q9UKM7	MAN1B1	Endoplasmic reticulum mannosyl-oligosaccharide 1,2-alpha-mannosidase	GAVIEPEQGTELPSR	210	2	T10;S14;
MA1B1_HUMAN	Q9UKM7	MAN1B1	Endoplasmic reticulum mannosyl-oligosaccharide 1,2-alpha-mannosidase	TQGTPVHLNYR	239	1	T6
MA1B1_HUMAN	Q9UKM7	MAN1B1	Endoplasmic reticulum mannosyl-oligosaccharide 1,2-alpha-mannosidase	TQGTPVHLNYR	239	2	2
MANS1_HUMAN	Q9H8J5	MANSC1	MANSC domain-containing protein 1	FGSSDHLEK	176	2	S1;S3
MANS1_HUMAN	Q9H8J5	MANSC1	MANSC domain-containing protein 1	FGSSDHLEK	176	2	S3;S4;
MANS1_HUMAN	Q9H8J5	MANSC1	MANSC domain-containing protein 1	IITDFPSLTR	119	1	S8
MANS1_HUMAN	Q9H8J5	MANSC1	MANSC domain-containing protein 1	FGSSDHLEK	176	1	T8
MANS1_HUMAN	Q9H8J5	MANSC1	MANSC domain-containing protein 1	FGSSDHLEK	176	1	T9
MANS1_HUMAN	Q9H8J5	MANSC1	MANSC domain-containing protein 1	FGSSDHLEK	176	1	1
MANS1_HUMAN	Q9H8J5	MANSC1	MANSC domain-containing protein 1	IITDFPSLTR	119	1	1
MATN3_HUMAN	O15232	MATN3	Matrilin-3	RPSPAAPDGAPASGTSEPGR	51	1	T8
MBTP1_HUMAN	Q14703	MBTPS1	Membrane-bound transcription factor site-1 protease	WQSSRPLR	156	6	T3;T4;S5;S10;S11;T14
MEGF9_HUMAN	Q9H1U4	MEGF9	Multiple epidermal growth factor-like domains protein 9	GEPSHPFPR	61	1	S4;
MEGF9_HUMAN	Q9H1U4	MEGF9	Multiple epidermal growth factor-like domains protein 9	ATAPTAQAPR	70	4	T2;T3;T6;T7
MET_HUMAN	P08581	MET	Hepatocyte growth factor receptor	QAISSTVLGK	913	5	S2;T5;S7;T12;S13
MET_HUMAN	P08581	MET	Hepatocyte growth factor receptor	QAISSTVLGK	913	1	1
MGAT1_HUMAN	P26572	MGAT1	Alpha-1,3-mannosyl-glycoprotein 2-beta-N-acetylglucosaminyltransferase	VPTAAPPAQPR	86	1	T3;
MGAT1_HUMAN	P26572	MGAT1	Alpha-1,3-mannosyl-glycoprotein 2-beta-N-acetylglucosaminyltransferase	GRVPTAAPPAQPR	84	1	T5;
MGAT1_HUMAN	P26572	MGAT1	Alpha-1,3-mannosyl-glycoprotein 2-beta-N-acetylglucosaminyltransferase	VPTAAPPAQPR	86	1	T7
MGAT2_HUMAN	Q10469	MGAT2	Alpha-1,6-mannosyl-glycoprotein 2-beta-N-acetylglucosaminyltransferase	GGDHPSVAVGIR	54	1	S6;
MGAT2_HUMAN	Q10469	MGAT2	Alpha-1,6-mannosyl-glycoprotein 2-beta-N-acetylglucosaminyltransferase	GGDHPSVAVGIR	54	1	T10
MGAT2_HUMAN	Q10469	MGAT2	Alpha-1,6-mannosyl-glycoprotein 2-beta-N-acetylglucosaminyltransferase	GGDHPSVAVGIR	54	1	T11
MINP1_HUMAN	Q9UNW1	MINPP1	Multiple inositol polyphosphate phosphatase 1	DPVASSLSPYFGTK	37	1	S5
MINP1_HUMAN	Q9UNW1	MINPP1	Multiple inositol polyphosphate phosphatase 1	DPVASSLSPYFGTK	37	1	1
MUC1_HUMAN	P15941	MUC1	Mucin-1	TPGGEKETSATQR	30	1	T3
MUC1_HUMAN	P15941	MUC1	Mucin-1	SSTPGGEKETSATQR	28	3	T3;T10;T13
MUC1_HUMAN	P15941	MUC1	Mucin-1	SSTPGGEKETSATQR	28	1	T4
MUC16_HUMAN	Q8WXI7	MUC16	Mucin-16	EIFPSINTEETNVK	5118	1	S1
MUC16_HUMAN	Q8WXI7	MUC16	Mucin-16	SAATTLDVIPHTAK	3832	2	S1;S10
MUC16_HUMAN	Q8WXI7	MUC16	Mucin-16	SPHSGMTTPMSR	8825	5	S1;S4;T7;T8;S11
MUC16_HUMAN	Q8WXI7	MUC16	Mucin-16	IQTELASSLTPGLR	7823	2	S1;S5
MUC16_HUMAN	Q8WXI7	MUC16	Mucin-16	NTDSTTLDQHLGIR	1511	4	S1;T4;T5;T12
MUC16_HUMAN	Q8WXI7	MUC16	Mucin-16	SAATTLDVIPHTAK	3832	4	S1;T4;T5;T12;
MUC16_HUMAN	Q8WXI7	MUC16	Mucin-16	SISQSLGR	1692	1	S2
MUC16_HUMAN	Q8WXI7	MUC16	Mucin-16	IPTTSEDIKDTEK	6575	1	S2
MUC16_HUMAN	Q8WXI7	MUC16	Mucin-16	LPHSEITTLVSR	7364	3	S2;T3;T13
MUC16_HUMAN	Q8WXI7	MUC16	Mucin-16	VFTSSIK	5257	5	S2;T3;T6;S8;T9
MUC16_HUMAN	Q8WXI7	MUC16	Mucin-16	IMSSKEPSISPEIR	3209	4	S3;S4;S8;S10;
MUC16_HUMAN	Q8WXI7	MUC16	Mucin-16	TEALSLGR	8745	2	S3;S5
MUC16_HUMAN	Q8WXI7	MUC16	Mucin-16	EISTSQETSSATER	8714	2	S3;S7
MUC16_HUMAN	Q8WXI7	MUC16	Mucin-16	TEVISSR	8453	5	S3;T4;S5;S9;S10
MUC16_HUMAN	Q8WXI7	MUC16	Mucin-16	TIATQTGPHR	6446	1	S4
MUC16_HUMAN	Q8WXI7	MUC16	Mucin-16	IHPSSNTAVAK	9808	1	S4
MUC16_HUMAN	Q8WXI7	MUC16	Mucin-16	EISTSQETSSATER	8714	1	S4
MUC16_HUMAN	Q8WXI7	MUC16	Mucin-16	VFTSSIKTK	5257	3	S4;S5;T6
MUC16_HUMAN	Q8WXI7	MUC16	Mucin-16	ITDMDTNLEPVTR	6264	2	S4;S9
MUC16_HUMAN	Q8WXI7	MUC16	Mucin-16	SITGTGQQSSPELVSK	3324	3	S4;T7;S11
MUC16_HUMAN	Q8WXI7	MUC16	Mucin-16	SPHSGMTTPMSR	8825	3	S4;T7;S11
MUC16_HUMAN	Q8WXI7	MUC16	Mucin-16	FSHSEMTTLVSR	8238	4	S4;T7;T8;S11
MUC16_HUMAN	Q8WXI7	MUC16	Mucin-16	SPHSGMTTPMSR	8825	4	S4;T7;T8;S11
MUC16_HUMAN	Q8WXI7	MUC16	Mucin-16	TPDATFQR	3846	1	S5
MUC16_HUMAN	Q8WXI7	MUC16	Mucin-16	IPTTSEDIKDTEK	6575	1	S5
MUC16_HUMAN	Q8WXI7	MUC16	Mucin-16	IMAAEQQTSR	3409	2	S5;S8
MUC16_HUMAN	Q8WXI7	MUC16	Mucin-16	TFADSTASK	195	3	S5;T7;S8
MUC16_HUMAN	Q8WXI7	MUC16	Mucin-16	IMSSKEPSISPEIR	3209	2	S6;S13
MUC16_HUMAN	Q8WXI7	MUC16	Mucin-16	ESISSLSPK	7241	2	S6;T7
MUC16_HUMAN	Q8WXI7	MUC16	Mucin-16	ELTGATTEVSR	4921	1	S7
MUC16_HUMAN	Q8WXI7	MUC16	Mucin-16	ISSSFLAQSMR	4059	1	S7
MUC16_HUMAN	Q8WXI7	MUC16	Mucin-16	VISPVVTSSSIR	9547	1	S7
MUC16_HUMAN	Q8WXI7	MUC16	Mucin-16	FSHSEMTTLVSR	8238	1	T1
MUC16_HUMAN	Q8WXI7	MUC16	Mucin-16	TEVISSR	8453	1	T1
MUC16_HUMAN	Q8WXI7	MUC16	Mucin-16	SSGVTFSRPDPTSK	3796	2	T1;S5
MUC16_HUMAN	Q8WXI7	MUC16	Mucin-16	TFADSTASK	195	3	T1;S5;S8
MUC16_HUMAN	Q8WXI7	MUC16	Mucin-16	TEVMPSSR	9620	2	T1;S7
MUC16_HUMAN	Q8WXI7	MUC16	Mucin-16	TTISGPDHSK	5827	2	T1;T2
MUC16_HUMAN	Q8WXI7	MUC16	Mucin-16	IGSSSDTSTVFDK	6379	2	T1;T5
MUC16_HUMAN	Q8WXI7	MUC16	Mucin-16	IQTEPTSSLTLGLR	8113	1	T10
MUC16_HUMAN	Q8WXI7	MUC16	Mucin-16	ITTAMNNDVK	4722	1	T10
MUC16_HUMAN	Q8WXI7	MUC16	Mucin-16	DSTSPLTPELK	6071	1	T11
MUC16_HUMAN	Q8WXI7	MUC16	Mucin-16	TEALSLGR	8745	1	T11
MUC16_HUMAN	Q8WXI7	MUC16	Mucin-16	FPHSEMTTLMSR	7068	1	T11
MUC16_HUMAN	Q8WXI7	MUC16	Mucin-16	IGSSSDTSTVFDK	6379	2	T11;T12
MUC16_HUMAN	Q8WXI7	MUC16	Mucin-16	SEADTSAIR	1502	2	T2;S12
MUC16_HUMAN	Q8WXI7	MUC16	Mucin-16	LTATQSTAPK	2837	2	T2;T3
MUC16_HUMAN	Q8WXI7	MUC16	Mucin-16	ITTAMNNDVK	4722	2	T2;T3;
MUC16_HUMAN	Q8WXI7	MUC16	Mucin-16	SISQSLGR	1692	4	T2;T3;T6;T7
MUC16_HUMAN	Q8WXI7	MUC16	Mucin-16	SLNTGVTR	1864	3	T2;T3;T8
MUC16_HUMAN	Q8WXI7	MUC16	Mucin-16	LPHSEITTLVSR	7364	2	T2;T5
MUC16_HUMAN	Q8WXI7	MUC16	Mucin-16	SLNTGVTR	1864	1	T3
MUC16_HUMAN	Q8WXI7	MUC16	Mucin-16	SQSSVLADSETSK	5438	1	T3
MUC16_HUMAN	Q8WXI7	MUC16	Mucin-16	ESISSLSPK	7241	2	T3;S5
MUC16_HUMAN	Q8WXI7	MUC16	Mucin-16	QGQTALTTEAR	3854	2	T3;T4
MUC16_HUMAN	Q8WXI7	MUC16	Mucin-16	TPDATFQR	3846	3	T3;T4;S5
MUC16_HUMAN	Q8WXI7	MUC16	Mucin-16	REPTYFLTPR	5184	3	T3;T4;T11
MUC16_HUMAN	Q8WXI7	MUC16	Mucin-16	ISTPDHDKSTVPPDTFTGEIPR	5235	4	T3;T4;T11;T15
MUC16_HUMAN	Q8WXI7	MUC16	Mucin-16	KESTDMAITPK	9362	3	T3;T4;T5
MUC16_HUMAN	Q8WXI7	MUC16	Mucin-16	RIQTELASSLTPGLR	7822	3	T3;T6;S8
MUC16_HUMAN	Q8WXI7	MUC16	Mucin-16	LFTSPIMTK	5553	1	T4
MUC16_HUMAN	Q8WXI7	MUC16	Mucin-16	ITDMDTNLEPVTR	6264	1	T4
MUC16_HUMAN	Q8WXI7	MUC16	Mucin-16	NVDRDSTSPLTPELK	6067	2	T4;T11
MUC16_HUMAN	Q8WXI7	MUC16	Mucin-16	QGQTALTTEAR	3854	3	T4;T7;T8;
MUC16_HUMAN	Q8WXI7	MUC16	Mucin-16	IQTEPTSSLTLGLR	8113	2	T4;T8
MUC16_HUMAN	Q8WXI7	MUC16	Mucin-16	TIATQTGPHR	6446	1	T5
MUC16_HUMAN	Q8WXI7	MUC16	Mucin-16	KAEQTSTQLPTTTSAHPGQVPR	3810	1	T5
MUC16_HUMAN	Q8WXI7	MUC16	Mucin-16	IMSSKEPSISPEIR	3209	1	T5
MUC16_HUMAN	Q8WXI7	MUC16	Mucin-16	RIQTELASSLTPGLR	7822	1	T5
MUC16_HUMAN	Q8WXI7	MUC16	Mucin-16	AISGSGSPFSR	10299	2	T5;S8
MUC16_HUMAN	Q8WXI7	MUC16	Mucin-16	FLHSEMTTLMSR	9993	2	T5;S9
MUC16_HUMAN	Q8WXI7	MUC16	Mucin-16	IMAAEQQTSR	3409	2	T5;T11
MUC16_HUMAN	Q8WXI7	MUC16	Mucin-16	IHPSSNTAVAK	9808	2	T5;T9
MUC16_HUMAN	Q8WXI7	MUC16	Mucin-16	SQSSVLADSETSK	5438	1	T6
MUC16_HUMAN	Q8WXI7	MUC16	Mucin-16	TEAISFSR	7579	3	T6;T7;T15
MUC16_HUMAN	Q8WXI7	MUC16	Mucin-16	AISGSGSPFSR	10299	2	T6;T8
MUC16_HUMAN	Q8WXI7	MUC16	Mucin-16	IHPSSNTAVAK	9808	2	T7;S8
MUC16_HUMAN	Q8WXI7	MUC16	Mucin-16	SSGVTFSRPDPTSKK	3796	2	T7;T18
MUC16_HUMAN	Q8WXI7	MUC16	Mucin-16	SPHSGMTTPMSR	8825	2	T7;T8
MUC16_HUMAN	Q8WXI7	MUC16	Mucin-16	FPHSEETTTMSR	5899	1	T8
MUC16_HUMAN	Q8WXI7	MUC16	Mucin-16	IMAAEQQTSR	3409	2	T8;S9;
MUC16_HUMAN	Q8WXI7	MUC16	Mucin-16	LPHSEITTLVSR	7364	2	T8;T10
MUC16_HUMAN	Q8WXI7	MUC16	Mucin-16	VISPVVTSSSIR	9547	1	1
MUC16_HUMAN	Q8WXI7	MUC16	Mucin-16	IHPSSNTAVAK	9808	1	1
MUC16_HUMAN	Q8WXI7	MUC16	Mucin-16	ILATSKDSK	5106	1	1
MUC16_HUMAN	Q8WXI7	MUC16	Mucin-16	GPESLSWTSPR	9711	2	2
MUC16_HUMAN	Q8WXI7	MUC16	Mucin-16	TIATQTGPHR	6446	2	2
MUC16_HUMAN	Q8WXI7	MUC16	Mucin-16	SPENPSWK	10005	1	1
MUC16_HUMAN	Q8WXI7	MUC16	Mucin-16	SQSSVLADSETSK	5438	1	1
MUC16_HUMAN	Q8WXI7	MUC16	Mucin-16	ITDMDTNLEPVTR	6264	1	1
MUC16_HUMAN	Q8WXI7	MUC16	Mucin-16	EPTYFLTPR	5185	1	1
MUC16_HUMAN	Q8WXI7	MUC16	Mucin-16	IHPSSNTAVAK	9808	2	2
MUC16_HUMAN	Q8WXI7	MUC16	Mucin-16	KESTDMAITPK	9362	2	2
MUC16_HUMAN	Q8WXI7	MUC16	Mucin-16	IPTTSEDIKDTEK	6575	2	2
MUC16_HUMAN	Q8WXI7	MUC16	Mucin-16	SQSSVLADSETSK	5438	2	2
MUC16_HUMAN	Q8WXI7	MUC16	Mucin-16	IGSSSDTSTVFDK	6379	2	2
MUC16_HUMAN	Q8WXI7	MUC16	Mucin-16	AISGSGSPFSR	10299	2	2
MUC16_HUMAN	Q8WXI7	MUC16	Mucin-16	SITGTGQQSSPELVSK	3324	2	2
MUC16_HUMAN	Q8WXI7	MUC16	Mucin-16	NVDRDSTSPLTPELK	6067	2	2
MUC16_HUMAN	Q8WXI7	MUC16	Mucin-16	ITDMDTNLEPVTR	6264	2	2
MUC16_HUMAN	Q8WXI7	MUC16	Mucin-16	VISPVVTSSSIR	9547	2	2
MUC16_HUMAN	Q8WXI7	MUC16	Mucin-16	IQTEPTSSLTLGLR	8113	2	2
MUC16_HUMAN	Q8WXI7	MUC16	Mucin-16	EIFPSINTEETNVK	5118	2	2
MUC16_HUMAN	Q8WXI7	MUC16	Mucin-16	IQTESTSSLIPGLR	5774	2	2
MUC16_HUMAN	Q8WXI7	MUC16	Mucin-16	IPTTSEDIKDTEK	6575	3	3
MUC16_HUMAN	Q8WXI7	MUC16	Mucin-16	TTEVLDTSSEPK	9770	3	3
MUC16_HUMAN	Q8WXI7	MUC16	Mucin-16	FSHSEMTTLVSR	8238	3	3
MUC16_HUMAN	Q8WXI7	MUC16	Mucin-16	IGSSSDTSTVFDK	6379	3	3
MUC16_HUMAN	Q8WXI7	MUC16	Mucin-16	NTDSTTLDQHLGIR	1511	3	3
MUC16_HUMAN	Q8WXI7	MUC16	Mucin-16	IMSSKEPSISPEIR	3209	3	3
MUC16_HUMAN	Q8WXI7	MUC16	Mucin-16	IQTEPTSSLTLGLR	8113	3	3
MUC16_HUMAN	Q8WXI7	MUC16	Mucin-16	IQTELASSLTPGLR	7823	3	3
MUC16_HUMAN	Q8WXI7	MUC16	Mucin-16	IQTEPTSSLTLGLR	8113	4	4
MUC16_HUMAN	Q8WXI7	MUC16	Mucin-16	SIGHITSAVTPAAMAR	3780	3	3
MUC20_HUMAN	Q8N307	MUC20	Mucin-20	ASTPAGPIPEAETR	68	1	S5
MXRA5_HUMAN	Q9NR99	MXRA5	Matrix-remodeling-associated protein 5	ASGSKPSPSPENK	1252	4	S2;S4;S7;S9;
NID1_HUMAN	P14543	NID1	Nidogen-1	RGGADTYSVPSVLSPR	320	2	S5;T8
NID1_HUMAN	P14543	NID1	Nidogen-1	AATERPLGPPTER	337	1	T11
NID1_HUMAN	P14543	NID1	Nidogen-1	RAATERPLGPPTER	336	1	T3
NID1_HUMAN	P14543	NID1	Nidogen-1	LGLEDVGTTPFSYK	303	1	T3
NID1_HUMAN	P14543	NID1	Nidogen-1	GGADTYSVPSVLSPR	321	3	T4;T11;T15
NID1_HUMAN	P14543	NID1	Nidogen-1	GGADTYSVPSVLSPR	321	1	1
NID1_HUMAN	P14543	NID1	Nidogen-1	LGLEDVGTTPFSYK	303	2	2
NID2_HUMAN	Q14112	NID2	Nidogen-2	VDTKPLEESSTLDPHTK	350	1	S1
NID2_HUMAN	Q14112	NID2	Nidogen-2	SPAPPEVDR	393	1	S1;
NID2_HUMAN	Q14112	NID2	Nidogen-2	SYPASGHTTPLSR	448	1	S4
NID2_HUMAN	Q14112	NID2	Nidogen-2	SPAPPEVDR	393	1	S5
NID2_HUMAN	Q14112	NID2	Nidogen-2	ETRSPAPPEVDR	390	1	S5
NID2_HUMAN	Q14112	NID2	Nidogen-2	VDTKPLEESSTLDPHTK	350	1	S7
NID2_HUMAN	Q14112	NID2	Nidogen-2	PAAVGDLSAAHSSVPLGR	281	1	T1
NID2_HUMAN	Q14112	NID2	Nidogen-2	PASGHTTPLSR	450	2	T10;T13
NID2_HUMAN	Q14112	NID2	Nidogen-2	GQVEPWDERETR	381	1	T11
NID2_HUMAN	Q14112	NID2	Nidogen-2	GQVEPWDERETR	381	1	T11;
NID2_HUMAN	Q14112	NID2	Nidogen-2	VDTKPLEESSTLDPHTK	350	2	T11;T16
NID2_HUMAN	Q14112	NID2	Nidogen-2	ETRSPAPPEVDR	390	2	T2;S4
NID2_HUMAN	Q14112	NID2	Nidogen-2	ETRSPAPPEVDR	390	2	T2;S4;
NID2_HUMAN	Q14112	NID2	Nidogen-2	GQVEPWDERETRSPAPPEVDR	381	1	T4
NID2_HUMAN	Q14112	NID2	Nidogen-2	VDTKPLEESSTLDPHTK	350	1	T4
NID2_HUMAN	Q14112	NID2	Nidogen-2	GQVEPWDERETR	381	1	T6
NID2_HUMAN	Q14112	NID2	Nidogen-2	EGTSLGEVGGPDLK	367	1	T6
NID2_HUMAN	Q14112	NID2	Nidogen-2	VDTKPLEESSTLDPHTK	350	4	T7;T8;S11;T12
NID2_HUMAN	Q14112	NID2	Nidogen-2	SYPASGHTTPLSR	448	1	T8
NID2_HUMAN	Q14112	NID2	Nidogen-2	PASGHTTPLSR	450	1	1
NID2_HUMAN	Q14112	NID2	Nidogen-2	VDTKPLEESSTLDPHTK	350	1	1
NID2_HUMAN	Q14112	NID2	Nidogen-2	VDTKPLEESSTLDPHTKEGTSLGEVGGPDLK	350	3	3
NID2_HUMAN	Q14112	NID2	Nidogen-2	EGTSLGEVGGPDLK	367	1	1
NID2_HUMAN	Q14112	NID2	Nidogen-2	SYPASGHTTPLSR	448	2	2
NID2_HUMAN	Q14112	NID2	Nidogen-2	VDTKPLEESSTLDPHTK	350	2	2
NID2_HUMAN	Q14112	NID2	Nidogen-2	SYPASGHTTPLSR	448	3	3
NID2_HUMAN	Q14112	NID2	Nidogen-2	PAAVGDLSAAHSSVPLGR	281	1	1
NOV_HUMAN	P48745	NOV	Protein NOV homolog	CPATPPTCAPGVR	43	1	S1
NOV_HUMAN	P48745	NOV	Protein NOV homolog	CPATPPTCAPGVR	43	2	T4;T7;
NOV_HUMAN	P48745	NOV	Protein NOV homolog	CPATPPTCAPGVR	43	1	1
NPDC1_HUMAN	Q9NQX5	NPDC1	Neural proliferation differentiation and control protein 1	ESGHSTPPLPK	110	2	S2;T6
NPDC1_HUMAN	Q9NQX5	NPDC1	Neural proliferation differentiation and control protein 1	KESGHSTPPLPK	109	1	S6
NPDC1_HUMAN	Q9NQX5	NPDC1	Neural proliferation differentiation and control protein 1	KESGHSTPPLPK	109	1	T4
NPDC1_HUMAN	Q9NQX5	NPDC1	Neural proliferation differentiation and control protein 1	QRLPEPATLGFSAR	123	2	T7;S8
NPDC1_HUMAN	Q9NQX5	NPDC1	Neural proliferation differentiation and control protein 1	KESGHSTPPLPK	109	1	1
NPDC1_HUMAN	Q9NQX5	NPDC1	Neural proliferation differentiation and control protein 1	ESGHSTPPLPK	110	2	2
NPDC1_HUMAN	Q9NQX5	NPDC1	Neural proliferation differentiation and control protein 1	KESGHSTPPLPK	109	2	2
NPNT_HUMAN	Q6UXI9	NPNT	Nephronectin	VQTDPQKPR	374	2	S3;T4
NPNT_HUMAN	Q6UXI9	NPNT	Nephronectin	VQTDPQKPR	374	1	T3
NPNT_HUMAN	Q6UXI9	NPNT	Nephronectin	VQTDPQKPR	374	1	T3;
NRP2_HUMAN	O60462	NRP2	Neuropilin-2	TTWASSSSPNDR	667	2	T6;T11
NRP2_HUMAN	O60462	NRP2	Neuropilin-2	TTWASSSSPNDR	667	1	1
NET1_HUMAN	O95631	NTN1	Netrin-1	IPVAPPTTAASSVEEPEDCDSYCK	454	5	T3;T4;T11;T15;S19
NET1_HUMAN	O95631	NTN1	Netrin-1	IPVAPPTTAASSVEEPEDCDSYCK	454	2	2
NUCB1_HUMAN	Q02818	NUCB1	Nucleobindin-1	GAPNKEETPATESPDTGLYYHR	32	4	S1;T2;T6;T12
NUCB1_HUMAN	Q02818	NUCB1	Nucleobindin-1	VNVPGSQAQLK	219	1	S6;
NUCB1_HUMAN	Q02818	NUCB1	Nucleobindin-1	LSQETEALGR	368	2	T4;T5
NUCB1_HUMAN	Q02818	NUCB1	Nucleobindin-1	VNVPGSQAQLK	219	1	T7
NUCB1_HUMAN	Q02818	NUCB1	Nucleobindin-1	GAPNKEETPATESPDTGLYYHR	32	2	2
NUCB1_HUMAN	Q02818	NUCB1	Nucleobindin-1	LSQETEALGR	368	1	1
OLM2A_HUMAN	Q68BL7	OLFML2A	Olfactomedin-like protein 2A	DAAAAPATPATGTGSK	206	1	T4
OLM2A_HUMAN	Q68BL7	OLFML2A	Olfactomedin-like protein 2A	DAAAAPATPATGTGSK	206	2	2
OS9_HUMAN	Q13438	OS9	Protein OS-9	KPPPSPQPTEEDPEHR	525	2	S5;T9;
PPN_HUMAN	O95428	PAPLN	Papilin	VVSPAPTAQPR	1219	1	T4
PPN_HUMAN	O95428	PAPLN	Papilin	APGLGGDAGSPAPPFHSSSYR	888	1	T8
PPN_HUMAN	O95428	PAPLN	Papilin	VVSPAPTAQPR	1219	1	1
PPN_HUMAN	O95428	PAPLN	Papilin	APGLGGDAGSPAPPFHSSSYR	888	1	1
PPN_HUMAN	O95428	PAPLN	Papilin	DPAQDFGQAGAAGPLGAIPSSHPQPANR	1015	1	1
PDGFB_HUMAN	P01127	PDGFB	Platelet-derived growth factor subunit B	CETVAAARPVTR	180	2	S2;S4
PDGFB_HUMAN	P01127	PDGFB	Platelet-derived growth factor subunit B	CETVAAARPVTR	180	1	1
PDGFD_HUMAN	Q9GZP0	PDGFD	Platelet-derived growth factor D	RDTSATPQSASIK	19	2	T2;T4
UROK_HUMAN	P00749	PLAU	Urokinase-type plasminogen activator	KPSSPPEELK	156	1	S3
UROK_HUMAN	P00749	PLAU	Urokinase-type plasminogen activator	KPSSPPEELK	156	2	S9;S11
UROK_HUMAN	P00749	PLAU	Urokinase-type plasminogen activator	KPSSPPEELK	156	1	1
PLTP_HUMAN	P55058	PLTP	Phospholipid transfer protein	ASTAPTPSTAAV	482	2	S4;S9
PLTP_HUMAN	P55058	PLTP	Phospholipid transfer protein	ASTAPTPSTAAV	482	1	T8
PLTP_HUMAN	P55058	PLTP	Phospholipid transfer protein	ASTAPTPSTAAV	482	4	4
PODXL_HUMAN	O00592	PODXL	Podocalyxin	ANEILASV	71	1	S7;
PODXL_HUMAN	O00592	PODXL	Podocalyxin	TPSPTVAHESNWAK	330	2	T4;S5
PODXL_HUMAN	O00592	PODXL	Podocalyxin	TPSPTVAHESNWAK	330	2	2
PDXL2_HUMAN	Q9NZ53	PODXL2	Podocalyxin-like protein 2	AGSIEDTSQAQELPNLPSPLPK	127	3	S3;S4;S6
PDXL2_HUMAN	Q9NZ53	PODXL2	Podocalyxin-like protein 2	DFSLTSSSQTPGATK	205	1	S6
PDXL2_HUMAN	Q9NZ53	PODXL2	Podocalyxin-like protein 2	DFSLTSSSQTPGATK	205	1	S7
PDXL2_HUMAN	Q9NZ53	PODXL2	Podocalyxin-like protein 2	DFSLTSSSQTPGATK	205	1	T1
PDXL2_HUMAN	Q9NZ53	PODXL2	Podocalyxin-like protein 2	DFSLTSSSQTPGATK	205	1	T4
PDXL2_HUMAN	Q9NZ53	PODXL2	Podocalyxin-like protein 2	DFSLTSSSQTPGATK	205	1	T6
PDXL2_HUMAN	Q9NZ53	PODXL2	Podocalyxin-like protein 2	DFSLTSSSQTPGATK	205	2	T7;S10
PDXL2_HUMAN	Q9NZ53	PODXL2	Podocalyxin-like protein 2	DFSLTSSSQTPGATK	205	2	2
PDXL2_HUMAN	Q9NZ53	PODXL2	Podocalyxin-like protein 2	DFSLTSSSQTPGATK	205	3	3
PDXL2_HUMAN	Q9NZ53	PODXL2	Podocalyxin-like protein 2	DFSLTSSSQTPGATK	205	1	1
PDXL2_HUMAN	Q9NZ53	PODXL2	Podocalyxin-like protein 2	AGSIEDTSQAQELPNLPSPLPK	127	2	2
PDXL2_HUMAN	Q9NZ53	PODXL2	Podocalyxin-like protein 2	AGSIEDTSQAQELPNLPSPLPK	127	3	3
PDXL2_HUMAN	Q9NZ53	PODXL2	Podocalyxin-like protein 2	DFSLTSSSQTPGATK	205	4	4
PRAP1_HUMAN	Q96NZ9	PRAP1	Proline-rich acidic protein 1	LLTTEEKPR	70	2	T3;T4;
PRAP1_HUMAN	Q96NZ9	PRAP1	Proline-rich acidic protein 1	LLTTEEKPR	70	1	T4
PRAP1_HUMAN	Q96NZ9	PRAP1	Proline-rich acidic protein 1	LLTTEEKPR	70	3	T4;T7;T8
PRAP1_HUMAN	Q96NZ9	PRAP1	Proline-rich acidic protein 1	LLTTEEKPR	70	1	T5
PRAP1_HUMAN	Q96NZ9	PRAP1	Proline-rich acidic protein 1	LLTTEEKPR	70	2	T8;S15
PRAP1_HUMAN	Q96NZ9	PRAP1	Proline-rich acidic protein 1	LLTTEEKPR	70	1	1
PRRT3_HUMAN	Q5FWE3	PRRT3	Proline-rich transmembrane protein 3	SLPPAEELPVETPK	277	2	S1;T12;
PTHR_HUMAN	P12272	PTHLH	Parathyroid hormone-related protein	ATSEVSPNSKPSPNTK	74	1	T10
PTHR_HUMAN	P12272	PTHLH	Parathyroid hormone-related protein	YLTQETNKVETYK	103	4	T3;T4;S8;T11
PTHR_HUMAN	P12272	PTHLH	Parathyroid hormone-related protein	YLTQETNKVETYK	103	1	1
PTHR_HUMAN	P12272	PTHLH	Parathyroid hormone-related protein	ATSEVSPNSKPSPNTK	74	2	2
PTHR_HUMAN	P12272	PTHLH	Parathyroid hormone-related protein	ATSEVSPNSKPSPNTK	74	4	4
PTPRG_HUMAN	P23470	PTPRG	Receptor-type tyrosine-protein phosphatase gamma	RPEMPSK	692	1	S6;
PTPRG_HUMAN	P23470	PTPRG	Receptor-type tyrosine-protein phosphatase gamma	SGVTHAAEER	609	4	4
PTPRJ_HUMAN	Q12913	PTPRJ	Receptor-type tyrosine-protein phosphatase eta	AGSPTAPVHDESLVGPVDPSSGQQSR	301	1	S10
PTPRJ_HUMAN	Q12913	PTPRJ	Receptor-type tyrosine-protein phosphatase eta	AGSPTAPVHDESLVGPVDPSSGQQSR	301	1	1
PXDN_HUMAN	Q92626	PXDN	Peroxidasin homolog	SVATITPEELNCERPR	232	1	1
QSOX1_HUMAN	O00391	QSOX1	Sulfhydryl oxidase 1	SPTNTTPHVPAEGPEASRPPK	588	5	S1;T3;T5;T6;S17
QSOX1_HUMAN	O00391	QSOX1	Sulfhydryl oxidase 1	SPTNTTPHVPAEGPEASRPPK	588	2	S2;S5
QSOX1_HUMAN	O00391	QSOX1	Sulfhydryl oxidase 1	EAAQTTVAPTTANK	272	2	S5;T7
QSOX1_HUMAN	O00391	QSOX1	Sulfhydryl oxidase 1	IAPTVWK	286	1	T4;
QSOX1_HUMAN	O00391	QSOX1	Sulfhydryl oxidase 1	EAAQTTVAPTTANK	272	1	T5
QSOX1_HUMAN	O00391	QSOX1	Sulfhydryl oxidase 1	EAAQTTVAPTTANK	272	4	T5;T6;T10;T11;
QSOX1_HUMAN	O00391	QSOX1	Sulfhydryl oxidase 1	SPTNTTPHVPAEGPEASRPPK	588	3	T7;S8;T9
QSOX1_HUMAN	O00391	QSOX1	Sulfhydryl oxidase 1	NSTLDPGKPEMMK	575	1	T8
QSOX1_HUMAN	O00391	QSOX1	Sulfhydryl oxidase 1	NSTLDPGKPEMMK	575	1	1
QSOX1_HUMAN	O00391	QSOX1	Sulfhydryl oxidase 1	STLDPGKPEMMK	576	1	1
RGAG1_HUMAN	Q8NET4	RGAG1	Retrotransposon gag domain-containing protein 1	TMASGLTSAAQMKAMTSGAMSTPLMTAQTSGST	556	1	1
ROBO1_HUMAN	Q9Y6N7	ROBO1	Roundabout homolog 1	TQDVLPTSQGVDHK	654	2	T7;T9
ROBO1_HUMAN	Q9Y6N7	ROBO1	Roundabout homolog 1	TQDVLPTSQGVDHK	654	1	1
SCG3_HUMAN	Q8WXD2	SCG3	Secretogranin-3	SHEETDSTKEEAAK	362	1	T8
SCUB3_HUMAN	Q8IX30	SCUBE3	Signal peptide, CUB and EGF-like domain-containing protein 3	EGQLSCDLCPGSDAHGPLGATNVTTCAGQCPP	664	2	T1;S9
SDC1_HUMAN	P18827	SDC1	Syndecan-1	EQEATPRPR	118	1	T5
SDC1_HUMAN	P18827	SDC1	Syndecan-1	EQEATPRPR	118	1	T5;
SDC1_HUMAN	P18827	SDC1	Syndecan-1	NQSPVDQGATGA	231	1	1
SDC2_HUMAN	P34741	SDC2	Syndecan-2	VHLSDSER	112	1	S1
SDC2_HUMAN	P34741	SDC2	Syndecan-2	VETTTLNIQNK	86	1	S10
SDC2_HUMAN	P34741	SDC2	Syndecan-2	IPAQTKSPEETDKEK	97	3	S5;T7;S8
SDC2_HUMAN	P34741	SDC2	Syndecan-2	VETTTLNIQNK	86	3	T3;T4;T5
SDC2_HUMAN	P34741	SDC2	Syndecan-2	VETTTLNIQNK	86	3	T3;T4;T5;
SDC2_HUMAN	P34741	SDC2	Syndecan-2	VETTTLNIQNK	86	2	T3;T6
SDC2_HUMAN	P34741	SDC2	Syndecan-2	ILLTSAAPK	77	2	T4;S5;
SDC2_HUMAN	P34741	SDC2	Syndecan-2	IPAQTKSPEETDKEK	97	2	T5;T11
SDC2_HUMAN	P34741	SDC2	Syndecan-2	ILLTSAAPK	77	1	T6
SDC2_HUMAN	P34741	SDC2	Syndecan-2	IPAQTKSPEETDKEK	97	2	2
SDC2_HUMAN	P34741	SDC2	Syndecan-2	VHLSDSER	112	1	1
SDC3_HUMAN	O75056	SDC3	Syndecan-3	ALPRPATTQEPDIPER	258	3	S3;S4;S9
SDC3_HUMAN	O75056	SDC3	Syndecan-3	LVSTATSRPR	248	6	S3;T4;S5;T8;S9;S10
SDC3_HUMAN	O75056	SDC3	Syndecan-3	LVSTATSRPR	248	3	S3;T4;S7
SDC3_HUMAN	O75056	SDC3	Syndecan-3	LVSTATSRPR	248	3	T1;T4;T6
SDC3_HUMAN	O75056	SDC3	Syndecan-3	ASSPPGTLPK	343	3	T3;S5;T8
SDC3_HUMAN	O75056	SDC3	Syndecan-3	LVSTATSRPR	248	1	T4
SDC3_HUMAN	O75056	SDC3	Syndecan-3	LVSTATSRPR	248	2	T5;S7
SDC3_HUMAN	O75056	SDC3	Syndecan-3	ASSPPGTLPK	343	2	T5;T6
SDC3_HUMAN	O75056	SDC3	Syndecan-3	LVSTATSRPR	248	1	T8
SDC3_HUMAN	O75056	SDC3	Syndecan-3	ASSPPGTLPK	343	1	1
SDC4_HUMAN	P31431	SDC4	Syndecan-4	AGSGSQVPTEPK	93	1	S3
SDC4_HUMAN	P31431	SDC4	Syndecan-4	AGSGSQVPTEPK	93	1	S9
SDC4_HUMAN	P31431	SDC4	Syndecan-4	AGSGSQVPTEPK	93	1	T3
SDC4_HUMAN	P31431	SDC4	Syndecan-4	AGSGSQVPTEPK	93	1	1
SDC4_HUMAN	P31431	SDC4	Syndecan-4	AGSGSQVPTEPK	93	2	2
SEM3F_HUMAN	Q13275	SEMA3F	Semaphorin-3F	ATDGALRPMPTAPR	169	5	S2;T5;S7;T12;S13
SEM3F_HUMAN	Q13275	SEMA3F	Semaphorin-3F	ATDGALRPMPTAPR	169	5	T3;T4;S10;S11;T14
SEM3F_HUMAN	Q13275	SEMA3F	Semaphorin-3F	ATDGALRPMPTAPR	169	1	T7
SEM3F_HUMAN	Q13275	SEMA3F	Semaphorin-3F	ATDGALRPMPTAPR	169	1	1
SEM3F_HUMAN	Q13275	SEMA3F	Semaphorin-3F	AQATPWTQTQAVR	151	2	2
SEM3F_HUMAN	Q13275	SEMA3F	Semaphorin-3F	AQATPWTQTQAVR	151	1	1
SEM4D_HUMAN	Q92854	SEMA4D	Semaphorin-4D	VVPKPVVAPTLSVVQTEGSR	648	1	S9
SEM4D_HUMAN	Q92854	SEMA4D	Semaphorin-4D	VVPKPVVAPTLS	648	2	S9;Y10
SEM4D_HUMAN	Q92854	SEMA4D	Semaphorin-4D	IVINTVPQLHSEK	712	2	T11;S13
SEM4D_HUMAN	Q92854	SEMA4D	Semaphorin-4D	IVINTVPQLHSEK	712	1	T5
SEM4D_HUMAN	Q92854	SEMA4D	Semaphorin-4D	IVINTVPQLH	712	1	T5;
SEM4D_HUMAN	Q92854	SEMA4D	Semaphorin-4D	IVINTVPQLHSEK	712	2	T5;S11;
SEM4D_HUMAN	Q92854	SEMA4D	Semaphorin-4D	IVINTVPQLHSEK	712	1	1
SEM4D_HUMAN	Q92854	SEMA4D	Semaphorin-4D	VVPKPVVAPTLSVVQTEGSR	648	2	2
SEM4D_HUMAN	Q92854	SEMA4D	Semaphorin-4D	VVPKPVVAPTLS	648	1	1
IPSP_HUMAN	P05154	SERPINA5	Plasma serine protease inhibitor	VEDLHVGATVAPSSR	31	3	T2;T5;T6
IPSP_HUMAN	P05154	SERPINA5	Plasma serine protease inhibitor	VEDLHVGATVAPSSR	31	1	1
IC1_HUMAN	P05155	SERPING1	Plasma protease C1 inhibitor	VATTVISK	45	4	T3;S4;S5;T8
IC1_HUMAN	P05155	SERPING1	Plasma protease C1 inhibitor	VATTVISK	45	2	2
SE6L2_HUMAN	Q6UXD5	SEZ6L2	Seizure 6-like protein 2	ATEPGTGPLTTAVTPNGVR	95	4	4
SFRP1_HUMAN	Q8N474	SFRP1	Secreted frizzled-related protein 1	NHECPTFQSV	303	1	1
S38AA_HUMAN	Q9HBR0	SLC38A10	Putative sodium-coupled neutral amino acid transporter 10	VISDGEQGGQQGHR	963	1	S3;
S38AA_HUMAN	Q9HBR0	SLC38A10	Putative sodium-coupled neutral amino acid transporter 10	VISDGEQGGQQGHR	963	3	S5;T7;S8
S38AA_HUMAN	Q9HBR0	SLC38A10	Putative sodium-coupled neutral amino acid transporter 10	EVAATGTSILK	898	3	T1;T6;S7
S38AA_HUMAN	Q9HBR0	SLC38A10	Putative sodium-coupled neutral amino acid transporter 10	EANWLVAGPGAETGDPR	909	1	T13;
S38AA_HUMAN	Q9HBR0	SLC38A10	Putative sodium-coupled neutral amino acid transporter 10	EANWLVAGPGAETGDPR	909	1	T14
S38AA_HUMAN	Q9HBR0	SLC38A10	Putative sodium-coupled neutral amino acid transporter 10	EVAATGTSILK	898	1	1
S39AA_HUMAN	Q9ULF5	SLC39A10	Zinc transporter ZIP10	GEPSNEPSTETNK	207	4	T3;T4;T5;S6
S39AA_HUMAN	Q9ULF5	SLC39A10	Zinc transporter ZIP10	GEPSNEPSTETNK	207	1	1
S39A6_HUMAN	Q13433	SLC39A6	Zinc transporter ZIP6	DVSSSTPPSVTSK	217	1	S5
S39A6_HUMAN	Q13433	SLC39A6	Zinc transporter ZIP6	DVSSSTPPSVTSK	217	1	T4
S39A6_HUMAN	Q13433	SLC39A6	Zinc transporter ZIP6	DVSSSTPPSVTSK	217	2	T4;T5
S39A6_HUMAN	Q13433	SLC39A6	Zinc transporter ZIP6	DVSSSTPPSVTSK	217	7	T5;S6;T7;T11;T12;T13;S14
S39A6_HUMAN	Q13433	SLC39A6	Zinc transporter ZIP6	DVSSSTPPSVTSK	217	2	2
SMOC1_HUMAN	Q9H4F8	SMOC1	SPARC-related modular calcium-binding protein 1	TPVCSGSVTDKPLSQGNSGR	155	4	T3;T5;T6;S17
SMOC1_HUMAN	Q9H4F8	SMOC1	SPARC-related modular calcium-binding protein 1	TPVCSGSVTDKPLSQGNSGR	155	1	1
SPIT2_HUMAN	O43291	SPINT2	Kunitz-type protease inhibitor 2	NAADSSVPSAPR	104	1	T7
SPIT2_HUMAN	O43291	SPINT2	Kunitz-type protease inhibitor 2	NAADSSVPSAPR	104	1	1
SPIT2_HUMAN	O43291	SPINT2	Kunitz-type protease inhibitor 2	NAADSSVPSAP	104	2	2
TICN1_HUMAN	Q08629	SPOCK1	Testican-1	VIKPTSSNTAQGR	224	2	S3;S7
TICN1_HUMAN	Q08629	SPOCK1	Testican-1	IKPTSSNTAQGR	225	1	S4
TICN1_HUMAN	Q08629	SPOCK1	Testican-1	VIKPTSSNTAQGR	224	2	S5;S6
TICN1_HUMAN	Q08629	SPOCK1	Testican-1	VIKPTSSNTAQGR	224	3	S5;T7;S8
TICN1_HUMAN	Q08629	SPOCK1	Testican-1	VIKPTSSNTAQGR	224	1	S6
TICN1_HUMAN	Q08629	SPOCK1	Testican-1	VIKPTSSNTAQGR	224	1	S9
TICN1_HUMAN	Q08629	SPOCK1	Testican-1	VIKPTSSNTAQG	224	2	T3;T4
TICN1_HUMAN	Q08629	SPOCK1	Testican-1	VIKPTSSNTAQGR	224	4	T3;T4;T5;S6
TICN1_HUMAN	Q08629	SPOCK1	Testican-1	VIKPTSSNTAQGR	224	3	T4;T6;S7
TICN1_HUMAN	Q08629	SPOCK1	Testican-1	VIKPTSSNTAQGR	224	1	T5
TICN1_HUMAN	Q08629	SPOCK1	Testican-1	VIKPTSSNTAQGR	224	4	T5;T6;T10;T11
TICN1_HUMAN	Q08629	SPOCK1	Testican-1	RVIKPTSSNTAQGR	223	1	T6
TICN1_HUMAN	Q08629	SPOCK1	Testican-1	VIKPTSSNTAQGR	224	2	2
TICN1_HUMAN	Q08629	SPOCK1	Testican-1	VIKPTSSNTAQGR	224	1	1
TICN1_HUMAN	Q08629	SPOCK1	Testican-1	FDTSILPICK	237	1	1
TICN2_HUMAN	Q92563	SPOCK2	Testican-2	CEGPCPCPTEQAATSTADGKPETCTGQDLADLGDR	176	2	2
TICN2_HUMAN	Q92563	SPOCK2	Testican-2	CEGPCPCPTEQAATSTADGKPETCTGQDLADLGDR	176	3	3
TICN2_HUMAN	Q92563	SPOCK2	Testican-2	CEGPCPCPTEQAATSTADGKPETCTGQDLADLGDR	176	4	4
SPON1_HUMAN	Q9HCB6	SPON1	Spondin-1	QFPEDGSVCTLPTEETEK	530	1	S4
SPON1_HUMAN	Q9HCB6	SPON1	Spondin-1	QFPEDGSVCTLPTEETEK	530	2	S8;S18
SPON1_HUMAN	Q9HCB6	SPON1	Spondin-1	FSDETLDKVPK	29	1	S9
SPON1_HUMAN	Q9HCB6	SPON1	Spondin-1	LAFSDETLDKVPK	27	1	T10
SPON1_HUMAN	Q9HCB6	SPON1	Spondin-1	QFPEDGSVCTLPTEETEK	530	1	1
SPON1_HUMAN	Q9HCB6	SPON1	Spondin-1	LCEQDSTFDGVTDKPILDCCACGTAK	181	1	1
SPON1_HUMAN	Q9HCB6	SPON1	Spondin-1	FSDETLDKVPK	29	1	1
SIAT2_HUMAN	Q96JF0	ST6GAL2	Beta-galactoside alpha-2,6-sialyltransferase 2	EFFSSQVGR	110	2	S4;S5;
SIAT2_HUMAN	Q96JF0	ST6GAL2	Beta-galactoside alpha-2,6-sialyltransferase 2	GAAHEPSPPGGLDAR	63	1	S7;
SIAT2_HUMAN	Q96JF0	ST6GAL2	Beta-galactoside alpha-2,6-sialyltransferase 2	EFFSSQVGR	110	1	T3
SIAT2_HUMAN	Q96JF0	ST6GAL2	Beta-galactoside alpha-2,6-sialyltransferase 2	GAAHEPSPPGGLDAR	63	1	T6
SIAT2_HUMAN	Q96JF0	ST6GAL2	Beta-galactoside alpha-2,6-sialyltransferase 2	EFFSSQVGR	110	1	T9
SIAT2_HUMAN	Q96JF0	ST6GAL2	Beta-galactoside alpha-2,6-sialyltransferase 2	EFFSSQVGR	110	1	1
SIA7A_HUMAN	Q9NSC7	ST6GALNAC1	Alpha-N-acetylgalactosaminide alpha-2,6-sialyltransferase 1	LYQRPGPGTAK	587	1	T5
SIA7A_HUMAN	Q9NSC7	ST6GALNAC1	Alpha-N-acetylgalactosaminide alpha-2,6-sialyltransferase 1	LYQRPGPGTAK	587	1	1
STAU1_HUMAN	O95793	STAU1	Double-stranded RNA-binding protein Staufen homolog 1	ELLYGGTSPTAETILK	458	1	S13
STAU1_HUMAN	O95793	STAU1	Double-stranded RNA-binding protein Staufen homolog 1	ATVTAMIAR	449	3	S5;S9;S12
STAU1_HUMAN	O95793	STAU1	Double-stranded RNA-binding protein Staufen homolog 1	ATVTAMIAR	449	2	S5;T6
STAU1_HUMAN	O95793	STAU1	Double-stranded RNA-binding protein Staufen homolog 1	VPQAQPTKPALK	356	2	T2;S12
STAU1_HUMAN	O95793	STAU1	Double-stranded RNA-binding protein Staufen homolog 1	VPQAQPTKPALK	356	4	T3;T6;S8;T9
STAU1_HUMAN	O95793	STAU1	Double-stranded RNA-binding protein Staufen homolog 1	ELLYGGTSPTAETILK	458	1	T4
STAU1_HUMAN	O95793	STAU1	Double-stranded RNA-binding protein Staufen homolog 1	ELLYGGTSPTAETILK	458	1	T5
STAU1_HUMAN	O95793	STAU1	Double-stranded RNA-binding protein Staufen homolog 1	VPQAQPTKPALK	356	1	T7;
STAU1_HUMAN	O95793	STAU1	Double-stranded RNA-binding protein Staufen homolog 1	ELLYGGTSPTAETILK	458	3	3
STAU1_HUMAN	O95793	STAU1	Double-stranded RNA-binding protein Staufen homolog 1	ELLYGGTSPTAETILK	458	1	1
STAU1_HUMAN	O95793	STAU1	Double-stranded RNA-binding protein Staufen homolog 1	ELLYGGTSPTAETILK	458	2	2
STC2_HUMAN	O76061	STC2	Stanniocalcin-2	TDATNPPEGPQDR	25	2	T1;T4;
STC2_HUMAN	O76061	STC2	Stanniocalcin-2	AIQKPPTAPPER	214	1	T7;
STC2_HUMAN	O76061	STC2	Stanniocalcin-2	TDATNPPEGPQDR	25	1	1
SUCO_HUMAN	Q9UBS9	SUCO	SUN domain-containing ossification factor	VSASEQGGGDPK	221	1	S2
TECT3_HUMAN	Q6NUS6	TCTN3	Tectonic-3	AFQQSTAASLTSPR	366	4	4
TFR1_HUMAN	P02786	TFRC	Transferrin receptor protein 1	LAGTESPVR	101	1	T3
TFR1_HUMAN	P02786	TFRC	Transferrin receptor protein 1	AGTESPVREEPGEDFPAAR	102	1	T4
TFR1_HUMAN	P02786	TFRC	Transferrin receptor protein 1	LAGTESPVREEPGEDFPAAR	101	2	T4;T5
TFR1_HUMAN	P02786	TFRC	Transferrin receptor protein 1	GTESPVREEPGEDFPAAR	103	1	T9
TFR1_HUMAN	P02786	TFRC	Transferrin receptor protein 1	LAGTESPVREEPGEDFPAAR	101	1	1
TFR1_HUMAN	P02786	TFRC	Transferrin receptor protein 1	GTESPVREEPGEDFPAAR	103	1	1
TFR1_HUMAN	P02786	TFRC	Transferrin receptor protein 1	AGTESPVREEPGEDFPAAR	102	1	1
TGON2_HUMAN	O43493	TGOLN2	Trans-Golgi network integral membrane protein 2	SHPELQTPK	126	3	S2;S4;S5
TGON2_HUMAN	O43493	TGOLN2	Trans-Golgi network integral membrane protein 2	SGAEEQGPIDGPSK	224	2	S4;T7
TGON2_HUMAN	O43493	TGOLN2	Trans-Golgi network integral membrane protein 2	DHSKPISNPSDNK	261	3	S5;T7;S8
TGON2_HUMAN	O43493	TGOLN2	Trans-Golgi network integral membrane protein 2	VPLLATESVK	18	1	S6
TGON2_HUMAN	O43493	TGOLN2	Trans-Golgi network integral membrane protein 2	SSEPTEDVEPK	314	2	T1;T5
TGON2_HUMAN	O43493	TGOLN2	Trans-Golgi network integral membrane protein 2	SGAEAQTPEDSPNR	140	1	T4
TGON2_HUMAN	O43493	TGOLN2	Trans-Golgi network integral membrane protein 2	SGSEAQTTKDVPNK	168	2	T7;T8
TGON2_HUMAN	O43493	TGOLN2	Trans-Golgi network integral membrane protein 2	SSAEAQTPEDTPNK	70	2	2
TGON2_HUMAN	O43493	TGOLN2	Trans-Golgi network integral membrane protein 2	SGAEAQTPEDSPNR	140	2	2
TGON2_HUMAN	O43493	TGOLN2	Trans-Golgi network integral membrane protein 2	LLATESVK	20	1	1
TGON2_HUMAN	O43493	TGOLN2	Trans-Golgi network integral membrane protein 2	DHSKPISNPSDNK	261	1	1
TGON2_HUMAN	O43493	TGOLN2	Trans-Golgi network integral membrane protein 2	SGAEAQTPEDSPNR	140	1	1
TGON2_HUMAN	O43493	TGOLN2	Trans-Golgi network integral membrane protein 2	SSAEAQTPEDTPNK	70	1	1
TGON2_HUMAN	O43493	TGOLN2	Trans-Golgi network integral membrane protein 2	SSEPTEDVEPK	314	1	1
TGON2_HUMAN	O43493	TGOLN2	Trans-Golgi network integral membrane protein 2	SGAEEQGPIDGPSK	224	1	1
TGON2_HUMAN	O43493	TGOLN2	Trans-Golgi network integral membrane protein 2	SGSEAQTTKDVPNK	168	1	1
TGON2_HUMAN	O43493	TGOLN2	Trans-Golgi network integral membrane protein 2	SSAEAQTPEDTPNK	70	3	3
TGON2_HUMAN	O43493	TGOLN2	Trans-Golgi network integral membrane protein 2	LATESVK	21	4	4
TGON2_HUMAN	O43493	TGOLN2	Trans-Golgi network integral membrane protein 2	VPLLATESVK	18	1	1
TSP1_HUMAN	P07996	THBS1	Thrombospondin-1	TIVTTLQDSIR	289	3	T4;T11;T15
TSP1_HUMAN	P07996	THBS1	Thrombospondin-1	TIVTTLQDSIR	289	2	T6;T12
TSP1_HUMAN	P07996	THBS1	Thrombospondin-1	TIVTTLQDSIR	289	1	1
TSP1_HUMAN	P07996	THBS1	Thrombospondin-1	TIVTTLQDSIR	289	2	2
THSD4_HUMAN	Q6ZMP0	THSD4	Thrombospondin type-1 domain-containing protein 4	SRDETPALAGTDASR	117	2	T2;T13
THSD4_HUMAN	Q6ZMP0	THSD4	Thrombospondin type-1 domain-containing protein 4	SRDETPALAGTDASR	117	1	1
TLL2_HUMAN	Q9Y6L7	TLL2	Tolloid-like protein 2	QDDNGVRPTIGQR	319	1	T6
TLL2_HUMAN	Q9Y6L7	TLL2	Tolloid-like protein 2	QTVGATGHSTGGLEEQASESSPDTTAMDTGTK	86	1	1
T132A_HUMAN	Q24JP5	TMEM132A	Transmembrane protein 132A	QVAGSVGGNTGVR	796	3	S1;T4;T7
T132A_HUMAN	Q24JP5	TMEM132A	Transmembrane protein 132A	QVAGSVGGNTGVR	796	2	S2;T3
T132A_HUMAN	Q24JP5	TMEM132A	Transmembrane protein 132A	QVAGSVGGNTGVR	796	1	1
TYB4_HUMAN	P62328	TMSB4X	Thymosin beta-4	NPLPSKETIEQEK	27	2	T4;T5
TENA_HUMAN	P24821	TNC	Tenascin	TVTLHGEVR	1323	1	S5
TENA_HUMAN	P24821	TNC	Tenascin	TVTLHGEVR	1323	1	1
TRHDE_HUMAN	Q9UKU6	TRHDE	Thyrotropin-releasing hormone-degrading ectoenzyme	SATPGADGGPSGFPER	71	4	T3;T4;T11;T15
TRHDE_HUMAN	Q9UKU6	TRHDE	Thyrotropin-releasing hormone-degrading ectoenzyme	SATPGADGGPSGFPER	71	1	T5
TRHDE_HUMAN	Q9UKU6	TRHDE	Thyrotropin-releasing hormone-degrading ectoenzyme	SATPGADGGPSGFPER	71	1	1
VASN_HUMAN	Q6EMK4	VASN	Vasorin	SLTLGIEPVSPTSLR	463	3	3
CSPG2_HUMAN	P13611	VCAN	Versican core protein	QESSTTFVSDGSLEK	2453	4	S1;T2;T6;T12
CSPG2_HUMAN	P13611	VCAN	Versican core protein	STILPTAEVEGTKAPVEK	2058	4	S1;T2;T6;T12;
CSPG2_HUMAN	P13611	VCAN	Versican core protein	SATVIPEIEGIKAEAK	2699	2	S1;T3
CSPG2_HUMAN	P13611	VCAN	Versican core protein	SATVIPEIEGIK	2699	2	S1;T3;
CSPG2_HUMAN	P13611	VCAN	Versican core protein	YLSTTPFPSQHR	639	3	S1;T3;S17
CSPG2_HUMAN	P13611	VCAN	Versican core protein	VSLSPGPEQK	1130	2	S1;T7
CSPG2_HUMAN	P13611	VCAN	Versican core protein	ERTETLIPEMR	685	1	S11
CSPG2_HUMAN	P13611	VCAN	Versican core protein	VKTDEVVTLTPR	1114	1	S11
CSPG2_HUMAN	P13611	VCAN	Versican core protein	ITEGTTQEEFPWK	1026	1	S2
CSPG2_HUMAN	P13611	VCAN	Versican core protein	VSLSPGPEQK	1130	2	S2;S4;
CSPG2_HUMAN	P13611	VCAN	Versican core protein	KSATVIPEIEGIK	2698	2	S2;T4;
CSPG2_HUMAN	P13611	VCAN	Versican core protein	SPFMGKTEEEVFSGMK	710	1	S3
CSPG2_HUMAN	P13611	VCAN	Versican core protein	EESTKHFPK	2230	2	S3;T4
CSPG2_HUMAN	P13611	VCAN	Versican core protein	KTYSDDKEMK	2162	1	S4
CSPG2_HUMAN	P13611	VCAN	Versican core protein	STILPTAEVEGTKAPVEKEEVK	2058	1	S4
CSPG2_HUMAN	P13611	VCAN	Versican core protein	EYSTVSHPIAK	1940	4	S4;S5;S9;S12
CSPG2_HUMAN	P13611	VCAN	Versican core protein	GQDSTIAASEQQVAAR	3021	3	S4;T5;S9;
CSPG2_HUMAN	P13611	VCAN	Versican core protein	GQDSTIAASEQQVAAR	3021	4	S4;T7;T8;S11
CSPG2_HUMAN	P13611	VCAN	Versican core protein	LEATISPETMR	1012	2	S4;T9
CSPG2_HUMAN	P13611	VCAN	Versican core protein	PTSTLSNTVSYER	2502	2	S4;T9
CSPG2_HUMAN	P13611	VCAN	Versican core protein	HLVTTVPK	1415	1	S6
CSPG2_HUMAN	P13611	VCAN	Versican core protein	STILPTAEVEGTKAPVEK	2058	1	S6
CSPG2_HUMAN	P13611	VCAN	Versican core protein	HPEVPSAK	2468	1	S6;
CSPG2_HUMAN	P13611	VCAN	Versican core protein	SSPDPTSTLSNTVSYER	2498	1	S8
CSPG2_HUMAN	P13611	VCAN	Versican core protein	HLVTTVPKDPEAAEAR	1415	1	S8
CSPG2_HUMAN	P13611	VCAN	Versican core protein	KSATVIPEIEGIK	2698	2	S8;S11
CSPG2_HUMAN	P13611	VCAN	Versican core protein	TQEEYEDK	2747	1	T1
CSPG2_HUMAN	P13611	VCAN	Versican core protein	IDHSVSYPPGAVTEHK	1098	2	T1;S7
CSPG2_HUMAN	P13611	VCAN	Versican core protein	TETLIPEMR	687	2	T1;T3;
CSPG2_HUMAN	P13611	VCAN	Versican core protein	ITEEFLGK	631	2	T10;T14
CSPG2_HUMAN	P13611	VCAN	Versican core protein	IDHSVSYPPGAVTEHK	1098	1	T11
CSPG2_HUMAN	P13611	VCAN	Versican core protein	HLVTTVPKD	1415	1	T11
CSPG2_HUMAN	P13611	VCAN	Versican core protein	SATVIPEIEGIK	2699	1	T13
CSPG2_HUMAN	P13611	VCAN	Versican core protein	FREFEDSTLKPNR	2524	2	T15;S16
CSPG2_HUMAN	P13611	VCAN	Versican core protein	ETETDIDR	1270	1	T2
CSPG2_HUMAN	P13611	VCAN	Versican core protein	VSLSPGPEQK	1130	1	T2
CSPG2_HUMAN	P13611	VCAN	Versican core protein	ITEEFLGK	631	1	T2;
CSPG2_HUMAN	P13611	VCAN	Versican core protein	FQPTTSTGIAEK	883	2	T2;T11
CSPG2_HUMAN	P13611	VCAN	Versican core protein	TEEEVFSGMK	716	4	T2;T3;S10;T13
CSPG2_HUMAN	P13611	VCAN	Versican core protein	GQDSTIAASEQQVAAR	3021	5	T2;T3;S9;S10;T13
CSPG2_HUMAN	P13611	VCAN	Versican core protein	EFEDSTLKPNRK	2526	2	T2;T5
CSPG2_HUMAN	P13611	VCAN	Versican core protein	ATEVTFGEEVEK	1565	2	T2;T5;
CSPG2_HUMAN	P13611	VCAN	Versican core protein	KPTENIIIDLDKEDK	2538	1	T3
CSPG2_HUMAN	P13611	VCAN	Versican core protein	STIAASEQQVAAR	3024	1	T3
CSPG2_HUMAN	P13611	VCAN	Versican core protein	HLVTTVPKDPEAAEA	1415	1	T3
CSPG2_HUMAN	P13611	VCAN	Versican core protein	KPTENIIIDLDKEDK	2538	1	T3;
CSPG2_HUMAN	P13611	VCAN	Versican core protein	EYSTVSHPIAK	1940	2	T3;T4
CSPG2_HUMAN	P13611	VCAN	Versican core protein	GQDSTIAASEQQVAAR	3021	2	T3;T4
CSPG2_HUMAN	P13611	VCAN	Versican core protein	EYSTVSHPIAK	1940	3	T3;T4;S9
CSPG2_HUMAN	P13611	VCAN	Versican core protein	EFEDSTLKPNR	2526	3	T3;T4;T11
CSPG2_HUMAN	P13611	VCAN	Versican core protein	LSAEPTEVR	756	3	T3;T6;T7
CSPG2_HUMAN	P13611	VCAN	Versican core protein	VKTDEVVTLTPR	1114	3	T3;T8;T10;
CSPG2_HUMAN	P13611	VCAN	Versican core protein	GQDSTIAASEQQVAAR	3021	1	T4
CSPG2_HUMAN	P13611	VCAN	Versican core protein	SFMSLTTPTQSER	1772	1	T4
CSPG2_HUMAN	P13611	VCAN	Versican core protein	ERTETLIPEMR	685	1	T4
CSPG2_HUMAN	P13611	VCAN	Versican core protein	TDEVVTLTPR	1116	1	T4
CSPG2_HUMAN	P13611	VCAN	Versican core protein	KSATVIPEIEGIK	2698	1	T4
CSPG2_HUMAN	P13611	VCAN	Versican core protein	MFPTIK	2947	1	T4;
CSPG2_HUMAN	P13611	VCAN	Versican core protein	FREFEDSTLKPNR	2524	3	T4;S8;S9
CSPG2_HUMAN	P13611	VCAN	Versican core protein	EFEDSTLKPN	2526	5	T4;T10;T14;S17;T18
CSPG2_HUMAN	P13611	VCAN	Versican core protein	HLVTTVPKDPEAAEAR	1415	2	T4;T11
CSPG2_HUMAN	P13611	VCAN	Versican core protein	EESTKHFPK	2230	2	T4;T5
CSPG2_HUMAN	P13611	VCAN	Versican core protein	HLVTTVPKDPEAAEAR	1415	2	T4;T5
CSPG2_HUMAN	P13611	VCAN	Versican core protein	HLVTTVPKDPEAAEAR	1415	2	T4;T5;
CSPG2_HUMAN	P13611	VCAN	Versican core protein	VSGTVSTNFPQTIEPAK	2080	2	T4;T7
CSPG2_HUMAN	P13611	VCAN	Versican core protein	GQDSTIAASEQQVAAR	3021	2	T4;T7
CSPG2_HUMAN	P13611	VCAN	Versican core protein	ERTETLIPEMR	685	1	T5
CSPG2_HUMAN	P13611	VCAN	Versican core protein	STILPTAEVEGTKAPVEKEEVK	2058	1	T5
CSPG2_HUMAN	P13611	VCAN	Versican core protein	ATEVTFGEEVEK	1565	1	T5
CSPG2_HUMAN	P13611	VCAN	Versican core protein	HLVTTVPK	1415	1	T5
CSPG2_HUMAN	P13611	VCAN	Versican core protein	LSAEPTEVR	756	1	T5
CSPG2_HUMAN	P13611	VCAN	Versican core protein	EFEDSTLKPNR	2526	1	T5
CSPG2_HUMAN	P13611	VCAN	Versican core protein	SATVIPEIEGIK	2699	2	T5;S16
CSPG2_HUMAN	P13611	VCAN	Versican core protein	HLVTTVPK	1415	2	T5;S9
CSPG2_HUMAN	P13611	VCAN	Versican core protein	KSATVIPEIEGIK	2698	2	T5;T7
CSPG2_HUMAN	P13611	VCAN	Versican core protein	GAESVTER	1518	1	T6
CSPG2_HUMAN	P13611	VCAN	Versican core protein	EFEDSTLKPNR	2526	1	T6
CSPG2_HUMAN	P13611	VCAN	Versican core protein	ATEVTFGEEVEK	1565	1	T6
CSPG2_HUMAN	P13611	VCAN	Versican core protein	VSGTVSTNFPQTIEPAK	2080	1	T6
CSPG2_HUMAN	P13611	VCAN	Versican core protein	QLEEVTDEDIAAHGK	864	1	T6;
CSPG2_HUMAN	P13611	VCAN	Versican core protein	HLVTTVPKDPEAAEAR	1415	2	T6;S14
CSPG2_HUMAN	P13611	VCAN	Versican core protein	FREFEDSTLKPN	2524	2	T6;T10
CSPG2_HUMAN	P13611	VCAN	Versican core protein	VPVLETTPVGK	1087	2	T6;T7;
CSPG2_HUMAN	P13611	VCAN	Versican core protein	STILPTAEVEGTKAPVEKEEVK	2058	3	T6;T7;T9
CSPG2_HUMAN	P13611	VCAN	Versican core protein	ERTETLIPEMR	685	2	T6;T8
CSPG2_HUMAN	P13611	VCAN	Versican core protein	TTDYSVLTTK	2152	2	T6;T9
CSPG2_HUMAN	P13611	VCAN	Versican core protein	KGAESVTER	1517	1	T7
CSPG2_HUMAN	P13611	VCAN	Versican core protein	FQPTTSTGIAEK	883	1	T7
CSPG2_HUMAN	P13611	VCAN	Versican core protein	ESWVEATPR	1617	1	T7
CSPG2_HUMAN	P13611	VCAN	Versican core protein	VKTDEVVTLTPR	1114	1	T7
CSPG2_HUMAN	P13611	VCAN	Versican core protein	EESTKHFPK	2230	2	T7;S8
CSPG2_HUMAN	P13611	VCAN	Versican core protein	ETETDIDR	1270	2	T7;S8
CSPG2_HUMAN	P13611	VCAN	Versican core protein	STDGSFQDR	2515	2	T7;S8
CSPG2_HUMAN	P13611	VCAN	Versican core protein	EFPVTETPLVTAR	512	3	T7;S8;T10
CSPG2_HUMAN	P13611	VCAN	Versican core protein	HLVTTVPKDPEAAEAR	1415	4	T7;T8;S11;T12
CSPG2_HUMAN	P13611	VCAN	Versican core protein	VPVLETTPVGK	1087	4	T7;T8;S11;T12
CSPG2_HUMAN	P13611	VCAN	Versican core protein	HLVTTVPKDPEAAEAR	1415	3	T7;T8;T12
CSPG2_HUMAN	P13611	VCAN	Versican core protein	VSGTVSTNFPQTIEPAK	2080	1	T8
CSPG2_HUMAN	P13611	VCAN	Versican core protein	EESTKHFPK	2230	1	T8
CSPG2_HUMAN	P13611	VCAN	Versican core protein	STILPTAEVEGTK	2058	2	T8;T11
CSPG2_HUMAN	P13611	VCAN	Versican core protein	QLEEVTDEDIAAHGK	864	2	T8;T12
CSPG2_HUMAN	P13611	VCAN	Versican core protein	LHTTSAFKPSSAITK	1217	1	T9
CSPG2_HUMAN	P13611	VCAN	Versican core protein	GQDSTIAASEQQVAA	3021	1	T9
CSPG2_HUMAN	P13611	VCAN	Versican core protein	AYGFEMAK	2405	1	Y2;
CSPG2_HUMAN	P13611	VCAN	Versican core protein	LGEPNYGAEIR	1912	1	Y6;
CSPG2_HUMAN	P13611	VCAN	Versican core protein	EFEDSTLKPNR	2526	1	1
CSPG2_HUMAN	P13611	VCAN	Versican core protein	HLVTTVPKDPEAAEAR	1415	1	1
CSPG2_HUMAN	P13611	VCAN	Versican core protein	SSPDPTSTLSNTVSYER	2498	2	2
CSPG2_HUMAN	P13611	VCAN	Versican core protein	YLSTTPFPSQHR	639	3	3
CSPG2_HUMAN	P13611	VCAN	Versican core protein	VSGTVSTNFPQTIEPAK	2080	3	3
CSPG2_HUMAN	P13611	VCAN	Versican core protein	QAALIRGQDSTIAASEQQVAAR	3015	2	2
CSPG2_HUMAN	P13611	VCAN	Versican core protein	QESSTTFVSDGSLEK	2453	3	3
CSPG2_HUMAN	P13611	VCAN	Versican core protein	PTSTLSNTVSYER	2502	2	2
CSPG2_HUMAN	P13611	VCAN	Versican core protein	FQPTTSTGIAEK	883	1	1
CSPG2_HUMAN	P13611	VCAN	Versican core protein	FREFEDSTLKPN	2524	1	1
CSPG2_HUMAN	P13611	VCAN	Versican core protein	FREFEDSTLKPNR	2524	1	1
CSPG2_HUMAN	P13611	VCAN	Versican core protein	VSGTVSTNFPQTIEPAK	2080	2	2
CSPG2_HUMAN	P13611	VCAN	Versican core protein	EESTKHFPK	2230	1	1
CSPG2_HUMAN	P13611	VCAN	Versican core protein	KSATVIPEIEGIK	2698	1	1
CSPG2_HUMAN	P13611	VCAN	Versican core protein	ATEVTFGEEVEK	1565	1	1
CSPG2_HUMAN	P13611	VCAN	Versican core protein	KTYSDDKEMK	2162	1	1
CSPG2_HUMAN	P13611	VCAN	Versican core protein	KGAESVTER	1517	1	1
CSPG2_HUMAN	P13611	VCAN	Versican core protein	TQEEYEDK	2747	1	1
CSPG2_HUMAN	P13611	VCAN	Versican core protein	GAESVTER	1518	1	1
CSPG2_HUMAN	P13611	VCAN	Versican core protein	ETETDIDR	1270	1	1
CSPG2_HUMAN	P13611	VCAN	Versican core protein	STDGSFQDR	2515	1	1
CSPG2_HUMAN	P13611	VCAN	Versican core protein	EYSTVSHPIAK	1940	1	1
CSPG2_HUMAN	P13611	VCAN	Versican core protein	VSLSPGPEQK	1130	1	1
CSPG2_HUMAN	P13611	VCAN	Versican core protein	LSAEPTEVR	756	1	1
CSPG2_HUMAN	P13611	VCAN	Versican core protein	TEEEVFSGMK	716	1	1
CSPG2_HUMAN	P13611	VCAN	Versican core protein	GQDSTIAASEQQVAAR	3021	1	1
CSPG2_HUMAN	P13611	VCAN	Versican core protein	QEIESETTSEEQIQEEK	2108	1	1
CSPG2_HUMAN	P13611	VCAN	Versican core protein	TTDYSVLTTK	2152	1	1
CSPG2_HUMAN	P13611	VCAN	Versican core protein	ESWVEATPR	1617	1	1
CSPG2_HUMAN	P13611	VCAN	Versican core protein	ERTETLIPEMR	685	1	1
CSPG2_HUMAN	P13611	VCAN	Versican core protein	TETLIPEMR	687	1	1
CSPG2_HUMAN	P13611	VCAN	Versican core protein	SPFMGKTEEEVFSGMK	710	1	1
CSPG2_HUMAN	P13611	VCAN	Versican core protein	SATVIPEIEGIK	2699	1	1
CSPG2_HUMAN	P13611	VCAN	Versican core protein	EYSTVSHPIAK	1940	2	2
CSPG2_HUMAN	P13611	VCAN	Versican core protein	GQDSTIAASEQQVAAR	3021	2	2
CSPG2_HUMAN	P13611	VCAN	Versican core protein	LEATISPETMR	1012	2	2
CSPG2_HUMAN	P13611	VCAN	Versican core protein	QESSTTFVSDGSLEK	2453	2	2
CSPG2_HUMAN	P13611	VCAN	Versican core protein	ITEGTTQEEFPWK	1026	2	2
CSPG2_HUMAN	P13611	VCAN	Versican core protein	TEIELFPYSGDK	651	2	2
CSPG2_HUMAN	P13611	VCAN	Versican core protein	IDHSVSYPPGAVTEHK	1098	3	3
CSPG2_HUMAN	P13611	VCAN	Versican core protein	SSPDPTSTLSNTVSYER	2498	3	3
CSPG2_HUMAN	P13611	VCAN	Versican core protein	SFMSLTTPTQSER	1772	3	3
CSPG2_HUMAN	P13611	VCAN	Versican core protein	VSGTVSTNFPQTIEPAK	2080	4	4
CSPG2_HUMAN	P13611	VCAN	Versican core protein	FVSETDTSEWISSTTVEEK	1705	4	4
CSPG2_HUMAN	P13611	VCAN	Versican core protein	MGKTEEEVFSGMK	713	1	1
CSPG2_HUMAN	P13611	VCAN	Versican core protein	STIAASEQQVAAR	3024	1	1
CSPG2_HUMAN	P13611	VCAN	Versican core protein	TQEEYEDKK	2747	4	4
VWA1_HUMAN	Q6PCB0	VWA1	von Willebrand factor A domain-containing protein 1	APTPGTASREP	435	1	T1
VWA1_HUMAN	Q6PCB0	VWA1	von Willebrand factor A domain-containing protein 1	APTPGTASREP	435	5	T2;T3;T6;T7;T9
VWA1_HUMAN	Q6PCB0	VWA1	von Willebrand factor A domain-containing protein 1	TRPGEAGPGASGPESGAGPAPTQL	301	1	1
VWA1_HUMAN	Q6PCB0	VWA1	von Willebrand factor A domain-containing protein 1	APTPGTASREP	435	1	1
VWA1_HUMAN	Q6PCB0	VWA1	von Willebrand factor A domain-containing protein 1	TRPGEAGPGASGPESGAGPAPTQL	301	1	1
XYLT2_HUMAN	Q9H1B5	XYLT2	Xylosyltransferase 2	GRAESPGVPVAK	83	1	S5;
XYLT2_HUMAN	Q9H1B5	XYLT2	Xylosyltransferase 2	GRAESPGVPVAK	83	5	T2;T3;S9;S10;T13
XYLT2_HUMAN	Q9H1B5	XYLT2	Xylosyltransferase 2	PLDPGEGSKDTDSSAGR	54	1	T6
XYLT2_HUMAN	Q9H1B5	XYLT2	Xylosyltransferase 2	PLDPGEGSKDTDSSAGR	54	2	2
XYLT2_HUMAN	Q9H1B5	XYLT2	Xylosyltransferase 2	LSLHHAATAAPPMGTPL	564	1	1
YIPF3_HUMAN	Q9GZM5	YIPF3	Protein YIPF3	AVAVTLQSH	342	2	S1;S11
YIPF3_HUMAN	Q9GZM5	YIPF3	Protein YIPF3	AVAVTLQSH	342	1	T3
YIPF3_HUMAN	Q9GZM5	YIPF3	Protein YIPF3	AVAVTLQSH	342	2	T5;S8;
YIPF3_HUMAN	Q9GZM5	YIPF3	Protein YIPF3	AVAVTLQSH	342	1	1

## Sheet: OVCAR-3 SC TCL_MGL
Entry	Accessions	Gene	UniProt Name	N-2	Peptide Sequence	Number of Tn	#Tn or sites
ATS18_HUMAN	Q8TE60	ADAMTS18	A disintegrin and metalloproteinase with thrombospondin motifs 18	611	FQERHCNNPKPQYGGLFCPGSSR	1	1;
AGRIN_HUMAN	O00468	AGRN	Agrin	1279	LPSSAVTPR	2	2;
AGRIN_HUMAN	O00468	AGRN	Agrin	1288	APHPSHTSQPVAK	2	2;
AGRIN_HUMAN	O00468	AGRN	Agrin	1288	APHPSHTSQPVAK	3	S5;T7;S8;
AGRIN_HUMAN	O00468	AGRN	Agrin	1288	APHPSHTSQPVAK	2	T7;S8;
AGRIN_HUMAN	O00468	AGRN	Agrin	1288	APHPSHTSQPVAK	2	S5;S8;
AGRIN_HUMAN	O00468	AGRN	Agrin	1301	TTAAPTTR	1	1;
A4_HUMAN	P05067	APP	Amyloid beta A4 protein	269	TTSIATTTTTTTESVEEVVR	2	2;
A4_HUMAN	P05067	APP	Amyloid beta A4 protein	360	DPVKLPTTAASTPDAVDK	4	T7;T8;S11;T12;
A4_HUMAN	P05067	APP	Amyloid beta A4 protein	378	YLETPGDENEHAHFQK	1	1;
A4_HUMAN	P05067	APP	Amyloid beta A4 protein	378	YLETPGDENEHAHFQK	1	T4;
A4_HUMAN	P05067	APP	Amyloid beta A4 protein	649	GLTTRPGSGLTNIK	2	2;
A4_HUMAN	P05067	APP	Amyloid beta A4 protein	649	GLTTRPGSGLTNIK	3	T3;T4;T11;
A4_HUMAN	P05067	APP	Amyloid beta A4 protein	649	GLTTRPGSGLTNIKTEEISEVK	3	3;
A4_HUMAN	P05067	APP	Amyloid beta A4 protein	649	GLTTRPGSGLTNIKTEEISEVK	3	T4;T11;T15;
A4_HUMAN	P05067	APP	Amyloid beta A4 protein	649	GLTTRPGSGLTNIKTEEISEVK	4	T3;T4;T11;T15;
A4_HUMAN	P05067	APP	Amyloid beta A4 protein	649	GLTTRPGSGLTNIKTEEISEVK	2	T3;S19;
A4_HUMAN	P05067	APP	Amyloid beta A4 protein	649	GLTTRPGSGLTN	3	T3;T4;T11;
A4_HUMAN	P05067	APP	Amyloid beta A4 protein	649	GLTTRPGSGLTNIKTEEISEVK	5	T3;T4;T11;T15;S19;
A4_HUMAN	P05067	APP	Amyloid beta A4 protein	649	GLTTRPGSGLTNIKTEEISEVK	3	T3;T4;T11;
B4GT7_HUMAN	Q9UBV7	B4GALT7	Beta-1,4-galactosyltransferase 7	63	GQGQETSGPPR	2	T6;S7;
BMP7_HUMAN	P18075	BMP7	Bone morphogenetic protein 7	76	HNSAPMFMLDLYNAMAVEEGGGPGGQGFSYPYK	2	2;
BOC_HUMAN	Q9BWV1	BOC	Brother of CDO	417	LWQDAELATGTPPVSPSK	2	2;
BOC_HUMAN	Q9BWV1	BOC	Brother of CDO	417	LWQDAELATGTPPVSPSK	3	3;
CK024_HUMAN	Q96F05	C11orf24	Uncharacterized protein C11orf24	204	TATLATLATR	3	T3;T6;T9;
CK024_HUMAN	Q96F05	C11orf24	Uncharacterized protein C11orf24	204	TATLATLATR	4	T1;T3;T6;T9;
CS044_HUMAN	Q9H6X5	C19orf44	Uncharacterized protein C19orf44	422	AASAEGDESEVSEHLSASSASAIQQDSTSSMQPPS	1	1;
CALCB_HUMAN	P10092	CALCB	Calcitonin gene-related peptide 2	82	ACNTATCVTHR	2	2;
CASC4_HUMAN	Q6P4E1	CASC4	Protein CASC4	355	LKQSRFFDENESPVDPQHGSK	2	2;
CC134_HUMAN	Q9H6E4	CCDC134	Coiled-coil domain-containing protein 134	184	IDRTEFIPSTDPFQK	2	T4;S9;
MUC24_HUMAN	Q04900	CD164	Sialomucin core protein 24	47	VTSLPLVTTPAPETCEGR	3	3;
MUC24_HUMAN	Q04900	CD164	Sialomucin core protein 24	47	VTSLPLVTTPAPETCEGR	4	4;
MUC24_HUMAN	Q04900	CD164	Sialomucin core protein 24	48	TSLPLVTTPAPETCEGR	3	3;
MUC24_HUMAN	Q04900	CD164	Sialomucin core protein 24	54	TTPAPETCEGR	2	2;
MUC24_HUMAN	Q04900	CD164	Sialomucin core protein 24	149	VTPTSQPVRK	2	T2;T4;
CD44_HUMAN	P16070	CD44	CD44 antigen	163	TNPEDIYPSNPTDDDVSSGSSSER	2	2;
CD44_HUMAN	P16070	CD44	CD44 antigen	163	TNPEDIYPSNPTDDDVSSGSSSER	3	3;
CD44_HUMAN	P16070	CD44	CD44 antigen	177	DVSSGSSSER	1	S8;
CD44_HUMAN	P16070	CD44	CD44 antigen	414	QTPKEDSHSTTGTAAASAHTSHPMQGR	8	T2;S9;T10;T11;T13;S17;T20;S21;
CD44_HUMAN	P16070	CD44	CD44 antigen	418	EDSHSTTGTAAASAHTSHPMQGR	5	T6;T7;T9;T16;S17;
CD44_HUMAN	P16070	CD44	CD44 antigen	418	EDSHSTTGTAAASAHTSHPMQGR	6	T6;T7;T9;S13;T16;S17;
CD44_HUMAN	P16070	CD44	CD44 antigen	418	EDSHSTTGTAAASAHTSHPMQGR	7	S5;T6;T7;T9;S13;T16;S17;
CD44_HUMAN	P16070	CD44	CD44 antigen	472	DMDSSHSITLQPTANPNTGLVEDLDR	3	3;
CD44_HUMAN	P16070	CD44	CD44 antigen	473	MDSSHSITLQPTANPNTGLVEDLDR	3	3;
CD44_HUMAN	P16070	CD44	CD44 antigen	476	SHSITLQPTANPNTGLVEDLDR	3	3;
CD44_HUMAN	P16070	CD44	CD44 antigen	478	SITLQPTANPNTGLVEDLDR	3	3;
CD44_HUMAN	P16070	CD44	CD44 antigen	479	ITLQPTANPNTGLVEDLDR	3	T2;T6;T11;
CD44_HUMAN	P16070	CD44	CD44 antigen	487	PNTGLVEDLDR	1	T3;
CD44_HUMAN	P16070	CD44	CD44 antigen	545	RDPNHSEGSTTLLEGYTSHYPHTK	7	S6;S9;T10;T11;T17;S18;T23;
CD44_HUMAN	P16070	CD44	CD44 antigen	569	ESRTFIPVTSAK	4	S2;T4;T9;S10;
CD44_HUMAN	P16070	CD44	CD44 antigen	572	TFIPVTSA	4	4;
CD44_HUMAN	P16070	CD44	CD44 antigen	572	TFIPVTSAK	3	T1;T6;S7;
CD44_HUMAN	P16070	CD44	CD44 antigen	581	TGSFGVTAVTVGD	3	3;
CD44_HUMAN	P16070	CD44	CD44 antigen	581	TGSFGVTAVTVGD	4	T1;S3;T7;T10;
CD44_HUMAN	P16070	CD44	CD44 antigen	581	TGSFGVTAVTVGDSN	3	3;
CD44_HUMAN	P16070	CD44	CD44 antigen	581	TGSFGVTAVTVGDSN	4	4;
CD44_HUMAN	P16070	CD44	CD44 antigen	601	SLSGDQDTFHPSGGSHTTHG	3	3;
CD44_HUMAN	P16070	CD44	CD44 antigen	601	SLSGDQDTFHPSGGSHTTHG	3	T8;T17;T18;
CD44_HUMAN	P16070	CD44	CD44 antigen	601	SLSGDQDTFHPSGGSHTTHGSESD	2	T17;T18;
CD44_HUMAN	P16070	CD44	CD44 antigen	601	SLSGDQDTFHPSGGSHTTHGSESDGH	2	2;
CD44_HUMAN	P16070	CD44	CD44 antigen	601	SLSGDQDTFHPSGGSHTTHGSESDGH	3	T8;T17;T18;
CD44_HUMAN	P16070	CD44	CD44 antigen	601	SLSGDQDTFHPSGGSHTTHGSESDGH	2	T17;T18;
CD44_HUMAN	P16070	CD44	CD44 antigen	601	SLSGDQDTFHPSGGSHTTHGSESDGHSH	2	2;
CD44_HUMAN	P16070	CD44	CD44 antigen	601	SLSGDQDTFHPSGGSHTTHGSESDGHSH	3	3;
CD44_HUMAN	P16070	CD44	CD44 antigen	601	SLSGDQDTFHPSGGSHTTHGSESDGHSH	3	T8;T17;T18;
CD44_HUMAN	P16070	CD44	CD44 antigen	601	SLSGDQDTFHPSGGSHTTHGSESDGHSH	2	T17;T18;
CD44_HUMAN	P16070	CD44	CD44 antigen	601	SLSGDQDTFHPSGGSHTTHGSESDGHSHGS	1	1;
CD44_HUMAN	P16070	CD44	CD44 antigen	601	SLSGDQDTFHPSGGSHTTHGSESDGHSHGS	2	2;
CD44_HUMAN	P16070	CD44	CD44 antigen	601	SLSGDQDTFHPSGGSHTTHGSESDGHSHGS	3	3;
CD44_HUMAN	P16070	CD44	CD44 antigen	601	SLSGDQDTFHPSGGSHTTHGSESDGHSHGS	4	4;
CD44_HUMAN	P16070	CD44	CD44 antigen	601	SLSGDQDTFHPSGGSHTTHGSESDGHSHGS	4	T8;T17;T18;S30;
CD44_HUMAN	P16070	CD44	CD44 antigen	601	SLSGDQDTFHPSGGSHTTHGSESDGHSHGS	3	T8;T17;T18;
CD44_HUMAN	P16070	CD44	CD44 antigen	601	SLSGDQDTFHPSGGSHTTHGSESDGHSHGS	3	T8;T17;S30;
CD44_HUMAN	P16070	CD44	CD44 antigen	601	SLSGDQDTFHPSGGSHTTHGSESDGHSHGS	1	T18;
CD44_HUMAN	P16070	CD44	CD44 antigen	601	SLSGDQDTFHPSGGSHTTHGSESDGHSHGS	2	T17;T18;
CD44_HUMAN	P16070	CD44	CD44 antigen	601	SLSGDQDTFHPSGGSHTTHGSESDGHSHGS	1	T17;
CD44_HUMAN	P16070	CD44	CD44 antigen	601	SLSGDQDTFHPSGGSHTTHGSESDGHSHGS	5	S12;S15;S21;S23;S27;
CD44_HUMAN	P16070	CD44	CD44 antigen	470	RMDMDSSHSITLQPTANPNTGLVEDLDR	3	3;
CD44_HUMAN	P16070	CD44	CD44 antigen	470	RMDMDSSHSITLQPTANPNTGLVEDLDR	3	T11;T15;T20;
CD44_HUMAN	P16070	CD44	CD44 antigen	545	RDPNHSEGSTTLLEGYTSHYPHTK	5	T10;T11;T17;S18;T23;
CD44_HUMAN	P16070	CD44	CD44 antigen	546	DPNHSEGSTTLLEGYTSHYPHTK	6	S8;T9;T10;T16;S17;T22;
CD44_HUMAN	P16070	CD44	CD44 antigen	546	DPNHSEGSTTLLEGYTSHYPHTK	7	S5;S8;T9;T10;T16;S17;T22;
CD44_HUMAN	P16070	CD44	CD44 antigen	547	PNHSEGSTTLLEGYTSHYPHTK	7	S4;S7;T8;T9;T15;S16;T21;
CD44_HUMAN	P16070	CD44	CD44 antigen	572	TFIPVTSAK	2	T1;T6;
CD44_HUMAN	P16070	CD44	CD44 antigen	581	TGSFGVTAVTVG	4	T1;S3;T7;T10;
CD44_HUMAN	P16070	CD44	CD44 antigen	601	SLSGDQDTFHPSGG	1	1;
CD44_HUMAN	P16070	CD44	CD44 antigen	601	SLSGDQDTFHPSGG	1	S12;
CD44_HUMAN	P16070	CD44	CD44 antigen	601	SLSGDQDTFHPSGGSHTTHGSE	3	S12;S15;S21;
CD44_HUMAN	P16070	CD44	CD44 antigen	601	SLSGDQDTFHPSGGSHTTHGSESDGH	3	3;
CD59_HUMAN	P13987	CD59	CD59 glycoprotein	67	FEHCNFNDVTTR	1	1;
CD59_HUMAN	P13987	CD59	CD59 glycoprotein	67	FEHCNFNDVTTR	1	T10;
HG2A_HUMAN	P04233	CD74	HLA class II histocompatibility antigen gamma chain	196	HSLEQKPTDAPPK	1	1;
HG2A_HUMAN	P04233	CD74	HLA class II histocompatibility antigen gamma chain	196	HSLEQKPTDAPPK	1	T8;
HG2A_HUMAN	P04233	CD74	HLA class II histocompatibility antigen gamma chain	280	PSSGLGVTK	1	1;
HG2A_HUMAN	P04233	CD74	HLA class II histocompatibility antigen gamma chain	280	PSSGLGVTK	1	T8;
CELR1_HUMAN	Q9NYQ6	CELSR1	Cadherin EGF LAG seven-pass G-type receptor 1	2305	RTTPQTTRPGPGTER	4	T2;T3;T6;T7;
CELR1_HUMAN	Q9NYQ6	CELSR1	Cadherin EGF LAG seven-pass G-type receptor 1	2305	RTTPQTTRPGPGTER	3	T2;T3;T6;
CGRE1_HUMAN	Q99674	CGREF1	Cell growth regulator with EF hand domain protein 1	149	HVEPGEPLAPSPQEPQAVGR	1	S11;
CHSTA_HUMAN	O43529	CHST10	Carbohydrate sulfotransferase 10	58	HIPEELKPTGK	1	T9;
COIA1_HUMAN	P39060	COL18A1	Collagen alpha-1(XVIII) chain	1563	PARPTSPPAHSHR	1	1;
COIA1_HUMAN	P39060	COL18A1	Collagen alpha-1(XVIII) chain	1563	PARPTSPPAHSHR	2	2;
COIA1_HUMAN	P39060	COL18A1	Collagen alpha-1(XVIII) chain	1563	PARPTSPPAHSHR	1	T5;
CBPD_HUMAN	O75976	CPD	Carboxypeptidase D	36	KAEATTTTTSAGAEAAEGQFDR	2	2;
CBPD_HUMAN	O75976	CPD	Carboxypeptidase D	36	KAEATTTTTSAGAEAAEGQFDR	3	3;
CBPD_HUMAN	O75976	CPD	Carboxypeptidase D	36	KAEATTTTTSAGAEAAEGQFDR	4	4;
CBPD_HUMAN	O75976	CPD	Carboxypeptidase D	485	ILSGTSSSYQPIQPK	2	2;
CBPD_HUMAN	O75976	CPD	Carboxypeptidase D	485	ILSGTSSSYQPIQPK	3	3;
CBPD_HUMAN	O75976	CPD	Carboxypeptidase D	485	ILSGTSSSYQPIQPK	2	S3;S6;
CR3L4_HUMAN	Q8TEY5	CREB3L4	Cyclic AMP-responsive element-binding protein 3-like protein 4	339	THKDVTENLETQVVESR	2	2;
CR3L4_HUMAN	Q8TEY5	CREB3L4	Cyclic AMP-responsive element-binding protein 3-like protein 4	339	THKDVTENLETQVVESR	2	T6;T11;
CR3L4_HUMAN	Q8TEY5	CREB3L4	Cyclic AMP-responsive element-binding protein 3-like protein 4	342	DVTENLETQVVESR	2	2;
CRIM1_HUMAN	Q9NZV1	CRIM1	Cysteine-rich motor neuron 1 protein	594	EASASAGPPILSGTCLTVDGHHHK	1	1;
CRIM1_HUMAN	Q9NZV1	CRIM1	Cysteine-rich motor neuron 1 protein	594	EASASAGPPILSGTCLTVDGHHHK	1	S3;
CSF1_HUMAN	P09603	CSF1	Macrophage colony-stimulating factor 1	256	STCQSFEPPETPVVK	3	3;
CSF1_HUMAN	P09603	CSF1	Macrophage colony-stimulating factor 1	271	DSTIGGSPQPR	2	2;
CSF1_HUMAN	P09603	CSF1	Macrophage colony-stimulating factor 1	356	GQQPADVTGTALPR	2	T8;T10;
DAG1_HUMAN	Q14118	DAG1	Dystroglycan	462	VTTKVSITR	3	T2;T3;T8;
DAG1_HUMAN	Q14118	DAG1	Dystroglycan	726	RVPSEAPPTEVPDRDPEK	2	S4;T9;
DAG1_HUMAN	Q14118	DAG1	Dystroglycan	727	VPSEAPPTEVPDRDPEK	2	S3;T8;
DCBD2_HUMAN	Q96PD2	DCBLD2	Discoidin, CUB and LCCL domain-containing protein 2	497	SSNEFPAQTEQTTASPDIR	3	3;
DCBD2_HUMAN	Q96PD2	DCBLD2	Discoidin, CUB and LCCL domain-containing protein 2	497	SSNEFPAQTEQTTASPDIR	4	4;
EFNB2_HUMAN	P52799	EFNB2	Ephrin-B2	164	VGQDASSAGSTR	2	2;
EFNB2_HUMAN	P52799	EFNB2	Ephrin-B2	176	NKDPTRRPELEAGTNGR	2	T5;T14;
EGFL7_HUMAN	Q9UHF1	EGFL7	Epidermal growth factor-like protein 7	48	VYQPFLTTCDGHR	1	1;
EGFL7_HUMAN	Q9UHF1	EGFL7	Epidermal growth factor-like protein 7	48	VYQPFLTTCDGHR	1	T8;
EHD1_HUMAN	Q9H4M9	EHD1	EH domain-containing protein 1	411	GGAFDGTMNGPFGHGYGEGAGEGIDDVE	1	1;
ENDD1_HUMAN	O94919	ENDOD1	Endonuclease domain-containing 1 protein	301	SSSPLSSTR	1	T8;
ERP44_HUMAN	Q9BS26	ERP44	Endoplasmic reticulum resident protein 44	359	EFHHGPDPTD	1	T9;
ERP44_HUMAN	Q9BS26	ERP44	Endoplasmic reticulum resident protein 44	359	EFHHGPDPTDTAPGEQAQD	1	1;
ERP44_HUMAN	Q9BS26	ERP44	Endoplasmic reticulum resident protein 44	359	EFHHGPDPTDTAPGEQAQD	1	T9;
ERP44_HUMAN	Q9BS26	ERP44	Endoplasmic reticulum resident protein 44	359	EFHHGPDPTDTAPGEQAQDVASSPPESSFQK	2	2;
ERP44_HUMAN	Q9BS26	ERP44	Endoplasmic reticulum resident protein 44	359	EFHHGPDPTDTAPGEQAQDVASSPPESSFQK	3	3;
ERP44_HUMAN	Q9BS26	ERP44	Endoplasmic reticulum resident protein 44	362	HGPDPTDTAPGEQAQDVASSPPESSFQK	1	1;
ERP44_HUMAN	Q9BS26	ERP44	Endoplasmic reticulum resident protein 44	362	HGPDPTDTAPGEQAQDVASSPPESSFQK	2	2;
ERP44_HUMAN	Q9BS26	ERP44	Endoplasmic reticulum resident protein 44	366	PTDTAPGEQAQDVASSPPESSFQK	2	2;
ERP44_HUMAN	Q9BS26	ERP44	Endoplasmic reticulum resident protein 44	366	PTDTAPGEQAQDVASSPPESSFQK	3	3;
ERP44_HUMAN	Q9BS26	ERP44	Endoplasmic reticulum resident protein 44	369	TAPGEQAQDVASSPPESSFQK	1	1;
ERP44_HUMAN	Q9BS26	ERP44	Endoplasmic reticulum resident protein 44	378	VASSPPESSFQK	1	1;
ERP44_HUMAN	Q9BS26	ERP44	Endoplasmic reticulum resident protein 44	378	VASSPPESSFQK	1	S3;
PAR2_HUMAN	P55085	F2RL1	Proteinase-activated receptor 2	42	VDGTSHVTGK	1	1;
PAR2_HUMAN	P55085	F2RL1	Proteinase-activated receptor 2	42	VDGTSHVTGK	2	2;
PAR2_HUMAN	P55085	F2RL1	Proteinase-activated receptor 2	42	VDGTSHVTGK	1	T8;
PAR2_HUMAN	P55085	F2RL1	Proteinase-activated receptor 2	42	VDGTSHVTGK	2	T4;T8;
F172A_HUMAN	Q8WUF8	FAM172A	Protein FAM172A	397	TSSLKPAVTR	1	1;
F172A_HUMAN	Q8WUF8	FAM172A	Protein FAM172A	397	TSSLKPAVTR	1	T9;
F174A_HUMAN	Q8TBP5	FAM174A	Membrane protein FAM174A	52	TLPPLPPGPTPAQQPGR	2	T1;T10;
FAM3A_HUMAN	P98173	FAM3A	Protein FAM3A	37	IQQLFTSPESSVTAAPR	2	2;
FINC_HUMAN	P02751	FN1	Fibronectin	273	HTSVQTTSSGSGPFTDVR	1	1;
FINC_HUMAN	P02751	FN1	Fibronectin	273	HTSVQTTSSGSGPFTDVR	2	2;
FINC_HUMAN	P02751	FN1	Fibronectin	273	HTSVQTTSSGSGPFTDVR	3	3;
FINC_HUMAN	P02751	FN1	Fibronectin	273	HTSVQTTSSGSGPFTDVR	2	T7;T15;
FINC_HUMAN	P02751	FN1	Fibronectin	273	HTSVQTTSSGSGPFTDVR	3	T6;T7;T15;
FINC_HUMAN	P02751	FN1	Fibronectin	273	HTSVQTTSSGSGPFTDVR	1	S8;
FINC_HUMAN	P02751	FN1	Fibronectin	1574	VTTTPKNGPGPTK	4	T2;T3;T4;T12;
FINC_HUMAN	P02751	FN1	Fibronectin	2335	RPGGEPSPEGTTGQSYNQYSQR	1	1;
FINC_HUMAN	P02751	FN1	Fibronectin	2335	RPGGEPSPEGTTGQSYNQYSQR	2	2;
FINC_HUMAN	P02751	FN1	Fibronectin	2335	RPGGEPSPEGTTGQSYNQYSQR	1	T11;
FINC_HUMAN	P02751	FN1	Fibronectin	273	HTSVQTTSSGSGPFTDVR	2	T6;T7;
FXYD5_HUMAN	Q96DB9	FXYD5	FXYD domain-containing ion transport regulator 5	78	LEGTDGPLVTDPETHKSTK	4	T4;T10;T14;T18;
FXYD5_HUMAN	Q96DB9	FXYD5	FXYD domain-containing ion transport regulator 5	78	LEGTDGPLVTDPETHKSTK	5	T4;T10;T14;S17;T18;
FXYD5_HUMAN	Q96DB9	FXYD5	FXYD domain-containing ion transport regulator 5	79	EGTDGPLVTDPETHKSTK	5	T3;T9;T13;S16;T17;
FXYD5_HUMAN	Q96DB9	FXYD5	FXYD domain-containing ion transport regulator 5	81	TDGPLVTDPETHKSTK	5	T1;T7;T11;S14;T15;
FXYD5_HUMAN	Q96DB9	FXYD5	FXYD domain-containing ion transport regulator 5	83	GPLVTDPETHKSTK	4	T5;T9;S12;T13;
FXYD5_HUMAN	Q96DB9	FXYD5	FXYD domain-containing ion transport regulator 5	86	VTDPETHKSTK	4	T2;T6;S9;T10;
FXYD5_HUMAN	Q96DB9	FXYD5	FXYD domain-containing ion transport regulator 5	77	QLEGTDGPLVTDPETHKSTK	5	T5;T11;T15;S18;T19;
FXYD5_HUMAN	Q96DB9	FXYD5	FXYD domain-containing ion transport regulator 5	80	GTDGPLVTDPETHKSTK	5	T2;T8;T12;S15;T16;
FZD2_HUMAN	Q14332	FZD2	Frizzled-2	192	YATLEHPFHCPR	1	1;
FZD2_HUMAN	Q14332	FZD2	Frizzled-2	192	YATLEHPFHCPR	1	T3;
GALT2_HUMAN	Q10471	GALNT2	Polypeptide N-acetylgalactosaminyltransferase 2	65	AQSMETLPPGK	2	S3;T6;
GINM1_HUMAN	Q9NU53	GINM1	Glycoprotein integral membrane protein 1	196	ESVSSLQTTSQYLIR	2	2;
GSLG1_HUMAN	Q92896	GLG1	Golgi apparatus protein 1	1077	HHCAAITPGR	1	T7;
GNPTA_HUMAN	Q3T906	GNPTAB	N-acetylglucosamine-1-phosphotransferase subunits alpha/beta	833	EKPPSLIVPLESQMTKEK	3	S5;S12;T15;
GNPTA_HUMAN	Q3T906	GNPTAB	N-acetylglucosamine-1-phosphotransferase subunits alpha/beta	833	EKPPSLIVPLESQMTK	3	S5;S12;T15;
GNPTG_HUMAN	Q9UJJ9	GNPTG	N-acetylglucosamine-1-phosphotransferase subunit gamma	271	TRPTETSNLEHLGHETPR	2	2;
GNPTG_HUMAN	Q9UJJ9	GNPTG	N-acetylglucosamine-1-phosphotransferase subunit gamma	271	TRPTETSNLEHLGHETPR	2	T6;T16;
GNPTG_HUMAN	Q9UJJ9	GNPTG	N-acetylglucosamine-1-phosphotransferase subunit gamma	271	TRPTETSNLEHLGHETPR	3	T4;T6;T16;
GOLI4_HUMAN	O00461	GOLIM4	Golgi integral membrane protein 4	222	SALAAAQTQVAEYK	2	2;
GOLI4_HUMAN	O00461	GOLIM4	Golgi integral membrane protein 4	273	EKPTREVQEVSR	2	T4;S11;
GOLI4_HUMAN	O00461	GOLIM4	Golgi integral membrane protein 4	403	FQSPYEEQLEQQR	1	1;
GOLI4_HUMAN	O00461	GOLIM4	Golgi integral membrane protein 4	403	FQSPYEEQLEQQR	1	S3;
GOLM1_HUMAN	Q8NBJ4	GOLM1	Golgi membrane protein 1	198	QQLQALSEPQPR	2	2;
GOLM1_HUMAN	Q8NBJ4	GOLM1	Golgi membrane protein 1	233	SQTPAPSSEVVLDSK	2	2;
GOLM1_HUMAN	Q8NBJ4	GOLM1	Golgi membrane protein 1	233	SQTPAPSSEVVLDSK	2	S1;S7;
GP108_HUMAN	Q9NPR9	GPR108	Protein GPR108	163	KVDGGGTSAASKPKSTPAVIQGPSGK	3	T7;T16;S24;
GP112_HUMAN	Q8IZF6	GPR112	Probable G-protein coupled receptor 112	393	SQSAVTK	2	2;
HEG1_HUMAN	Q9ULI3	HEG1	Protein HEG homolog 1	140	EGVMVQTSGK	2	T7;S8;
HEG1_HUMAN	Q9ULI3	HEG1	Protein HEG homolog 1	221	IAAFQTK	1	T6;
HEG1_HUMAN	Q9ULI3	HEG1	Protein HEG homolog 1	328	TMHVATVFTDGGPR	2	2;
HEG1_HUMAN	Q9ULI3	HEG1	Protein HEG homolog 1	328	TMHVATVFTDGGPR	2	T6;T9;
HEG1_HUMAN	Q9ULI3	HEG1	Protein HEG homolog 1	365	IATTSSSVLLSPSAVESR	2	2;
HEG1_HUMAN	Q9ULI3	HEG1	Protein HEG homolog 1	365	IATTSSSVLLSPSAVESR	3	3;
HEG1_HUMAN	Q9ULI3	HEG1	Protein HEG homolog 1	365	IATTSSSVLLSPSAVESR	4	4;
HEG1_HUMAN	Q9ULI3	HEG1	Protein HEG homolog 1	795	SPSLVSLPTESTK	3	3;
HEG1_HUMAN	Q9ULI3	HEG1	Protein HEG homolog 1	931	LGVTAEYSPASR	2	2;
HEG1_HUMAN	Q9ULI3	HEG1	Protein HEG homolog 1	931	LGVTAEYSPASR	3	3;
HEG1_HUMAN	Q9ULI3	HEG1	Protein HEG homolog 1	931	LGVTAEYSPASR	3	T4;S8;S11;
HEG1_HUMAN	Q9ULI3	HEG1	Protein HEG homolog 1	931	LGVTAEYSPASR	2	T4;S11;
HLPDA_HUMAN	Q9Y5L2	HILPDA	Hypoxia-inducible lipid droplet-associated protein	44	SQLANTEPTK	2	2;
GRP78_HUMAN	P11021	HSPA5	78 kDa glucose-regulated protein	634	LYGSAGPPPTGEEDTAEKDEL	2	2;
HYOU1_HUMAN	Q9Y4L1	HYOU1	Hypoxia up-regulated protein 1	577	LGNTISSLFGGGTTPDAK	3	3;
ICK_HUMAN	Q9UPZ9	ICK	Serine/threonine-protein kinase ICK	563	EIGSAMQRVHLAPIPDPSP	4	4;
IBP3_HUMAN	P17936	IGFBP3	Insulin-like growth factor-binding protein 3	268	YGQPLPGYTTK	1	1;
IBP3_HUMAN	P17936	IGFBP3	Insulin-like growth factor-binding protein 3	268	YGQPLPGYTTK	1	T10;
IMPA3_HUMAN	Q9NX62	IMPAD1	Inositol monophosphatase 3	106	MTSGDVLSNR	1	1;
IMPA3_HUMAN	Q9NX62	IMPAD1	Inositol monophosphatase 3	106	MTSGDVLSNR	1	S3;
IMPA3_HUMAN	Q9NX62	IMPAD1	Inositol monophosphatase 3	106	MTSGDVLSNR	1	T2;
K319L_HUMAN	Q8IZA0	KIAA0319L	Dyslexia-associated protein KIAA0319-like protein	190	GSPSDVVTPIVTQHSK	2	2;
K319L_HUMAN	Q8IZA0	KIAA0319L	Dyslexia-associated protein KIAA0319-like protein	190	GSPSDVVTPIVTQHSK	2	T8;T12;
K319L_HUMAN	Q8IZA0	KIAA0319L	Dyslexia-associated protein KIAA0319-like protein	294	ASFQSTSAPYPVIK	3	3;
K319L_HUMAN	Q8IZA0	KIAA0319L	Dyslexia-associated protein KIAA0319-like protein	295	SFQSTSAPYPVIK	3	3;
K154L_HUMAN	Q6ZVL6	KIAA1549L	UPF0606 protein KIAA1549L	649	KSSPPALSAALVAK	3	S2;S3;S8;
K154L_HUMAN	Q6ZVL6	KIAA1549L	UPF0606 protein KIAA1549L	515	DFQTAEVAYYSPTTR	4	4;
K154L_HUMAN	Q6ZVL6	KIAA1549L	UPF0606 protein KIAA1549L	747	KPQAMHTGLPNPTNLEMPR	2	T7;T13;
LAMP1_HUMAN	P11279	LAMP1	Lysosome-associated membrane glycoprotein 1	201	APPAPPSPSPSPVPK	3	S7;S9;S11;
LAMP3_HUMAN	Q9UQV4	LAMP3	Lysosome-associated membrane glycoprotein 3	35	DYSQPTAAATVQDIK	3	3;
LAMP3_HUMAN	Q9UQV4	LAMP3	Lysosome-associated membrane glycoprotein 3	204	TAAPASTVPGPTLAPQPSSVK	4	4;
LDLR_HUMAN	P01130	LDLR	Low-density lipoprotein receptor	710	SCLTEAEAAVATQETSTVR	3	3;
LDLR_HUMAN	P01130	LDLR	Low-density lipoprotein receptor	710	SCLTEAEAAVATQETSTVR	4	4;
LYOX_HUMAN	P28300	LOX	Protein-lysine 6-oxidase	106	TAGSSGVTAGRPRPTAR	2	T8;T15;
LPHN2_HUMAN	O95490	LPHN2	Latrophilin-2	443	GTKPPPAVSTTKIPPITNIFPLPER	5	T2;S9;T10;T11;T17;
LRP1_HUMAN	Q07954	LRP1	Prolow-density lipoprotein receptor-related protein 1	2773	TCGPSSFSCPGTHVCVPER	2	2;
LRP11_HUMAN	Q86VZ4	LRP11	Low-density lipoprotein receptor-related protein 11	353	MVTHTAASPALPR	3	T3;T5;S8;
LRP11_HUMAN	Q86VZ4	LRP11	Low-density lipoprotein receptor-related protein 11	366	TTGPSEDAGGDSLVEK	2	2;
LRC8D_HUMAN	Q7L1W4	LRRC8D	Leucine-rich repeat-containing protein 8D	66	AHTPPGNAEVTTNIPK	2	2;
LRC8D_HUMAN	Q7L1W4	LRRC8D	Leucine-rich repeat-containing protein 8D	66	AHTPPGNAEVTTNIPK	3	T3;T11;T12;
LRC8D_HUMAN	Q7L1W4	LRRC8D	Leucine-rich repeat-containing protein 8D	66	AHTPPGNAEVTTNIPK	2	T11;T12;
LRC8D_HUMAN	Q7L1W4	LRRC8D	Leucine-rich repeat-containing protein 8D	94	TTNDISFGTSAVTPDIPLR	4	4;
LRC8D_HUMAN	Q7L1W4	LRRC8D	Leucine-rich repeat-containing protein 8D	113	ATYPRTDFALPNQEAK	2	T2;T6;
LSR_HUMAN	Q86X29	LSR	Lipolysis-stimulated lipoprotein receptor	314	AATSGVPSIYAPSTYAHLSPAK	3	3;
LSR_HUMAN	Q86X29	LSR	Lipolysis-stimulated lipoprotein receptor	449	GPALTPIRDEEWGGHSPR	2	T5;S16;
LTBP3_HUMAN	Q9NS15	LTBP3	Latent-transforming growth factor beta-binding protein 3	511	GVTTDSPVSEER	2	2;
LTBP3_HUMAN	Q9NS15	LTBP3	Latent-transforming growth factor beta-binding protein 3	511	GVTTDSPVSEER	3	3;
MA1B1_HUMAN	Q9UKM7	MAN1B1	Endoplasmic reticulum mannosyl-oligosaccharide 1,2-alpha-mannosidase	210	GAVIEPEQGTELPSR	2	T10;S14;
MA1B1_HUMAN	Q9UKM7	MAN1B1	Endoplasmic reticulum mannosyl-oligosaccharide 1,2-alpha-mannosidase	226	AEVPTKPPLPPAR	2	2;
MA1B1_HUMAN	Q9UKM7	MAN1B1	Endoplasmic reticulum mannosyl-oligosaccharide 1,2-alpha-mannosidase	239	TQGTPVHLNYR	1	1;
MA1B1_HUMAN	Q9UKM7	MAN1B1	Endoplasmic reticulum mannosyl-oligosaccharide 1,2-alpha-mannosidase	239	TQGTPVHLNYR	2	2;
MA1B1_HUMAN	Q9UKM7	MAN1B1	Endoplasmic reticulum mannosyl-oligosaccharide 1,2-alpha-mannosidase	239	TQGTPVHLNYR	3	T1;T4;Y10;
MA1B1_HUMAN	Q9UKM7	MAN1B1	Endoplasmic reticulum mannosyl-oligosaccharide 1,2-alpha-mannosidase	239	TQGTPVHLNYR	2	T1;T4;
MA1B1_HUMAN	Q9UKM7	MAN1B1	Endoplasmic reticulum mannosyl-oligosaccharide 1,2-alpha-mannosidase	239	TQGTPVHLNYR	1	T1;
MESD_HUMAN	Q14696	MESDC2	LDLR chaperone MESD	33	AAEGSPGTPDESTPPPR	2	2;
MIA3_HUMAN	Q5JRA6	MIA3	Melanoma inhibitory activity protein 3	1089	VIGDTHASEVSQKPNTEK	1	1;
MIA3_HUMAN	Q5JRA6	MIA3	Melanoma inhibitory activity protein 3	1089	VIGDTHASEVSQKPNTEK	2	2;
MIA3_HUMAN	Q5JRA6	MIA3	Melanoma inhibitory activity protein 3	1089	VIGDTHASEVSQKPNTEK	2	T5;T16;
MIA3_HUMAN	Q5JRA6	MIA3	Melanoma inhibitory activity protein 3	1089	VIGDTHASEVSQKPNTEK	1	S11;
MMP15_HUMAN	P51511	MMP15	Matrix metalloproteinase-15	298	GIQQLYGTPDGQPQPTQPLPTVTPR	3	3;
MUC1_HUMAN	P15941	MUC1	Mucin-1	24	SGHASSTPGGEKETSATQR	3	T7;T14;T17;
MUC1_HUMAN	P15941	MUC1	Mucin-1	24	SGHASSTPGGEKETSATQR	4	T7;T14;S15;T17;
MUC1_HUMAN	P15941	MUC1	Mucin-1	24	SGHASSTPGGEKETSATQR	2	T7;S15;
MUC1_HUMAN	P15941	MUC1	Mucin-1	24	SGHASSTPGGEKETSATQR	5	S6;T7;T14;S15;T17;
MUC1_HUMAN	P15941	MUC1	Mucin-1	24	SGHASSTPGGEKETSATQR	4	S6;T7;T14;S15;
MUC1_HUMAN	P15941	MUC1	Mucin-1	24	SGHASSTPGGEKETSATQR	6	S5;S6;T7;T14;S15;T17;
MUC1_HUMAN	P15941	MUC1	Mucin-1	26	HASSTPGGEKETSATQR	5	S4;T5;T12;S13;T15;
MUC1_HUMAN	P15941	MUC1	Mucin-1	28	SSTPGGEKETSATQR	3	T3;T10;T13;
MUC1_HUMAN	P15941	MUC1	Mucin-1	28	SSTPGGEKETSATQR	4	T3;T10;S11;T13;
MUC1_HUMAN	P15941	MUC1	Mucin-1	28	SSTPGGEKETSATQR	2	T3;S11;
MUC1_HUMAN	P15941	MUC1	Mucin-1	28	SSTPGGEKETSATQR	2	T10;T13;
MUC1_HUMAN	P15941	MUC1	Mucin-1	28	SSTPGGEKETSATQR	5	S2;T3;T10;S11;T13;
MUC1_HUMAN	P15941	MUC1	Mucin-1	28	SSTPGGEKETSATQR	2	S2;S11;
MUC1_HUMAN	P15941	MUC1	Mucin-1	30	TPGGEKETSATQR	2	T8;T11;
MUC16_HUMAN	Q8WXI7	MUC16	Mucin-16	101	TSPSLSPQVNGTPSR	4	4;
MUC16_HUMAN	Q8WXI7	MUC16	Mucin-16	101	TSPSLSPQVNGTPSR	4	S2;S4;S6;S14;
MUC16_HUMAN	Q8WXI7	MUC16	Mucin-16	195	TFADSTASK	3	3;
MUC16_HUMAN	Q8WXI7	MUC16	Mucin-16	295	ISETSIFSGQSLTSPLSPGVPEAR	3	3;
MUC16_HUMAN	Q8WXI7	MUC16	Mucin-16	319	ASTMPNSAIPF	3	S2;T3;S7;
MUC16_HUMAN	Q8WXI7	MUC16	Mucin-16	468	IRSPSQVSSSHPTR	5	S5;S8;S9;S10;T13;
MUC16_HUMAN	Q8WXI7	MUC16	Mucin-16	468	IRSPSQVSSSHPTR	4	S5;S8;S9;S10;
MUC16_HUMAN	Q8WXI7	MUC16	Mucin-16	468	IRSPSQVSSSHPTR	6	S3;S5;S8;S9;S10;T13;
MUC16_HUMAN	Q8WXI7	MUC16	Mucin-16	468	IRSPSQVSSSHPTR	5	S3;S5;S8;S9;S10;
MUC16_HUMAN	Q8WXI7	MUC16	Mucin-16	470	SPSQVSSSHPTRELR	4	S3;S6;S7;S8;
MUC16_HUMAN	Q8WXI7	MUC16	Mucin-16	482	ELRTTGSTSGR	4	T4;T5;S7;S9;
MUC16_HUMAN	Q8WXI7	MUC16	Mucin-16	493	QSSSTAAHGSSDILR	3	3;
MUC16_HUMAN	Q8WXI7	MUC16	Mucin-16	493	QSSSTAAHGSSDILR	4	S2;S3;S4;S10;
MUC16_HUMAN	Q8WXI7	MUC16	Mucin-16	493	QSSSTAAHGSSDILR	3	S2;S3;S4;
MUC16_HUMAN	Q8WXI7	MUC16	Mucin-16	619	GSQGTTHLLTR	3	T5;T6;T10;
MUC16_HUMAN	Q8WXI7	MUC16	Mucin-16	619	GSQGTTHLLTR	4	S2;T5;T6;T10;
MUC16_HUMAN	Q8WXI7	MUC16	Mucin-16	692	EGTSLGLTPLNTR	2	2;
MUC16_HUMAN	Q8WXI7	MUC16	Mucin-16	692	EGTSLGLTPLNTR	2	T8;T12;
MUC16_HUMAN	Q8WXI7	MUC16	Mucin-16	692	EGTSLGLTPLNTR	4	T3;S4;T8;T12;
MUC16_HUMAN	Q8WXI7	MUC16	Mucin-16	705	HPFSSPEPDSAGHTK	2	2;
MUC16_HUMAN	Q8WXI7	MUC16	Mucin-16	705	HPFSSPEPDSAGHTK	3	3;
MUC16_HUMAN	Q8WXI7	MUC16	Mucin-16	705	HPFSSPEPDSAGHTK	3	S4;S5;S10;
MUC16_HUMAN	Q8WXI7	MUC16	Mucin-16	705	HPFSSPEPDSAGHTK	2	S4;S5;
MUC16_HUMAN	Q8WXI7	MUC16	Mucin-16	737	VSATSTFSHHK	1	1;
MUC16_HUMAN	Q8WXI7	MUC16	Mucin-16	737	VSATSTFSHHK	1	T4;
MUC16_HUMAN	Q8WXI7	MUC16	Mucin-16	908	SAQFSSSHLVSELR	2	2;
MUC16_HUMAN	Q8WXI7	MUC16	Mucin-16	908	SAQFSSSHLVSELR	3	3;
MUC16_HUMAN	Q8WXI7	MUC16	Mucin-16	908	SAQFSSSHLVSELR	4	4;
MUC16_HUMAN	Q8WXI7	MUC16	Mucin-16	908	SAQFSSSHLVSELR	4	S5;S6;S7;S11;
MUC16_HUMAN	Q8WXI7	MUC16	Mucin-16	908	SAQFSSSHLVSELR	3	S5;S6;S7;
MUC16_HUMAN	Q8WXI7	MUC16	Mucin-16	908	SAQFSSSHLVSELR	2	S5;S6;
MUC16_HUMAN	Q8WXI7	MUC16	Mucin-16	908	SAQFSSSHLVSELR	5	S1;S5;S6;S7;S11;
MUC16_HUMAN	Q8WXI7	MUC16	Mucin-16	908	SAQFSSSHLVSELR	3	S1;S5;S6;
MUC16_HUMAN	Q8WXI7	MUC16	Mucin-16	908	SAQFSSSHLVSELR	2	S1;S5;
MUC16_HUMAN	Q8WXI7	MUC16	Mucin-16	939	ISHLTGTATMSQTNR	2	2;
MUC16_HUMAN	Q8WXI7	MUC16	Mucin-16	939	ISHLTGTATMSQTNR	3	3;
MUC16_HUMAN	Q8WXI7	MUC16	Mucin-16	939	ISHLTGTATMSQTNR	4	4;
MUC16_HUMAN	Q8WXI7	MUC16	Mucin-16	939	ISHLTGTATMSQTNR	2	T7;T9;
MUC16_HUMAN	Q8WXI7	MUC16	Mucin-16	939	ISHLTGTATMSQTNR	3	T5;T7;T9;
MUC16_HUMAN	Q8WXI7	MUC16	Mucin-16	1346	TLRTTENHPK	3	T1;T4;T5;
MUC16_HUMAN	Q8WXI7	MUC16	Mucin-16	1511	NTDSTTLDQHLGIR	2	2;
MUC16_HUMAN	Q8WXI7	MUC16	Mucin-16	1511	NTDSTTLDQHLGIR	3	3;
MUC16_HUMAN	Q8WXI7	MUC16	Mucin-16	1511	NTDSTTLDQHLGIR	3	T2;T5;T6;
MUC16_HUMAN	Q8WXI7	MUC16	Mucin-16	2978	VPTSGTGD	2	2;
MUC16_HUMAN	Q8WXI7	MUC16	Mucin-16	2978	VPTSGTGD	2	T3;T6;
MUC16_HUMAN	Q8WXI7	MUC16	Mucin-16	2978	VPTSGTGDPR	2	T3;T6;
MUC16_HUMAN	Q8WXI7	MUC16	Mucin-16	3138	RKSSPETWASSISVPAK	6	S3;S4;T7;S10;S11;S13;
MUC16_HUMAN	Q8WXI7	MUC16	Mucin-16	3138	RKSSPETWASSISVPAK	5	S3;S4;S10;S11;S13;
MUC16_HUMAN	Q8WXI7	MUC16	Mucin-16	3155	TSLVETTDGTLVTTIK	3	3;
MUC16_HUMAN	Q8WXI7	MUC16	Mucin-16	3209	IMSSKEPSISPEIR	3	3;
MUC16_HUMAN	Q8WXI7	MUC16	Mucin-16	3209	IMSSKEPSISPEIR	3	S3;S4;S8;
MUC16_HUMAN	Q8WXI7	MUC16	Mucin-16	3209	IMSSKEPSISPEIR	3	S4;S8;S10;
MUC16_HUMAN	Q8WXI7	MUC16	Mucin-16	3209	IMSSKEPSISPEIR	2	S4;S8;
MUC16_HUMAN	Q8WXI7	MUC16	Mucin-16	3209	IMSSKEPSISPEIR	4	S3;S4;S8;S10;
MUC16_HUMAN	Q8WXI7	MUC16	Mucin-16	3324	SITGTGQQSSPELVSK	2	2;
MUC16_HUMAN	Q8WXI7	MUC16	Mucin-16	3324	SITGTGQQSSPELVSK	2	T3;S15;
MUC16_HUMAN	Q8WXI7	MUC16	Mucin-16	3409	IMAAEQQTSR	2	T8;S9;
MUC16_HUMAN	Q8WXI7	MUC16	Mucin-16	3508	SDIAPTAGH	2	S1;T6;
MUC16_HUMAN	Q8WXI7	MUC16	Mucin-16	3508	SDIAPTAGHLSQTSSPAEVSIL	4	4;
MUC16_HUMAN	Q8WXI7	MUC16	Mucin-16	3780	SIGHITSAVTPAAMAR	2	2;
MUC16_HUMAN	Q8WXI7	MUC16	Mucin-16	3780	SIGHITSAVTPAAMAR	4	S1;T6;S7;T10;
MUC16_HUMAN	Q8WXI7	MUC16	Mucin-16	3796	SSGVTFSRPDPTSK	2	T5;S13;
MUC16_HUMAN	Q8WXI7	MUC16	Mucin-16	3796	SSGVTFSRPDPTSKK	5	S2;T5;S7;T12;S13;
MUC16_HUMAN	Q8WXI7	MUC16	Mucin-16	3832	SAATTLDVIPHTAK	4	S1;T4;T5;T12;
MUC16_HUMAN	Q8WXI7	MUC16	Mucin-16	3854	QGQTALTTEAR	3	T4;T7;T8;
MUC16_HUMAN	Q8WXI7	MUC16	Mucin-16	3865	ATSDSWNEK	2	2;
MUC16_HUMAN	Q8WXI7	MUC16	Mucin-16	4007	ARTEPNSFLTIELR	2	T3;T10;
MUC16_HUMAN	Q8WXI7	MUC16	Mucin-16	4051	TEITSSKR	3	T1;T4;S6;
MUC16_HUMAN	Q8WXI7	MUC16	Mucin-16	4051	TEITSSKR	3	T1;S5;S6;
MUC16_HUMAN	Q8WXI7	MUC16	Mucin-16	4058	RISSSFLAQSMR	2	S5;S10;
MUC16_HUMAN	Q8WXI7	MUC16	Mucin-16	4058	RISSSFLAQSMR	3	S4;S5;S10;
MUC16_HUMAN	Q8WXI7	MUC16	Mucin-16	4059	ISSSFLAQSMR	2	2;
MUC16_HUMAN	Q8WXI7	MUC16	Mucin-16	4059	ISSSFLAQSMR	3	3;
MUC16_HUMAN	Q8WXI7	MUC16	Mucin-16	4059	ISSSFLAQSMR	3	S3;S4;S9;
MUC16_HUMAN	Q8WXI7	MUC16	Mucin-16	4059	ISSSFLAQSMR	4	S2;S3;S4;S9;
MUC16_HUMAN	Q8WXI7	MUC16	Mucin-16	4131	FTYSEKTTLFSK	3	T2;T7;T8;
MUC16_HUMAN	Q8WXI7	MUC16	Mucin-16	4722	ITTAMNNDVK	2	T2;T3;
MUC16_HUMAN	Q8WXI7	MUC16	Mucin-16	4881	SSKTTRTETETTSSLTPK	8	T4;T5;T7;T9;T11;T12;S13;S14;
MUC16_HUMAN	Q8WXI7	MUC16	Mucin-16	4921	ELTGATTEVSR	3	T3;T6;T7;
MUC16_HUMAN	Q8WXI7	MUC16	Mucin-16	5106	ILATSKDSK	2	2;
MUC16_HUMAN	Q8WXI7	MUC16	Mucin-16	5106	ILATSKDSKDTK	3	T4;S5;S8;
MUC16_HUMAN	Q8WXI7	MUC16	Mucin-16	5184	REPTYFLTPR	2	T4;T8;
MUC16_HUMAN	Q8WXI7	MUC16	Mucin-16	5185	EPTYFLTPR	2	2;
MUC16_HUMAN	Q8WXI7	MUC16	Mucin-16	5235	ISTPDHDKSTVPPDTFTGEIPR	5	S2;T3;S9;T10;T15;
MUC16_HUMAN	Q8WXI7	MUC16	Mucin-16	5257	VFTSSIK	2	2;
MUC16_HUMAN	Q8WXI7	MUC16	Mucin-16	5257	VFTSSIK	3	T3;S4;S5;
MUC16_HUMAN	Q8WXI7	MUC16	Mucin-16	5257	VFTSSIKTK	3	3;
MUC16_HUMAN	Q8WXI7	MUC16	Mucin-16	5257	VFTSSIKTK	3	T3;S5;T8;
MUC16_HUMAN	Q8WXI7	MUC16	Mucin-16	5257	VFTSSIKTK	4	T3;S4;S5;T8;
MUC16_HUMAN	Q8WXI7	MUC16	Mucin-16	5438	SQSSVLADSETSK	2	2;
MUC16_HUMAN	Q8WXI7	MUC16	Mucin-16	5553	LFTSPIMTK	3	T3;S4;T8;
MUC16_HUMAN	Q8WXI7	MUC16	Mucin-16	5774	IQTESTSSLIPGLR	2	2;
MUC16_HUMAN	Q8WXI7	MUC16	Mucin-16	5774	IQTESTSSLIPGLR	3	3;
MUC16_HUMAN	Q8WXI7	MUC16	Mucin-16	5774	IQTESTSSLIPGLR	4	4;
MUC16_HUMAN	Q8WXI7	MUC16	Mucin-16	5827	TTISGPDHSK	2	2;
MUC16_HUMAN	Q8WXI7	MUC16	Mucin-16	5827	TTISGPDHSK	3	T1;T2;S9;
MUC16_HUMAN	Q8WXI7	MUC16	Mucin-16	5827	TTISGPDHSK	2	T1;T2;
MUC16_HUMAN	Q8WXI7	MUC16	Mucin-16	5899	FPHSEETTTMSR	4	S4;T7;T8;S11;
MUC16_HUMAN	Q8WXI7	MUC16	Mucin-16	6067	NVDRDSTSPLTPELK	3	T7;S8;T11;
MUC16_HUMAN	Q8WXI7	MUC16	Mucin-16	6071	DSTSPLTPELK	2	2;
MUC16_HUMAN	Q8WXI7	MUC16	Mucin-16	6113	AEVTYYDPTFMPASAQSTK	1	1;
MUC16_HUMAN	Q8WXI7	MUC16	Mucin-16	6264	ITDMDTNLEPVTR	2	2;
MUC16_HUMAN	Q8WXI7	MUC16	Mucin-16	6264	ITDMDTNLEPVTR	3	T2;T6;T12;
MUC16_HUMAN	Q8WXI7	MUC16	Mucin-16	6379	IGSSSDTSTVFDK	2	2;
MUC16_HUMAN	Q8WXI7	MUC16	Mucin-16	6379	IGSSSDTSTVFDK	3	3;
MUC16_HUMAN	Q8WXI7	MUC16	Mucin-16	6379	IGSSSDTSTVFDK	2	S5;S8;
MUC16_HUMAN	Q8WXI7	MUC16	Mucin-16	6392	AFTAATTEVSR	2	2;
MUC16_HUMAN	Q8WXI7	MUC16	Mucin-16	6392	AFTAATTEVSR	3	T3;T6;T7;
MUC16_HUMAN	Q8WXI7	MUC16	Mucin-16	6411	TSIQGTEKPTMSPDTSTR	3	3;
MUC16_HUMAN	Q8WXI7	MUC16	Mucin-16	6429	SVTMLSTFAGLTK	4	4;
MUC16_HUMAN	Q8WXI7	MUC16	Mucin-16	6429	SVTMLSTFAGLTK	4	T3;S6;T7;T12;
MUC16_HUMAN	Q8WXI7	MUC16	Mucin-16	6446	TIATQTGPHR	2	2;
MUC16_HUMAN	Q8WXI7	MUC16	Mucin-16	6446	TIATQTGPHR	2	T1;T4;
MUC16_HUMAN	Q8WXI7	MUC16	Mucin-16	6633	DTIVSTSMPGSSEITR	3	3;
MUC16_HUMAN	Q8WXI7	MUC16	Mucin-16	6633	DTIVSTSMPGSSEITR	4	4;
MUC16_HUMAN	Q8WXI7	MUC16	Mucin-16	6663	GTSTSQDPIVSTEK	3	3;
MUC16_HUMAN	Q8WXI7	MUC16	Mucin-16	6670	PIVSTEK	1	1;
MUC16_HUMAN	Q8WXI7	MUC16	Mucin-16	6683	LTTGATETSR	1	1;
MUC16_HUMAN	Q8WXI7	MUC16	Mucin-16	6683	LTTGATETSR	1	T3;
MUC16_HUMAN	Q8WXI7	MUC16	Mucin-16	6683	LTTGATETSRTEVASSR	6	T2;T3;T6;T8;T11;S16;
MUC16_HUMAN	Q8WXI7	MUC16	Mucin-16	6946	ESTYSLTPGLR	2	2;
MUC16_HUMAN	Q8WXI7	MUC16	Mucin-16	7068	FPHSEMTTLMSR	4	S4;T7;T8;S11;
MUC16_HUMAN	Q8WXI7	MUC16	Mucin-16	7068	FPHSEMTTLMSR	3	S4;T7;S11;
MUC16_HUMAN	Q8WXI7	MUC16	Mucin-16	7238	IQKESISSLSPK	2	2;
MUC16_HUMAN	Q8WXI7	MUC16	Mucin-16	7238	IQKESISSLSPK	3	3;
MUC16_HUMAN	Q8WXI7	MUC16	Mucin-16	7238	IQKESISSLSPK	3	S5;S7;S8;
MUC16_HUMAN	Q8WXI7	MUC16	Mucin-16	7238	IQKESISSLSPK	2	S5;S7;
MUC16_HUMAN	Q8WXI7	MUC16	Mucin-16	7241	ESISSLSPK	2	2;
MUC16_HUMAN	Q8WXI7	MUC16	Mucin-16	7364	LPHSEITTLVSR	3	3;
MUC16_HUMAN	Q8WXI7	MUC16	Mucin-16	7364	LPHSEITTLVSR	2	T7;S11;
MUC16_HUMAN	Q8WXI7	MUC16	Mucin-16	7364	LPHSEITTLVSR	4	S4;T7;T8;S11;
MUC16_HUMAN	Q8WXI7	MUC16	Mucin-16	7364	LPHSEITTLVSR	3	S4;T7;S11;
MUC16_HUMAN	Q8WXI7	MUC16	Mucin-16	7533	KIQSEPASSLTTR	3	S9;T11;T12;
MUC16_HUMAN	Q8WXI7	MUC16	Mucin-16	7609	ISASSVLTESAK	3	3;
MUC16_HUMAN	Q8WXI7	MUC16	Mucin-16	7609	ISASSVLTESAK	5	S2;S4;S5;T8;S10;
MUC16_HUMAN	Q8WXI7	MUC16	Mucin-16	7609	ISASSVLTESAK	4	S2;S4;S5;S10;
MUC16_HUMAN	Q8WXI7	MUC16	Mucin-16	7671	GPGGVSWPSPPFVK	2	S6;S9;
MUC16_HUMAN	Q8WXI7	MUC16	Mucin-16	7822	RIQTELASSLTPGLR	3	T4;S9;T11;
MUC16_HUMAN	Q8WXI7	MUC16	Mucin-16	7822	RIQTELASSLTPGLR	4	T4;S8;S9;T11;
MUC16_HUMAN	Q8WXI7	MUC16	Mucin-16	7823	IQTELASSLTPGLR	2	2;
MUC16_HUMAN	Q8WXI7	MUC16	Mucin-16	7823	IQTELASSLTPGLR	3	3;
MUC16_HUMAN	Q8WXI7	MUC16	Mucin-16	7823	IQTELASSLTPGLR	4	T3;S7;S8;T10;
MUC16_HUMAN	Q8WXI7	MUC16	Mucin-16	7823	IQTELASSLTPGLR	2	T3;T10;
MUC16_HUMAN	Q8WXI7	MUC16	Mucin-16	7823	IQTELASSLTPGLR	3	T3;S8;T10;
MUC16_HUMAN	Q8WXI7	MUC16	Mucin-16	7823	IQTELASSLTPGLR	2	T3;S8;
MUC16_HUMAN	Q8WXI7	MUC16	Mucin-16	7823	IQTELASSLTPGLRE	3	3;
MUC16_HUMAN	Q8WXI7	MUC16	Mucin-16	7850	MSTVLSK	2	2;
MUC16_HUMAN	Q8WXI7	MUC16	Mucin-16	7850	MSTVLSK	3	S2;T3;S6;
MUC16_HUMAN	Q8WXI7	MUC16	Mucin-16	7954	RGPEDVSWMSPPLLEK	2	S7;S10;
MUC16_HUMAN	Q8WXI7	MUC16	Mucin-16	7955	GPEDVSWMSPPLLEK	2	S6;S9;
MUC16_HUMAN	Q8WXI7	MUC16	Mucin-16	8113	IQTEPTSSLTLGLR	2	2;
MUC16_HUMAN	Q8WXI7	MUC16	Mucin-16	8113	IQTEPTSSLTLGLR	3	3;
MUC16_HUMAN	Q8WXI7	MUC16	Mucin-16	8113	IQTEPTSSLTLGLR	4	4;
MUC16_HUMAN	Q8WXI7	MUC16	Mucin-16	8113	IQTEPTSSLTLGLR	3	T3;T6;S8;
MUC16_HUMAN	Q8WXI7	MUC16	Mucin-16	8228	VETHSTVTQR	4	T3;S5;T6;T8;
MUC16_HUMAN	Q8WXI7	MUC16	Mucin-16	8238	FSHSEMTTLVSR	4	S4;T7;T8;S11;
MUC16_HUMAN	Q8WXI7	MUC16	Mucin-16	8238	FSHSEMTTLVSR	5	S2;S4;T7;T8;S11;
MUC16_HUMAN	Q8WXI7	MUC16	Mucin-16	8238	FSHSEMTTLVSR	3	T7;T8;S11;
MUC16_HUMAN	Q8WXI7	MUC16	Mucin-16	8408	IQIEPTSSLTSGLR	2	2;
MUC16_HUMAN	Q8WXI7	MUC16	Mucin-16	8408	IQIEPTSSLTSGLR	3	3;
MUC16_HUMAN	Q8WXI7	MUC16	Mucin-16	8408	IQIEPTSSLTSGLR	4	4;
MUC16_HUMAN	Q8WXI7	MUC16	Mucin-16	8641	IHPSSNTPVVNVGTVIYK	2	2;
MUC16_HUMAN	Q8WXI7	MUC16	Mucin-16	8641	IHPSSNTPVVNVGTVIYK	3	3;
MUC16_HUMAN	Q8WXI7	MUC16	Mucin-16	8641	IHPSSNTPVVNVGTVIYK	4	4;
MUC16_HUMAN	Q8WXI7	MUC16	Mucin-16	8641	IHPSSNTPVVNVGTVIYK	4	S4;S5;T7;T14;
MUC16_HUMAN	Q8WXI7	MUC16	Mucin-16	8728	SASLSGMPTGATTK	3	3;
MUC16_HUMAN	Q8WXI7	MUC16	Mucin-16	8728	SASLSGMPTGATTK	4	4;
MUC16_HUMAN	Q8WXI7	MUC16	Mucin-16	8728	SASLSGMPTGATTK	4	S5;T9;T12;T13;
MUC16_HUMAN	Q8WXI7	MUC16	Mucin-16	8728	SASLSGMPTGATTK	3	T9;T12;T13;
MUC16_HUMAN	Q8WXI7	MUC16	Mucin-16	8728	SASLSGMPTGATTKVSR	3	3;
MUC16_HUMAN	Q8WXI7	MUC16	Mucin-16	8728	SASLSGMPTGATTKVSR	3	T9;T12;T13;
MUC16_HUMAN	Q8WXI7	MUC16	Mucin-16	8742	VSRTEALSLGR	2	T4;S8;
MUC16_HUMAN	Q8WXI7	MUC16	Mucin-16	8745	TEALSLGR	2	T1;S5;
MUC16_HUMAN	Q8WXI7	MUC16	Mucin-16	8793	TGHSGASSQGTFTLDTSSR	2	2;
MUC16_HUMAN	Q8WXI7	MUC16	Mucin-16	8793	TGHSGASSQGTFTLDTSSR	3	3;
MUC16_HUMAN	Q8WXI7	MUC16	Mucin-16	8812	ASWPGTHSAATHR	3	3;
MUC16_HUMAN	Q8WXI7	MUC16	Mucin-16	8812	ASWPGTHSAATHR	3	T6;S8;T11;
MUC16_HUMAN	Q8WXI7	MUC16	Mucin-16	8812	ASWPGTHSAATHR	4	S2;T6;S8;T11;
MUC16_HUMAN	Q8WXI7	MUC16	Mucin-16	8815	PGTHSAATHR	3	T3;S5;T8;
MUC16_HUMAN	Q8WXI7	MUC16	Mucin-16	8825	SPHSGMTTPMSR	4	S4;T7;T8;S11;
MUC16_HUMAN	Q8WXI7	MUC16	Mucin-16	8837	GPEDVSWPSRPSVEK	2	2;
MUC16_HUMAN	Q8WXI7	MUC16	Mucin-16	8837	GPEDVSWPSRPSVEK	2	S6;S9;
MUC16_HUMAN	Q8WXI7	MUC16	Mucin-16	8885	VTSLFTPVMMK	2	2;
MUC16_HUMAN	Q8WXI7	MUC16	Mucin-16	8885	VTSLFTPVMMK	3	T2;S3;T6;
MUC16_HUMAN	Q8WXI7	MUC16	Mucin-16	9008	ETSTSQEIHSATKPSTVPYK	4	T2;T4;T12;T16;
MUC16_HUMAN	Q8WXI7	MUC16	Mucin-16	9008	ETSTSQEIHSATKPSTVPYK	4	T2;T4;T12;S15;
MUC16_HUMAN	Q8WXI7	MUC16	Mucin-16	9008	ETSTSQEIHSATKPSTVPYK	5	T2;T4;S5;S10;S15;
MUC16_HUMAN	Q8WXI7	MUC16	Mucin-16	9008	ETSTSQEIHSATKPSTVPYK	5	T2;S3;S5;S10;S15;
MUC16_HUMAN	Q8WXI7	MUC16	Mucin-16	9325	TEAISSSR	3	T1;S6;S7;
MUC16_HUMAN	Q8WXI7	MUC16	Mucin-16	9362	KESTDMAITPK	2	2;
MUC16_HUMAN	Q8WXI7	MUC16	Mucin-16	9362	KESTDMAITPK	3	S3;T4;T9;
MUC16_HUMAN	Q8WXI7	MUC16	Mucin-16	9362	KESTDMAITPK	2	T4;T9;
MUC16_HUMAN	Q8WXI7	MUC16	Mucin-16	9363	ESTDMAITPK	2	2;
MUC16_HUMAN	Q8WXI7	MUC16	Mucin-16	9363	ESTDMAITPK	2	T3;T8;
MUC16_HUMAN	Q8WXI7	MUC16	Mucin-16	9417	GPEDVSWPSPLSVEK	2	2;
MUC16_HUMAN	Q8WXI7	MUC16	Mucin-16	9547	VISPVVTSSSIR	2	2;
MUC16_HUMAN	Q8WXI7	MUC16	Mucin-16	9547	VISPVVTSSSIR	3	3;
MUC16_HUMAN	Q8WXI7	MUC16	Mucin-16	9575	IEIESMSSLTPGLR	3	3;
MUC16_HUMAN	Q8WXI7	MUC16	Mucin-16	9575	IEIESMSSLTPGLR	4	S5;S7;S8;T10;
MUC16_HUMAN	Q8WXI7	MUC16	Mucin-16	9711	GPESLSWTSPR	2	2;
MUC16_HUMAN	Q8WXI7	MUC16	Mucin-16	9711	GPESLSWTSPR	3	3;
MUC16_HUMAN	Q8WXI7	MUC16	Mucin-16	9711	GPESLSWTSPR	2	T8;S9;
MUC16_HUMAN	Q8WXI7	MUC16	Mucin-16	9711	GPESLSWTSPR	3	S6;T8;S9;
MUC16_HUMAN	Q8WXI7	MUC16	Mucin-16	9722	FVETTR	2	T4;T5;
MUC16_HUMAN	Q8WXI7	MUC16	Mucin-16	9770	TTEVLDTSSEPK	2	2;
MUC16_HUMAN	Q8WXI7	MUC16	Mucin-16	9770	TTEVLDTSSEPK	3	3;
MUC16_HUMAN	Q8WXI7	MUC16	Mucin-16	9808	IHPSSNTAVAK	1	1;
MUC16_HUMAN	Q8WXI7	MUC16	Mucin-16	9808	IHPSSNTAVAK	2	2;
MUC16_HUMAN	Q8WXI7	MUC16	Mucin-16	9808	IHPSSNTAVAK	1	T7;
MUC16_HUMAN	Q8WXI7	MUC16	Mucin-16	9868	RIPTEPTFSLTPGFR	3	T4;T7;T11;
MUC16_HUMAN	Q8WXI7	MUC16	Mucin-16	9993	FLHSEMTTLMSR	3	3;
MUC16_HUMAN	Q8WXI7	MUC16	Mucin-16	9993	FLHSEMTTLMSR	4	S4;T7;T8;S11;
MUC16_HUMAN	Q8WXI7	MUC16	Mucin-16	9993	FLHSEMTTLMSR	3	S4;T7;S11;
MUC16_HUMAN	Q8WXI7	MUC16	Mucin-16	10005	SPENPSWK	2	S1;S6;
MUC16_HUMAN	Q8WXI7	MUC16	Mucin-16	10013	SSPFVEK	2	S1;S2;
MUC16_HUMAN	Q8WXI7	MUC16	Mucin-16	10299	AISGSGSPF	2	2;
MUC16_HUMAN	Q8WXI7	MUC16	Mucin-16	10299	AISGSGSPFSR	2	2;
MUC16_HUMAN	Q8WXI7	MUC16	Mucin-16	10378	LVMVSTLDTSSQPGR	2	2;
MUC16_HUMAN	Q8WXI7	MUC16	Mucin-16	10378	LVMVSTLDTSSQPGR	3	3;
MUC16_HUMAN	Q8WXI7	MUC16	Mucin-16	10378	LVMVSTLDTSSQPGR	4	4;
MUC16_HUMAN	Q8WXI7	MUC16	Mucin-16	10378	LVMVSTLDTSSQPGR	5	S5;T6;T9;S10;S11;
MUC16_HUMAN	Q8WXI7	MUC16	Mucin-16	10425	LTRTDGIMEHITK	3	T2;T4;T12;
MUC16_HUMAN	Q8WXI7	MUC16	Mucin-16	10425	LTRTDGIMEHITK	2	T4;T12;
MUC16_HUMAN	Q8WXI7	MUC16	Mucin-16	10425	LTRTDGIMEHITKIPNEAAHR	3	T2;T4;T12;
MUC16_HUMAN	Q8WXI7	MUC16	Mucin-16	10428	TDGIMEHITK	2	T1;T9;
MUC16_HUMAN	Q8WXI7	MUC16	Mucin-16	10428	TDGIMEHITKIPNEAAHR	2	T1;T9;
MUC16_HUMAN	Q8WXI7	MUC16	Mucin-16	10453	GPQTSTSPASPK	2	2;
MUC16_HUMAN	Q8WXI7	MUC16	Mucin-16	10453	GPQTSTSPASPK	3	3;
MUC16_HUMAN	Q8WXI7	MUC16	Mucin-16	10453	GPQTSTSPASPK	4	4;
MUC16_HUMAN	Q8WXI7	MUC16	Mucin-16	10566	ESETTASLVSR	3	T4;T5;S10;
MUC16_HUMAN	Q8WXI7	MUC16	Mucin-16	10566	ESETTASLVSR	4	S2;T4;S7;S10;
MUC16_HUMAN	Q8WXI7	MUC16	Mucin-16	10766	TIASLVTHP	3	T1;S4;T7;
MUC16_HUMAN	Q8WXI7	MUC16	Mucin-16	10794	LVTSMVTSLAAK	4	T3;S4;T7;S8;
MUC16_HUMAN	Q8WXI7	MUC16	Mucin-16	11601	GSDTAPSMVTSPGVDTR	3	3;
MUC16_HUMAN	Q8WXI7	MUC16	Mucin-16	11601	GSDTAPSMVTSPGVDTR	4	4;
MUC16_HUMAN	Q8WXI7	MUC16	Mucin-16	11835	VDLSPTASPGVSAK	4	S4;T6;S8;S12;
MUC16_HUMAN	Q8WXI7	MUC16	Mucin-16	11839	PTASPGVSAK	3	T2;S4;S8;
MUC16_HUMAN	Q8WXI7	MUC16	Mucin-16	11958	TSHGEGVSPTTILR	2	2;
MUC16_HUMAN	Q8WXI7	MUC16	Mucin-16	11958	TSHGEGVSPTTILR	2	T10;T11;
MUC16_HUMAN	Q8WXI7	MUC16	Mucin-16	493	QSSSTAAHGSSDILR	4	4;
MUC16_HUMAN	Q8WXI7	MUC16	Mucin-16	908	SAQFSSSHLVSELR	4	S1;S5;S6;S7;
MUC16_HUMAN	Q8WXI7	MUC16	Mucin-16	2783	ASVMPLTTGSQGMASSGGIR	4	4;
MUC16_HUMAN	Q8WXI7	MUC16	Mucin-16	2978	VPTSGTGDPR	2	2;
MUC16_HUMAN	Q8WXI7	MUC16	Mucin-16	3832	SAATTLDVIPHTAKTPDATFQR	6	S1;T4;T5;T12;T15;T19;
MUC16_HUMAN	Q8WXI7	MUC16	Mucin-16	4921	ELTGATTEVSR	3	3;
MUC16_HUMAN	Q8WXI7	MUC16	Mucin-16	5235	ISTPDHDKSTVPPDTFTGEIPR	4	T3;T10;T15;T17;
MUC16_HUMAN	Q8WXI7	MUC16	Mucin-16	6446	TIATQTGPHR	3	T1;T4;T6;
MUC16_HUMAN	Q8WXI7	MUC16	Mucin-16	6682	KLTTGATETSRTEVASSR	6	T3;T4;T7;T9;T12;S17;
MUC16_HUMAN	Q8WXI7	MUC16	Mucin-16	8728	SASLSGMPTGATTKVSR	4	4;
MUC16_HUMAN	Q8WXI7	MUC16	Mucin-16	8793	TGHSGASSQGTFTLDTSSR	4	4;
MUC20_HUMAN	Q8N307	MUC20	Mucin-20	546	VSGAAPVSIEAGSAVGK	2	2;
MUC20_HUMAN	Q8N307	MUC20	Mucin-20	546	VSGAAPVSIEAGSAVGK	2	S2;S8;
MUC20_HUMAN	Q8N307	MUC20	Mucin-20	583	NFTPSETPTMDIATK	4	4;
MUC20_HUMAN	Q8N307	MUC20	Mucin-20	68	ASTPAGPIPEAETR	3	S2;T3;T13;
TNR16_HUMAN	P08138	NGFR	Tumor necrosis factor receptor superfamily member 16	230	GVVTTVMGSSQPVVTR	4	4;
NID2_HUMAN	Q14112	NID2	Nidogen-2	350	VDTKPLEESSTLDPHTK	2	2;
NID2_HUMAN	Q14112	NID2	Nidogen-2	350	VDTKPLEESSTLDPHTK	3	T3;T11;T16;
NID2_HUMAN	Q14112	NID2	Nidogen-2	350	VDTKPLEESSTLDPHTK	2	T11;T16;
NID2_HUMAN	Q14112	NID2	Nidogen-2	448	SYPASGHTTPLSR	2	2;
NID2_HUMAN	Q14112	NID2	Nidogen-2	448	SYPASGHTTPLSR	3	3;
NID2_HUMAN	Q14112	NID2	Nidogen-2	448	SYPASGHTTPLSR	2	T8;T9;
NET1_HUMAN	O95631	NTN1	Netrin-1	454	IPVAPPTTAASSVEEPEDCDSYCK	2	2;
NUCB1_HUMAN	Q02818	NUCB1	Nucleobindin-1	32	GAPNKEETPATESPDTGLYYHR	2	2;
NUCB1_HUMAN	Q02818	NUCB1	Nucleobindin-1	32	GAPNKEETPATESPDTGLYYHR	3	3;
NUCB1_HUMAN	Q02818	NUCB1	Nucleobindin-1	32	GAPNKEETPATESPDTGLYYHR	3	T8;T11;T16;
NUCB1_HUMAN	Q02818	NUCB1	Nucleobindin-1	32	GAPNKEETPATESPDTGLYYHR	2	T8;T11;
NUCB1_HUMAN	Q02818	NUCB1	Nucleobindin-1	37	EETPATESPDTGLYYHR	2	2;
NUCB1_HUMAN	Q02818	NUCB1	Nucleobindin-1	37	EETPATESPDTGLYYHR	2	T3;T6;
NUCB2_HUMAN	P80303	NUCB2	Nucleobindin-2	161	AATSDLEHYDK	1	1;
NUCB2_HUMAN	P80303	NUCB2	Nucleobindin-2	161	AATSDLEHYDK	1	T3;
PARM1_HUMAN	Q6UWI2	PARM1	Prostate androgen-regulated mucin-like protein 1	220	TPPTTVSGK	3	3;
PLTP_HUMAN	P55058	PLTP	Phospholipid transfer protein	482	ASTAPTPSTAAV	2	2;
PLTP_HUMAN	P55058	PLTP	Phospholipid transfer protein	482	ASTAPTPSTAAV	4	4;
PLXB1_HUMAN	O43157	PLXNB1	Plexin-B1	688	GGPSPSPPTAPK	2	2;
PLXB1_HUMAN	O43157	PLXNB1	Plexin-B1	688	GGPSPSPPTAPK	3	S4;S6;T9;
PNISR_HUMAN	Q8TF01	PNISR	Arginine/serine-rich protein PNISR	510	SGSSSSGSSSSNSRTSSTSSTVSSSSYSSSSGSSR	2	2;
PODXL_HUMAN	O00592	PODXL	Podocalyxin	80	ATTLGVSSD	4	T2;T3;S7;S8;
PODXL_HUMAN	O00592	PODXL	Podocalyxin	110	GGGSGNPTTTIESPK	3	3;
PODXL_HUMAN	O00592	PODXL	Podocalyxin	162	SSHSVTTDLTSTK	3	3;
PODXL_HUMAN	O00592	PODXL	Podocalyxin	162	SSHSVTTDLTSTK	4	4;
PODXL_HUMAN	O00592	PODXL	Podocalyxin	162	SSHSVTTDLTSTK	5	T6;T7;T10;S11;T12;
PODXL_HUMAN	O00592	PODXL	Podocalyxin	162	SSHSVTTDLTSTK	4	T6;T7;T10;S11;
PODXL_HUMAN	O00592	PODXL	Podocalyxin	162	SSHSVTTDLTSTK	3	T6;T7;T10;
PODXL_HUMAN	O00592	PODXL	Podocalyxin	162	SSHSVTTDLTSTK	3	T6;T7;S11;
PODXL_HUMAN	O00592	PODXL	Podocalyxin	162	SSHSVTTDLTSTK	5	S4;T6;T7;T10;S11;
PODXL_HUMAN	O00592	PODXL	Podocalyxin	175	AEHLTTPHPTSPLSPR	5	T5;T6;T10;S11;S14;
PODXL_HUMAN	O00592	PODXL	Podocalyxin	191	QPTSTHPVATPTSSGHDHLMK	7	T3;S4;T5;T10;T12;S13;S14;
PODXL_HUMAN	O00592	PODXL	Podocalyxin	191	QPTSTHPVATPTSSGHDHLMK	6	T3;S4;T5;T10;S13;S14;
PODXL_HUMAN	O00592	PODXL	Podocalyxin	191	QPTSTHPVATPTSSGHDHLMK	5	T3;S4;T5;S13;S14;
PODXL_HUMAN	O00592	PODXL	Podocalyxin	262	QSAGITASSVISQR	3	3;
PODXL_HUMAN	O00592	PODXL	Podocalyxin	330	TPSPTVAHESNWAK	2	2;
PODXL_HUMAN	O00592	PODXL	Podocalyxin	330	TPSPTVAHESNWAK	3	3;
PODXL_HUMAN	O00592	PODXL	Podocalyxin	330	TPSPTVAHESNWAK	2	T1;T5;
PODXL_HUMAN	O00592	PODXL	Podocalyxin	332	SPTVAHESNWAK	2	2;
PDXL2_HUMAN	Q9NZ53	PODXL2	Podocalyxin-like protein 2	127	AGSIEDTSQAQELPNLPSPLPK	2	2;
PDXL2_HUMAN	Q9NZ53	PODXL2	Podocalyxin-like protein 2	205	DFSLTSSSQTPGATK	2	2;
PDXL2_HUMAN	Q9NZ53	PODXL2	Podocalyxin-like protein 2	205	DFSLTSSSQTPGATK	3	3;
PDXL2_HUMAN	Q9NZ53	PODXL2	Podocalyxin-like protein 2	205	DFSLTSSSQTPGATK	3	T5;S8;T10;
PDXL2_HUMAN	Q9NZ53	PODXL2	Podocalyxin-like protein 2	205	DFSLTSSSQTPGATK	2	T10;T14;
PRD15_HUMAN	P57071	PRDM15	PR domain zinc finger protein 15	134	EAESWSQIGNQRVSEQLLETSLGNEVSDT	2	S4;S6;
PTPRG_HUMAN	P23470	PTPRG	Receptor-type tyrosine-protein phosphatase gamma	633	TAEGGHQTIPGHEQDHTAVPTDQTGGR	2	2;
PTPRG_HUMAN	P23470	PTPRG	Receptor-type tyrosine-protein phosphatase gamma	633	TAEGGHQTIPGHEQDHTAVPTDQTGGR	3	3;
PTPRG_HUMAN	P23470	PTPRG	Receptor-type tyrosine-protein phosphatase gamma	633	TAEGGHQTIPGHEQDHTAVPTDQTGGR	3	T8;T17;T21;
PTPRG_HUMAN	P23470	PTPRG	Receptor-type tyrosine-protein phosphatase gamma	633	TAEGGHQTIPGHEQDHTAVPTDQTGGR	3	T17;T21;T24;
PTPRG_HUMAN	P23470	PTPRG	Receptor-type tyrosine-protein phosphatase gamma	633	TAEGGHQTIPGHEQDHTAVPTDQTGGR	2	T17;T21;
PTPRG_HUMAN	P23470	PTPRG	Receptor-type tyrosine-protein phosphatase gamma	633	TAEGGHQTIPGHEQDHTAVPTDQTGGR	4	T1;T8;T17;T21;
PTPRG_HUMAN	P23470	PTPRG	Receptor-type tyrosine-protein phosphatase gamma	633	TAEGGHQTIPGHEQDHTAVPTDQTGGR	4	4;
PTPRG_HUMAN	P23470	PTPRG	Receptor-type tyrosine-protein phosphatase gamma	633	TAEGGHQTIPGHEQDHTAVPTDQTGGR	4	T8;T17;T21;T24;
PTPRG_HUMAN	P23470	PTPRG	Receptor-type tyrosine-protein phosphatase gamma	633	TAEGGHQTIPGHEQDHTAVPTDQTGGR	5	T1;T8;T17;T21;T24;
PTPRJ_HUMAN	Q12913	PTPRJ	Receptor-type tyrosine-protein phosphatase eta	57	GITQISSTAESFHK	3	3;
QSOX1_HUMAN	O00391	QSOX1	Sulfhydryl oxidase 1	272	EAAQTTVAPTTANK	3	3;
QSOX1_HUMAN	O00391	QSOX1	Sulfhydryl oxidase 1	272	EAAQTTVAPTTANK	4	T5;T6;T10;T11;
QSOX1_HUMAN	O00391	QSOX1	Sulfhydryl oxidase 1	588	SPTNTTPHVPAEGPEASRPPK	4	T3;T5;T6;S17;
QSOX1_HUMAN	O00391	QSOX1	Sulfhydryl oxidase 1	588	SPTNTTPHVPAEGPEASRPPK	3	S1;T3;S17;
QSOX2_HUMAN	Q6ZRP7	QSOX2	Sulfhydryl oxidase 2	619	PALPESLHHSLDGK	2	S6;S10;
QSOX2_HUMAN	Q6ZRP7	QSOX2	Sulfhydryl oxidase 2	633	LQSLDGPGAHK	1	S3;
R4RL1_HUMAN	Q86UN2	RTN4RL1	Reticulon-4 receptor-like 1	315	SHTLTTTDR	3	T3;T5;T6;
SDC1_HUMAN	P18827	SDC1	Syndecan-1	156	DMQPGHHETSTPAGPSQADLHTPHTEDGGPSATER	5	T9;T11;S16;T22;S31;
SDC1_HUMAN	P18827	SDC1	Syndecan-1	156	DMQPGHHETSTPAGPSQADLHTPHTEDGGPSATER	6	T9;S10;T11;S16;T22;S31;
SDC1_HUMAN	P18827	SDC1	Syndecan-1	156	DMQPGHHETSTPAGPSQADLHTPHTEDGGPSATER	7	T9;S10;T11;S16;T22;T25;S31;
SDC2_HUMAN	P34741	SDC2	Syndecan-2	76	KILLTSAAPK	2	T5;S6;
SDC2_HUMAN	P34741	SDC2	Syndecan-2	77	ILLTSAAPK	2	T4;S5;
SDC2_HUMAN	P34741	SDC2	Syndecan-2	97	IPAQTK	1	T5;
SDC3_HUMAN	O75056	SDC3	Syndecan-3	211	LLPLPLTTVATAR	2	2;
SDC3_HUMAN	O75056	SDC3	Syndecan-3	248	LVSTATSRPR	2	2;
SDC3_HUMAN	O75056	SDC3	Syndecan-3	248	LVSTATSRPR	4	S3;T4;T6;S7;
SDC3_HUMAN	O75056	SDC3	Syndecan-3	248	LVSTATSRPR	3	S3;T4;S7;
SDC3_HUMAN	O75056	SDC3	Syndecan-3	248	LVSTATSRPR	2	S3;S7;
SE1L1_HUMAN	Q9UBV2	SEL1L	Protein sel-1 homolog 1	37	TTLTSDESVKDHTTAGR	2	2;
SE1L1_HUMAN	Q9UBV2	SEL1L	Protein sel-1 homolog 1	37	TTLTSDESVKDHTTAGR	3	T4;T13;T14;
SE1L1_HUMAN	Q9UBV2	SEL1L	Protein sel-1 homolog 1	37	TTLTSDESVKDHTTAGR	2	T13;T14;
SEM4D_HUMAN	Q92854	SEMA4D	Semaphorin-4D	648	VVPKPVVAPTLSVVQTEGSR	2	2;
SEM4D_HUMAN	Q92854	SEMA4D	Semaphorin-4D	648	VVPKPVVAPTLSVVQTEGSR	2	T10;T16;
SEM4D_HUMAN	Q92854	SEMA4D	Semaphorin-4D	712	IVINTVPQLHSEK	2	T5;S11;
SE6L2_HUMAN	Q6UXD5	SEZ6L2	Seizure 6-like protein 2	95	ATEPGTGPLTTAVTPNGVR	4	4;
S12A1_HUMAN	Q13621	SLC12A1	Solute carrier family 12 member 1	1006	DLTTAEK	3	3;
S38AA_HUMAN	Q9HBR0	SLC38A10	Putative sodium-coupled neutral amino acid transporter 10	802	SLEHSEGPVGR	2	S1;S5;
S38AA_HUMAN	Q9HBR0	SLC38A10	Putative sodium-coupled neutral amino acid transporter 10	898	EVAATGTSILK	2	2;
S39A6_HUMAN	Q13433	SLC39A6	Zinc transporter ZIP6	217	DVSSSTPPSVTSK	2	2;
S39A6_HUMAN	Q13433	SLC39A6	Zinc transporter ZIP6	217	DVSSSTPPSVTSK	3	3;
S39A6_HUMAN	Q13433	SLC39A6	Zinc transporter ZIP6	217	DVSSSTPPSVTSK	2	T6;T11;
SPIT2_HUMAN	O43291	SPINT2	Kunitz-type protease inhibitor 2	104	NAADSSVPSAPR	2	2;
SPIT2_HUMAN	O43291	SPINT2	Kunitz-type protease inhibitor 2	104	NAADSSVPSAPR	3	S5;S6;S9;
SPIT2_HUMAN	O43291	SPINT2	Kunitz-type protease inhibitor 2	88	CATVTENATGDLATSR	2	2;
TICN2_HUMAN	Q92563	SPOCK2	Testican-2	176	CEGPCPCPTEQAATSTADGKPETCTGQDLADLGDR	4	4;
SIAT1_HUMAN	P15907	ST6GAL1	Beta-galactoside alpha-2,6-sialyltransferase 1	54	LAMGSDSQSVSSSSTQDPHR	2	2;
SIAT1_HUMAN	P15907	ST6GAL1	Beta-galactoside alpha-2,6-sialyltransferase 1	54	LAMGSDSQSVSSSSTQDPHR	3	3;
STC2_HUMAN	O76061	STC2	Stanniocalcin-2	25	TDATNPPEGPQDR	2	T1;T4;
TGON2_HUMAN	O43493	TGOLN2	Trans-Golgi network integral membrane protein 2	56	SHPEPQTPKDSPSK	2	2;
TGON2_HUMAN	O43493	TGOLN2	Trans-Golgi network integral membrane protein 2	56	SHPEPQTPKDSPSK	2	S1;S11;
TGON2_HUMAN	O43493	TGOLN2	Trans-Golgi network integral membrane protein 2	65	DSPSKSSAEAQTPEDTPNK	3	3;
TGON2_HUMAN	O43493	TGOLN2	Trans-Golgi network integral membrane protein 2	65	DSPSKSSAEAQTPEDTPNK	4	4;
TGON2_HUMAN	O43493	TGOLN2	Trans-Golgi network integral membrane protein 2	70	SSAEAQTPEDTPNK	2	2;
TGON2_HUMAN	O43493	TGOLN2	Trans-Golgi network integral membrane protein 2	70	SSAEAQTPEDTPNK	3	3;
TGON2_HUMAN	O43493	TGOLN2	Trans-Golgi network integral membrane protein 2	112	SGSEAQTTKDSTSK	2	T8;T12;
TGON2_HUMAN	O43493	TGOLN2	Trans-Golgi network integral membrane protein 2	112	SGSEAQTTKDSTSK	3	T7;T8;S13;
TGON2_HUMAN	O43493	TGOLN2	Trans-Golgi network integral membrane protein 2	112	SGSEAQTTKDSTSKSHPELQTPK	5	T7;T8;T12;S15;T21;
TGON2_HUMAN	O43493	TGOLN2	Trans-Golgi network integral membrane protein 2	126	SHPELQTPKDSTGK	2	2;
TGON2_HUMAN	O43493	TGOLN2	Trans-Golgi network integral membrane protein 2	126	SHPELQTPKDSTGK	2	T7;T12;
TGON2_HUMAN	O43493	TGOLN2	Trans-Golgi network integral membrane protein 2	126	SHPELQTPKDSTGK	2	T7;S11;
TGON2_HUMAN	O43493	TGOLN2	Trans-Golgi network integral membrane protein 2	126	SHPELQTPKDSTGK	3	S1;T7;S11;
TGON2_HUMAN	O43493	TGOLN2	Trans-Golgi network integral membrane protein 2	126	SHPELQTPKDSTGK	2	S1;S11;
TGON2_HUMAN	O43493	TGOLN2	Trans-Golgi network integral membrane protein 2	140	SGAEAQTPEDSPNR	2	2;
TGON2_HUMAN	O43493	TGOLN2	Trans-Golgi network integral membrane protein 2	168	SGSEAQTTKDVPNKSGADGQTPK	3	T7;T8;T21;
TGON2_HUMAN	O43493	TGOLN2	Trans-Golgi network integral membrane protein 2	168	SGSEAQTTKDVPNKSGADGQTPK	4	T7;T8;S15;T21;
TGON2_HUMAN	O43493	TGOLN2	Trans-Golgi network integral membrane protein 2	224	SGAEEQGPIDGPSKSGAEEQTSKDSPNK	3	3;
TGON2_HUMAN	O43493	TGOLN2	Trans-Golgi network integral membrane protein 2	314	SSEPTEDVEPK	2	2;
TGON2_HUMAN	O43493	TGOLN2	Trans-Golgi network integral membrane protein 2	28	QEEAGVRPSAGNVSTHPSLSQRPGGSTK	6	S14;T15;S18;S20;S26;T27;
TGON2_HUMAN	O43493	TGOLN2	Trans-Golgi network integral membrane protein 2	126	SHPELQTPK	2	S1;T7;
TGON2_HUMAN	O43493	TGOLN2	Trans-Golgi network integral membrane protein 2	126	SHPELQTPKDSTGK	3	3;
TMC5B_HUMAN	A8MYB1	TMCO5B	Transmembrane and coiled-coil domain-containing protein 5B	135	QILEEMKARLQK	2	2;
T132A_HUMAN	Q24JP5	TMEM132A	Transmembrane protein 132A	796	QVAGSVGGNTGVR	2	S5;T10;
TM165_HUMAN	Q9HC07	TMEM165	Transmembrane protein 165	71	IFTPAAPVHTNK	2	T3;T10;
P5I13_HUMAN	Q8NBR0	TP53I13	Tumor protein p53-inducible protein 13	222	FPSASPGSLK	2	2;
P5I13_HUMAN	Q8NBR0	TP53I13	Tumor protein p53-inducible protein 13	222	FPSASPGSLK	2	S3;S5;
TPBG_HUMAN	Q13641	TPBG	Trophoblast glycoprotein	50	SAVSAQPPLPDQCPALCECSEAAR	2	2;
TPST1_HUMAN	O60507	TPST1	Protein-tyrosine sulfotransferase 1	44	LESTRTTVR	3	T4;T6;T7;
XYLT2_HUMAN	Q9H1B5	XYLT2	Xylosyltransferase 2	57	PGEGSKDTDSSAGR	2	S5;S10;
XYLT2_HUMAN	Q9H1B5	XYLT2	Xylosyltransferase 2	54	PLDPGEGSKDTDSSAGR	2	S8;S13;
YIPF3_HUMAN	Q9GZM5	YIPF3	Protein YIPF3	342	AVAVTLQSH	2	T5;S8;
E1A_ADE41	P10542		Early E1A 27 kDa protein	158	GSSGNPEAMCALCYMR	1	1;

## Sheet: OVCAR-3 SC TCL_VVA
Entry	Accessions	Gene	UniProt Name	N-2	Peptide Sequence	Number of Tn	#Tn or sites
ADA10_HUMAN	O14672	ADAM10	Disintegrin and metalloproteinase domain-containing protein 10	623	TITLQPGSPCNDFR	1	1;
AGRIN_HUMAN	O00468	AGRN	Agrin	1024	PRTTASVPR	2	T3;T4;
AGRIN_HUMAN	O00468	AGRN	Agrin	1026	TTASVPR	1	T2;
AGRIN_HUMAN	O00468	AGRN	Agrin	1273	ATTASRLPSSAVTPR	3	T2;T3;T13;
AGRIN_HUMAN	O00468	AGRN	Agrin	1273	ATTASRLPSSAVTPR	5	T2;T3;S9;S10;T13;
AGRIN_HUMAN	O00468	AGRN	Agrin	1273	ATTASRLPSSAVTPR	4	T2;T3;S10;T13;
AGRIN_HUMAN	O00468	AGRN	Agrin	1279	LPSSAVTPR	1	1;
AGRIN_HUMAN	O00468	AGRN	Agrin	1279	LPSSAVTPR	1	T7;
AGRIN_HUMAN	O00468	AGRN	Agrin	1288	APHPSHTSQPVAK	1	1;
AGRIN_HUMAN	O00468	AGRN	Agrin	1288	APHPSHTSQPVAK	2	2;
AGRIN_HUMAN	O00468	AGRN	Agrin	1288	APHPSHTSQPVAK	3	S5;T7;S8;
AGRIN_HUMAN	O00468	AGRN	Agrin	1288	APHPSHTSQPVAK	4	4;
AGRIN_HUMAN	O00468	AGRN	Agrin	1288	APHPSHTSQPVAK	2	T7;S8;
AGRIN_HUMAN	O00468	AGRN	Agrin	1288	APHPSHTSQPVAK	1	T7;
AGRIN_HUMAN	O00468	AGRN	Agrin	1288	APHPSHTSQPVAK	2	S5;S8;
AGRIN_HUMAN	O00468	AGRN	Agrin	1288	APHPSHTSQPVAK	1	S5;
AGRIN_HUMAN	O00468	AGRN	Agrin	1301	TTAAPTTRRPPTTAPSR	6	T1;T2;T6;T7;T12;T13;
AGRIN_HUMAN	O00468	AGRN	Agrin	1309	RPPTTAPSR	1	1;
AGRIN_HUMAN	O00468	AGRN	Agrin	1309	RPPTTAPSR	1	T5;
AGRIN_HUMAN	O00468	AGRN	Agrin	1309	RPPTTAPSR	1	T4;
AGRIN_HUMAN	O00468	AGRN	Agrin	1309	RPPTTAPSRVPGR	2	T4;T5;
AMPN_HUMAN	P15144	ANPEP	Aminopeptidase N	55	ATTNPASATTLDQSK	4	4;
AMPN_HUMAN	P15144	ANPEP	Aminopeptidase N	58	NPASATTLDQSK	2	2;
AMPN_HUMAN	P15144	ANPEP	Aminopeptidase N	59	PASATTLDQSK	2	2;
AMPN_HUMAN	P15144	ANPEP	Aminopeptidase N	59	PASATTLDQSK	2	T5;T6;
APOE_HUMAN	P02649	APOE	Apolipoprotein E	210	AATVGSLAGQPLQER	1	1;
APOE_HUMAN	P02649	APOE	Apolipoprotein E	210	AATVGSLAGQPLQER	1	T3;
APOE_HUMAN	P02649	APOE	Apolipoprotein E	301	VQAAVGTSAAPVPSDNH	1	1;
APOE_HUMAN	P02649	APOE	Apolipoprotein E	301	VQAAVGTSAAPVPSDNH	2	2;
APOE_HUMAN	P02649	APOE	Apolipoprotein E	301	VQAAVGTSAAPVPSDNH	1	T7;
A4_HUMAN	P05067	APP	Amyloid beta A4 protein	352	TTQEPLAR	1	T2;
A4_HUMAN	P05067	APP	Amyloid beta A4 protein	360	DPVKLPTTAASTPDAVDK	4	T7;T8;S11;T12;
A4_HUMAN	P05067	APP	Amyloid beta A4 protein	360	DPVKLPTTAASTPDAVDKYLETPGDENEHAHFQK	4	4;
A4_HUMAN	P05067	APP	Amyloid beta A4 protein	360	DPVKLPTTAASTPDAVDKYLETPGDENEHAHFQK	4	T7;T8;S11;T12;
A4_HUMAN	P05067	APP	Amyloid beta A4 protein	364	LPTTAASTPDAVDKYLETPGDENEHAHFQK	4	4;
A4_HUMAN	P05067	APP	Amyloid beta A4 protein	364	LPTTAASTPDAVDKYLETPGDENEHAHFQK	4	T3;T4;S7;T8;
A4_HUMAN	P05067	APP	Amyloid beta A4 protein	378	YLETPGDENEHAHFQK	1	1;
A4_HUMAN	P05067	APP	Amyloid beta A4 protein	378	YLETPGDENEHAHFQK	1	T4;
A4_HUMAN	P05067	APP	Amyloid beta A4 protein	649	GLTTRPGSGLTN	3	T3;T4;T11;
A4_HUMAN	P05067	APP	Amyloid beta A4 protein	649	GLTTRPGSGLTNIK	2	2;
A4_HUMAN	P05067	APP	Amyloid beta A4 protein	649	GLTTRPGSGLTNIK	2	T4;T11;
A4_HUMAN	P05067	APP	Amyloid beta A4 protein	649	GLTTRPGSGLTNIK	3	T3;T4;T11;
A4_HUMAN	P05067	APP	Amyloid beta A4 protein	649	GLTTRPGSGLTNIK	2	T3;S8;
A4_HUMAN	P05067	APP	Amyloid beta A4 protein	649	GLTTRPGSGLTNIKTEE	4	4;
A4_HUMAN	P05067	APP	Amyloid beta A4 protein	649	GLTTRPGSGLTNIKTEE	4	T3;T4;T11;T15;
A4_HUMAN	P05067	APP	Amyloid beta A4 protein	649	GLTTRPGSGLTNIKTEEISE	4	T3;T4;T11;T15;
A4_HUMAN	P05067	APP	Amyloid beta A4 protein	649	GLTTRPGSGLTNIKTEEISEVK	2	2;
A4_HUMAN	P05067	APP	Amyloid beta A4 protein	649	GLTTRPGSGLTNIKTEEISEVK	3	T4;T11;T15;
A4_HUMAN	P05067	APP	Amyloid beta A4 protein	649	GLTTRPGSGLTNIKTEEISEVK	2	T4;T11;
A4_HUMAN	P05067	APP	Amyloid beta A4 protein	649	GLTTRPGSGLTNIKTEEISEVK	5	T3;T4;T11;T15;S19;
A4_HUMAN	P05067	APP	Amyloid beta A4 protein	649	GLTTRPGSGLTNIKTEEISEVK	4	T3;T4;T11;T15;
A4_HUMAN	P05067	APP	Amyloid beta A4 protein	649	GLTTRPGSGLTNIKTEEISEVK	3	T3;T4;T11;
A4_HUMAN	P05067	APP	Amyloid beta A4 protein	649	GLTTRPGSGLTNIKTEEISEVK	2	T3;S19;
B2MG_HUMAN	P61769	B2M	Beta-2-microglobulin	102	VNHVTLSQPK	1	1;
B2MG_HUMAN	P61769	B2M	Beta-2-microglobulin	102	VNHVTLSQPK	1	T5;
B3GN9_HUMAN	Q6UX72	B3GNT9	UDP-GlcNAc:betaGal beta-1,3-N-acetylglucosaminyltransferase 9	45	AAPRPTPGPR	1	T6;
B4GT4_HUMAN	O60513	B4GALT4	Beta-1,4-galactosyltransferase 4	62	TLTNEASTK	1	1;
B4GT4_HUMAN	O60513	B4GALT4	Beta-1,4-galactosyltransferase 4	62	TLTNEASTK	1	T8;
B4GT5_HUMAN	O43286	B4GALT5	Beta-1,4-galactosyltransferase 5	59	TIGAQVYEQVLR	1	1;
B4GT5_HUMAN	O43286	B4GALT5	Beta-1,4-galactosyltransferase 5	59	TIGAQVYEQVLR	1	T1;
B4GT7_HUMAN	Q9UBV7	B4GALT7	Beta-1,4-galactosyltransferase 7	63	GQGQETSGPPR	1	1;
B4GT7_HUMAN	Q9UBV7	B4GALT7	Beta-1,4-galactosyltransferase 7	63	GQGQETSGPPR	2	T6;S7;
B4GT7_HUMAN	Q9UBV7	B4GALT7	Beta-1,4-galactosyltransferase 7	63	GQGQETSGPPR	1	T6;
BOC_HUMAN	Q9BWV1	BOC	Brother of CDO	408	TSRPSITPR	1	S5;
BOC_HUMAN	Q9BWV1	BOC	Brother of CDO	586	DDPGASPQSSSQPDHGR	1	1;
BOC_HUMAN	Q9BWV1	BOC	Brother of CDO	586	DDPGASPQSSSQPDHGR	1	S10;
CK024_HUMAN	Q96F05	C11orf24	Uncharacterized protein C11orf24	204	TATLATLATR	3	T3;T6;T9;
CK024_HUMAN	Q96F05	C11orf24	Uncharacterized protein C11orf24	204	TATLATLATR	4	T1;T3;T6;T9;
CA210_HUMAN	Q8IVY1	C1orf210	Putative uncharacterized protein C1orf210	7	TLVGPSELPTASA	3	3;
CALCB_HUMAN	P10092	CALCB	Calcitonin gene-related peptide 2	82	ACNTATCVTHR	1	1;
CALCB_HUMAN	P10092	CALCB	Calcitonin gene-related peptide 2	82	ACNTATCVTHR	1	T9;
CALU_HUMAN	O43852	CALU	Calumenin	28	VHHEPQLSDK	1	S8;
CALU_HUMAN	O43852	CALU	Calumenin	60	TFDQLTPEESK	1	1;
CALU_HUMAN	O43852	CALU	Calumenin	60	TFDQLTPEESK	1	T1;
CALU_HUMAN	O43852	CALU	Calumenin	60	TFDQLTPEESKER	1	1;
CALU_HUMAN	O43852	CALU	Calumenin	60	TFDQLTPEESKER	1	T1;
CALX_HUMAN	P27824	CANX	Calnexin	45	SKPDTTAPPSSPK	1	1;
CALX_HUMAN	P27824	CANX	Calnexin	62	APVPTGEVYFAD	1	T5;
CASC4_HUMAN	Q6P4E1	CASC4	Protein CASC4	183	LADQFLEEQKQETQK	1	T13;
CASC4_HUMAN	Q6P4E1	CASC4	Protein CASC4	183	LADQFLEEQKQETQKIQSNDGK	1	1;
CASC4_HUMAN	Q6P4E1	CASC4	Protein CASC4	183	LADQFLEEQKQETQKIQSNDGK	1	T13;
CASC4_HUMAN	Q6P4E1	CASC4	Protein CASC4	220	VAENVADKNEEPSSNHIPHGK	1	1;
CASC4_HUMAN	Q6P4E1	CASC4	Protein CASC4	220	VAENVADKNEEPSSNHIPHGK	1	S14;
CASC4_HUMAN	Q6P4E1	CASC4	Protein CASC4	220	VAENVADKNEEPSSNHIPHGK	1	S13;
CASC4_HUMAN	Q6P4E1	CASC4	Protein CASC4	336	IQTDILK	1	T3;
CASC4_HUMAN	Q6P4E1	CASC4	Protein CASC4	343	QATKDRVSDFHK	2	T3;S8;
CASC4_HUMAN	Q6P4E1	CASC4	Protein CASC4	355	LKQSRFFDENESPVDPQHGSK	1	1;
CASC4_HUMAN	Q6P4E1	CASC4	Protein CASC4	355	LKQSRFFDENESPVDPQHGSK	1	S4;
CASC4_HUMAN	Q6P4E1	CASC4	Protein CASC4	360	FFDENESPVDPQHGSK	1	1;
CC134_HUMAN	Q9H6E4	CCDC134	Coiled-coil domain-containing protein 134	184	IDRTEFIPSTDPFQK	2	T4;T10;
CC134_HUMAN	Q9H6E4	CCDC134	Coiled-coil domain-containing protein 134	184	IDRTEFIPSTDPFQK	2	T4;S9;
CC134_HUMAN	Q9H6E4	CCDC134	Coiled-coil domain-containing protein 134	187	TEFIPSTDPFQK	1	1;
CC134_HUMAN	Q9H6E4	CCDC134	Coiled-coil domain-containing protein 134	187	TEFIPSTDPFQK	1	T7;
CCD80_HUMAN	Q76M96	CCDC80	Coiled-coil domain-containing protein 80	85	LARPTEPPAR	1	T5;
MUC24_HUMAN	Q04900	CD164	Sialomucin core protein 24	47	VTSLPLVTTPAPETCEGR	3	3;
MUC24_HUMAN	Q04900	CD164	Sialomucin core protein 24	47	VTSLPLVTTPAPETCEGR	4	4;
MUC24_HUMAN	Q04900	CD164	Sialomucin core protein 24	52	LVTTPAPETCEGR	2	2;
MUC24_HUMAN	Q04900	CD164	Sialomucin core protein 24	53	VTTPAPETCEGR	2	2;
MUC24_HUMAN	Q04900	CD164	Sialomucin core protein 24	53	VTTPAPETCEGR	2	T2;T3;
MUC24_HUMAN	Q04900	CD164	Sialomucin core protein 24	54	TTPAPETCEGR	1	1;
MUC24_HUMAN	Q04900	CD164	Sialomucin core protein 24	54	TTPAPETCEGR	2	2;
MUC24_HUMAN	Q04900	CD164	Sialomucin core protein 24	54	TTPAPETCEGR	2	T1;T2;
MUC24_HUMAN	Q04900	CD164	Sialomucin core protein 24	55	TPAPETCEGR	1	T1;
MUC24_HUMAN	Q04900	CD164	Sialomucin core protein 24	125	KPTVQPSPSTTSK	3	T3;T10;T11;
C16L2_HUMAN	Q6UWJ8	CD164L2	CD164 sialomucin-like 2 protein	105	SEACPAAHHHPTYEPK	1	1;
C16L2_HUMAN	Q6UWJ8	CD164L2	CD164 sialomucin-like 2 protein	105	SEACPAAHHHPTYEPK	1	T12;
CD44_HUMAN	P16070	CD44	CD44 antigen	163	TNPEDIYPSNPTDDDVSSGSSSER	1	1;
CD44_HUMAN	P16070	CD44	CD44 antigen	163	TNPEDIYPSNPTDDDVSSGSSSER	2	2;
CD44_HUMAN	P16070	CD44	CD44 antigen	163	TNPEDIYPSNPTDDDVSSGSSSER	3	3;
CD44_HUMAN	P16070	CD44	CD44 antigen	408	WHEGYRQTPK	1	1;
CD44_HUMAN	P16070	CD44	CD44 antigen	408	WHEGYRQTPK	1	T8;
CD44_HUMAN	P16070	CD44	CD44 antigen	418	EDSHSTTGTAAASAHTSHPMQGR	1	1;
CD44_HUMAN	P16070	CD44	CD44 antigen	418	EDSHSTTGTAAASAHTSHPMQGR	5	T6;T7;T9;T16;S17;
CD44_HUMAN	P16070	CD44	CD44 antigen	418	EDSHSTTGTAAASAHTSHPMQGR	6	T6;T7;T9;S13;T16;S17;
CD44_HUMAN	P16070	CD44	CD44 antigen	418	EDSHSTTGTAAASAHTSHPMQGR	1	T16;
CD44_HUMAN	P16070	CD44	CD44 antigen	418	EDSHSTTGTAAASAHTSHPMQGR	7	S5;T6;T7;T9;S13;T16;S17;
CD44_HUMAN	P16070	CD44	CD44 antigen	418	EDSHSTTGTAAASAHTSHPMQGR	6	S5;T6;T7;T9;S13;S17;
CD44_HUMAN	P16070	CD44	CD44 antigen	418	EDSHSTTGTAAASAHTSHPMQGR	1	S17;
CD44_HUMAN	P16070	CD44	CD44 antigen	470	RMDMDSSHSITLQPTANPNTGLVEDLDR	3	3;
CD44_HUMAN	P16070	CD44	CD44 antigen	470	RMDMDSSHSITLQPTANPNTGLVEDLDR	3	T11;T15;T20;
CD44_HUMAN	P16070	CD44	CD44 antigen	471	MDMDSSHSITLQPTANPNTGLVEDLDR	3	3;
CD44_HUMAN	P16070	CD44	CD44 antigen	472	DMDSSHSITLQPTANPNTGLVEDLDR	3	3;
CD44_HUMAN	P16070	CD44	CD44 antigen	474	DSSHSITLQPTANPNTGLVEDLDR	3	3;
CD44_HUMAN	P16070	CD44	CD44 antigen	476	SHSITLQPTANPNTGLVEDLDR	3	3;
CD44_HUMAN	P16070	CD44	CD44 antigen	478	SITLQPTANPNTGLVEDLDR	3	3;
CD44_HUMAN	P16070	CD44	CD44 antigen	487	PNTGLVEDLDR	1	T3;
CD44_HUMAN	P16070	CD44	CD44 antigen	489	TGLVEDLDR	1	T1;
CD44_HUMAN	P16070	CD44	CD44 antigen	524	KDHPTTSTLTSSNR	6	T5;T6;T8;T10;S11;S12;
CD44_HUMAN	P16070	CD44	CD44 antigen	545	RDPNHSEGSTTLLEGYTSHYPHTK	7	S6;S9;T10;T11;T17;S18;T23;
CD44_HUMAN	P16070	CD44	CD44 antigen	569	ESRTFIPVTSAK	4	S2;T4;T9;S10;
CD44_HUMAN	P16070	CD44	CD44 antigen	572	TFIPVTSA	3	T1;T6;S7;
CD44_HUMAN	P16070	CD44	CD44 antigen	572	TFIPVTSAK	1	1;
CD44_HUMAN	P16070	CD44	CD44 antigen	572	TFIPVTSAK	3	T1;T6;S7;
CD44_HUMAN	P16070	CD44	CD44 antigen	572	TFIPVTSAK	2	T1;T6;
CD44_HUMAN	P16070	CD44	CD44 antigen	581	TGSFGVTAVTVG	3	3;
CD44_HUMAN	P16070	CD44	CD44 antigen	581	TGSFGVTAVTVG	4	T1;S3;T7;T10;
CD44_HUMAN	P16070	CD44	CD44 antigen	581	TGSFGVTAVTVG	3	T1;T7;T10;
CD44_HUMAN	P16070	CD44	CD44 antigen	581	TGSFGVTAVTVGD	3	3;
CD44_HUMAN	P16070	CD44	CD44 antigen	581	TGSFGVTAVTVGD	4	T1;S3;T7;T10;
CD44_HUMAN	P16070	CD44	CD44 antigen	581	TGSFGVTAVTVGD	3	T1;T7;T10;
CD44_HUMAN	P16070	CD44	CD44 antigen	581	TGSFGVTAVTVGDSN	3	3;
CD44_HUMAN	P16070	CD44	CD44 antigen	581	TGSFGVTAVTVGDSN	4	4;
CD44_HUMAN	P16070	CD44	CD44 antigen	601	SLSGDQDTFHPSGGSHTTHG	3	T8;T17;T18;
CD44_HUMAN	P16070	CD44	CD44 antigen	601	SLSGDQDTFHPSGGSHTTHGSESD	3	T8;T17;T18;
CD44_HUMAN	P16070	CD44	CD44 antigen	601	SLSGDQDTFHPSGGSHTTHGSESDGH	2	2;
CD44_HUMAN	P16070	CD44	CD44 antigen	601	SLSGDQDTFHPSGGSHTTHGSESDGH	3	T8;T17;T18;
CD44_HUMAN	P16070	CD44	CD44 antigen	601	SLSGDQDTFHPSGGSHTTHGSESDGH	2	T17;T18;
CD44_HUMAN	P16070	CD44	CD44 antigen	601	SLSGDQDTFHPSGGSHTTHGSESDGHSH	2	2;
CD44_HUMAN	P16070	CD44	CD44 antigen	601	SLSGDQDTFHPSGGSHTTHGSESDGHSH	3	3;
CD44_HUMAN	P16070	CD44	CD44 antigen	601	SLSGDQDTFHPSGGSHTTHGSESDGHSH	3	T8;T17;T18;
CD44_HUMAN	P16070	CD44	CD44 antigen	601	SLSGDQDTFHPSGGSHTTHGSESDGHSH	2	T17;T18;
CD44_HUMAN	P16070	CD44	CD44 antigen	601	SLSGDQDTFHPSGGSHTTHGSESDGHSHGS	1	1;
CD44_HUMAN	P16070	CD44	CD44 antigen	601	SLSGDQDTFHPSGGSHTTHGSESDGHSHGS	2	2;
CD44_HUMAN	P16070	CD44	CD44 antigen	601	SLSGDQDTFHPSGGSHTTHGSESDGHSHGS	3	3;
CD44_HUMAN	P16070	CD44	CD44 antigen	601	SLSGDQDTFHPSGGSHTTHGSESDGHSHGS	4	4;
CD44_HUMAN	P16070	CD44	CD44 antigen	601	SLSGDQDTFHPSGGSHTTHGSESDGHSHGS	4	T8;T17;T18;S30;
CD44_HUMAN	P16070	CD44	CD44 antigen	601	SLSGDQDTFHPSGGSHTTHGSESDGHSHGS	3	T8;T17;T18;
CD44_HUMAN	P16070	CD44	CD44 antigen	601	SLSGDQDTFHPSGGSHTTHGSESDGHSHGS	3	T8;T17;S30;
CD44_HUMAN	P16070	CD44	CD44 antigen	601	SLSGDQDTFHPSGGSHTTHGSESDGHSHGS	1	T18;
CD44_HUMAN	P16070	CD44	CD44 antigen	601	SLSGDQDTFHPSGGSHTTHGSESDGHSHGS	2	T17;T18;
CD44_HUMAN	P16070	CD44	CD44 antigen	601	SLSGDQDTFHPSGGSHTTHGSESDGHSHGS	1	T17;
CD44_HUMAN	P16070	CD44	CD44 antigen	601	SLSGDQDTFHPSGGSHTTHGSESDGHSHGS	5	S3;S12;S15;S21;S23;
CD44_HUMAN	P16070	CD44	CD44 antigen	601	SLSGDQDTFHPSGGSHTTHGSESDGHSHGS	2	S21;S23;
CD44_HUMAN	P16070	CD44	CD44 antigen	601	SLSGDQDTFHPSGGSHTTHGSESDGHSHGS	3	S15;S21;S23;
CD44_HUMAN	P16070	CD44	CD44 antigen	601	SLSGDQDTFHPSGGSHTTHGSESDGHSHGS	5	S12;S15;S21;S23;S27;
CD44_HUMAN	P16070	CD44	CD44 antigen	601	SLSGDQDTFHPSGGSHTTHGSESDGHSHGS	4	S12;S15;S21;S23;
CD44_HUMAN	P16070	CD44	CD44 antigen	631	QEGGANTTSGPIR	2	2;
CD44_HUMAN	P16070	CD44	CD44 antigen	631	QEGGANTTSGPIR	2	T7;T8;
CD44_HUMAN	P16070	CD44	CD44 antigen	631	QEGGANTTSGPIR	2	T7;S9;
CD59_HUMAN	P13987	CD59	CD59 glycoprotein	67	FEHCNFNDVTTR	1	1;
CD59_HUMAN	P13987	CD59	CD59 glycoprotein	67	FEHCNFNDVTTR	1	T11;
CD59_HUMAN	P13987	CD59	CD59 glycoprotein	67	FEHCNFNDVTTR	1	T10;
CD70_HUMAN	P32970	CD70	CD70 antigen	73	LYWQGGPALGR	1	Y2;
HG2A_HUMAN	P04233	CD74	HLA class II histocompatibility antigen gamma chain	196	HSLEQKPTD	1	1;
HG2A_HUMAN	P04233	CD74	HLA class II histocompatibility antigen gamma chain	196	HSLEQKPTD	1	T8;
HG2A_HUMAN	P04233	CD74	HLA class II histocompatibility antigen gamma chain	196	HSLEQKPTDAPPK	1	1;
HG2A_HUMAN	P04233	CD74	HLA class II histocompatibility antigen gamma chain	196	HSLEQKPTDAPPK	1	T8;
HG2A_HUMAN	P04233	CD74	HLA class II histocompatibility antigen gamma chain	273	ESLELEDPSSGLGVTK	1	1;
HG2A_HUMAN	P04233	CD74	HLA class II histocompatibility antigen gamma chain	273	ESLELEDPSSGLGVTK	1	T15;
HG2A_HUMAN	P04233	CD74	HLA class II histocompatibility antigen gamma chain	280	PSSGLGVTK	1	1;
HG2A_HUMAN	P04233	CD74	HLA class II histocompatibility antigen gamma chain	280	PSSGLGVTK	1	T8;
CD99_HUMAN	P14209	CD99	CD99 antigen	23	DGGFDLSDALPDNENKKPTAIPK	1	1;
CD99_HUMAN	P14209	CD99	CD99 antigen	23	DGGFDLSDALPDNENKKPTAIPK	1	T19;
CD99_HUMAN	P14209	CD99	CD99 antigen	29	SDALPDNENKKPTAIPK	1	T13;
CD99_HUMAN	P14209	CD99	CD99 antigen	30	DALPDNENKKPTAIPK	1	T12;
CD99_HUMAN	P14209	CD99	CD99 antigen	31	ALPDNENKKPTAIPK	1	T11;
CD99_HUMAN	P14209	CD99	CD99 antigen	34	DNENKKPTAIPK	1	T8;
CD99_HUMAN	P14209	CD99	CD99 antigen	46	KPSAGDDFDLG	1	S3;
CD99_HUMAN	P14209	CD99	CD99 antigen	46	KPSAGDDFDLGDAVVD	1	S3;
CELR1_HUMAN	Q9NYQ6	CELSR1	Cadherin EGF LAG seven-pass G-type receptor 1	2305	RTTPQTTRPGPGTER	4	T2;T3;T6;T7;
CNPY3_HUMAN	Q9BT09	CNPY3	Protein canopy homolog 3	267	ASPLTHSPPDEL	1	1;
CNPY3_HUMAN	Q9BT09	CNPY3	Protein canopy homolog 3	267	ASPLTHSPPDEL	1	T5;
CNPY3_HUMAN	Q9BT09	CNPY3	Protein canopy homolog 3	267	ASPLTHSPPDEL	1	S2;
COCA1_HUMAN	Q99715	COL12A1	Collagen alpha-1(XII) chain	2288	EHTTVKPTEAPTEPPTPPPPPTIPPAR	2	2;
COCA1_HUMAN	Q99715	COL12A1	Collagen alpha-1(XII) chain	2288	EHTTVKPTEAPTEPPTPPPPPTIPPAR	4	4;
COHA1_HUMAN	Q9UMD9	COL17A1	Collagen alpha-1(XVII) chain	1281	LLSTDASHSR	1	1;
COHA1_HUMAN	Q9UMD9	COL17A1	Collagen alpha-1(XVII) chain	1281	LLSTDASHSR	1	T4;
COIA1_HUMAN	P39060	COL18A1	Collagen alpha-1(XVIII) chain	689	LPAPPPVTTPPLAGGSSTEDSR	2	2;
COIA1_HUMAN	P39060	COL18A1	Collagen alpha-1(XVIII) chain	1522	EHPHPTARPWR	1	T6;
COIA1_HUMAN	P39060	COL18A1	Collagen alpha-1(XVIII) chain	1533	ADDILASPPRLPEPQPYPGAPHHSSY	1	1;
COIA1_HUMAN	P39060	COL18A1	Collagen alpha-1(XVIII) chain	1561	LRPARPTSPPAHSHR	1	T7;
COIA1_HUMAN	P39060	COL18A1	Collagen alpha-1(XVIII) chain	1563	PARPTSPPAHSHR	1	1;
COIA1_HUMAN	P39060	COL18A1	Collagen alpha-1(XVIII) chain	1563	PARPTSPPAHSHR	2	2;
COIA1_HUMAN	P39060	COL18A1	Collagen alpha-1(XVIII) chain	1563	PARPTSPPAHSHR	1	T5;
CO4A2_HUMAN	P08572	COL4A2	Collagen alpha-2(IV) chain	1397	IAVQPGTVGPQGR	1	T7;
CERU_HUMAN	P00450	CP	Ceruloplasmin	485	NNEGTYYSPNYNPQSR	1	1;
CBPD_HUMAN	O75976	CPD	Carboxypeptidase D	36	KAEATTTTTSAGAEAAEGQFDR	2	2;
CBPD_HUMAN	O75976	CPD	Carboxypeptidase D	36	KAEATTTTTSAGAEAAEGQFDR	3	3;
CBPD_HUMAN	O75976	CPD	Carboxypeptidase D	36	KAEATTTTTSAGAEAAEGQFDR	4	4;
CBPD_HUMAN	O75976	CPD	Carboxypeptidase D	36	KAEATTTTTSAGAEAAEGQFDR	4	T5;T6;T7;T8;
CBPD_HUMAN	O75976	CPD	Carboxypeptidase D	36	KAEATTTTTSAGAEAAEGQFDR	3	T5;T6;S10;
CBPD_HUMAN	O75976	CPD	Carboxypeptidase D	37	AEATTTTTSAGAEAAEGQFDR	4	4;
CBPD_HUMAN	O75976	CPD	Carboxypeptidase D	485	ILSGTSSSYQPIQPK	1	1;
CBPD_HUMAN	O75976	CPD	Carboxypeptidase D	485	ILSGTSSSYQPIQPK	2	2;
CBPD_HUMAN	O75976	CPD	Carboxypeptidase D	485	ILSGTSSSYQPIQPK	3	3;
CBPD_HUMAN	O75976	CPD	Carboxypeptidase D	485	ILSGTSSSYQPIQPK	2	S3;S6;
CBPD_HUMAN	O75976	CPD	Carboxypeptidase D	487	SGTSSSYQPIQPK	1	1;
CBPD_HUMAN	O75976	CPD	Carboxypeptidase D	487	SGTSSSYQPIQPK	2	2;
CBPD_HUMAN	O75976	CPD	Carboxypeptidase D	488	GTSSSYQPIQPK	1	1;
CBPD_HUMAN	O75976	CPD	Carboxypeptidase D	488	GTSSSYQPIQPK	2	2;
CBPD_HUMAN	O75976	CPD	Carboxypeptidase D	488	GTSSSYQPIQPK	1	T2;
CBPD_HUMAN	O75976	CPD	Carboxypeptidase D	489	TSSSYQPIQPK	1	1;
CBPD_HUMAN	O75976	CPD	Carboxypeptidase D	886	GASSSTNDASDPTTK	1	1;
CBPD_HUMAN	O75976	CPD	Carboxypeptidase D	886	GASSSTNDASDPTTK	1	T6;
CR3L4_HUMAN	Q8TEY5	CREB3L4	Cyclic AMP-responsive element-binding protein 3-like protein 4	339	THKDVTENLETQVVESR	1	1;
CR3L4_HUMAN	Q8TEY5	CREB3L4	Cyclic AMP-responsive element-binding protein 3-like protein 4	339	THKDVTENLETQVVESR	2	2;
CR3L4_HUMAN	Q8TEY5	CREB3L4	Cyclic AMP-responsive element-binding protein 3-like protein 4	339	THKDVTENLETQVVESR	2	T6;T11;
CR3L4_HUMAN	Q8TEY5	CREB3L4	Cyclic AMP-responsive element-binding protein 3-like protein 4	339	THKDVTENLETQVVESR	1	T6;
CR3L4_HUMAN	Q8TEY5	CREB3L4	Cyclic AMP-responsive element-binding protein 3-like protein 4	342	DVTENLETQVVESR	1	1;
CR3L4_HUMAN	Q8TEY5	CREB3L4	Cyclic AMP-responsive element-binding protein 3-like protein 4	342	DVTENLETQVVESR	2	2;
CR3L4_HUMAN	Q8TEY5	CREB3L4	Cyclic AMP-responsive element-binding protein 3-like protein 4	342	DVTENLETQVVESR	1	T3;
CRIM1_HUMAN	Q9NZV1	CRIM1	Cysteine-rich motor neuron 1 protein	594	EASASAGPPILSGTCLTVDGHHHK	1	1;
CRIM1_HUMAN	Q9NZV1	CRIM1	Cysteine-rich motor neuron 1 protein	594	EASASAGPPILSGTCLTVDGHHHK	1	S5;
CSF1_HUMAN	P09603	CSF1	Macrophage colony-stimulating factor 1	256	STCQSFEPPETPVVK	1	1;
CSF1_HUMAN	P09603	CSF1	Macrophage colony-stimulating factor 1	271	DSTIGGSPQPR	1	1;
CSF1_HUMAN	P09603	CSF1	Macrophage colony-stimulating factor 1	271	DSTIGGSPQPR	2	2;
CSF1_HUMAN	P09603	CSF1	Macrophage colony-stimulating factor 1	271	DSTIGGSPQPR	1	S7;
CSF1_HUMAN	P09603	CSF1	Macrophage colony-stimulating factor 1	356	GQQPADVTGTALPR	2	T8;T10;
CSF1_HUMAN	P09603	CSF1	Macrophage colony-stimulating factor 1	428	SHSSGSVLPLGELEGR	1	1;
CSF1_HUMAN	P09603	CSF1	Macrophage colony-stimulating factor 1	428	SHSSGSVLPLGELEGR	2	2;
CSF1_HUMAN	P09603	CSF1	Macrophage colony-stimulating factor 1	428	SHSSGSVLPLGELEGR	1	S6;
CSF1_HUMAN	P09603	CSF1	Macrophage colony-stimulating factor 1	428	SHSSGSVLPLGELEGR	2	S1;S3;
CSPG5_HUMAN	O95196	CSPG5	Chondroitin sulfate proteoglycan 5	161	LSPASELPK	1	1;
CYTC_HUMAN	P01034	CST3	Cystatin-C	21	VSPAAGSSPGKPPR	1	1;
CYTC_HUMAN	P01034	CST3	Cystatin-C	21	VSPAAGSSPGKPPR	1	S8;
CTGF_HUMAN	P29279	CTGF	Connective tissue growth factor	184	LEDTFGPDPTMIR	1	1;
CATD_HUMAN	P07339	CTSD	Cathepsin D	62	VTEGPIPEVLK	1	T2;
CATD_HUMAN	P07339	CTSD	Cathepsin D	63	TEGPIPEVLK	1	T1;
X3CL1_HUMAN	P78423	CX3CL1	Fractalkine	175	AQDGGPVGTELFR	1	T9;
X3CL1_HUMAN	P78423	CX3CL1	Fractalkine	176	QDGGPVGTELFR	1	T8;
X3CL1_HUMAN	P78423	CX3CL1	Fractalkine	247	VWGQGQSPRPENSLER	1	1;
X3CL1_HUMAN	P78423	CX3CL1	Fractalkine	247	VWGQGQSPRPENSLER	1	S7;
X3CL1_HUMAN	P78423	CX3CL1	Fractalkine	311	AEEPIHATMDPQR	1	T8;
DAG1_HUMAN	Q14118	DAG1	Dystroglycan	462	VTTKVSITR	3	T2;T3;T8;
DAG1_HUMAN	Q14118	DAG1	Dystroglycan	471	LETASPPTR	3	T3;S5;T8;
DAG1_HUMAN	Q14118	DAG1	Dystroglycan	480	IRTTTSGVPR	4	T3;T4;T5;S6;
DAG1_HUMAN	Q14118	DAG1	Dystroglycan	480	IRTTTSGVPR	3	T3;T4;T5;
DAG1_HUMAN	Q14118	DAG1	Dystroglycan	726	RVPSEAPPTEVPDRD	2	S4;T9;
DAG1_HUMAN	Q14118	DAG1	Dystroglycan	726	RVPSEAPPTEVPDRDPEK	1	1;
DAG1_HUMAN	Q14118	DAG1	Dystroglycan	726	RVPSEAPPTEVPDRDPEK	2	S4;T9;
DAG1_HUMAN	Q14118	DAG1	Dystroglycan	727	VPSEAPPTEVPDRDPEK	2	S3;T8;
DCBD2_HUMAN	Q96PD2	DCBLD2	Discoidin, CUB and LCCL domain-containing protein 2	489	FTQPLQPR	1	T2;
DCBD2_HUMAN	Q96PD2	DCBLD2	Discoidin, CUB and LCCL domain-containing protein 2	497	SSNEFPAQTEQTTASPDIR	3	3;
DCBD2_HUMAN	Q96PD2	DCBLD2	Discoidin, CUB and LCCL domain-containing protein 2	497	SSNEFPAQTEQTTASPDIR	4	4;
DMKN_HUMAN	Q6E0U4	DMKN	Dermokine	446	YSVKTPAK	2	2;
EFC13_HUMAN	Q8IY85	EFCAB13	EF-hand calcium-binding domain-containing protein 13	258	LEEVTK	1	T5;
EFNA1_HUMAN	P20827	EFNA1	Ephrin-A1	151	ITHSPQAHDNPQE	1	1;
EFNA1_HUMAN	P20827	EFNA1	Ephrin-A1	151	ITHSPQAHDNPQE	1	T2;
EFNA1_HUMAN	P20827	EFNA1	Ephrin-A1	151	ITHSPQAHDNPQEK	1	1;
EFNA1_HUMAN	P20827	EFNA1	Ephrin-A1	151	ITHSPQAHDNPQEK	1	T2;
EFNB1_HUMAN	P98172	EFNB1	Ephrin-B1	191	MATQAPGSR	1	1;
EFNB1_HUMAN	P98172	EFNB1	Ephrin-B1	200	GSLGDSDGKHETVNQEEK	1	1;
EFNB1_HUMAN	P98172	EFNB1	Ephrin-B1	200	GSLGDSDGKHETVNQEEK	1	T12;
EFNB2_HUMAN	P52799	EFNB2	Ephrin-B2	176	NKDPTRRPELEAGTNGR	2	T5;T14;
EFNB2_HUMAN	P52799	EFNB2	Ephrin-B2	176	NKDPTRRPELEAGTNGR	1	T5;
EFNB2_HUMAN	P52799	EFNB2	Ephrin-B2	182	RPELEAGTNGR	1	T8;
EFNB3_HUMAN	Q15768	EFNB3	Ephrin-B3	179	KPVSEMPMER	1	S4;
ENDD1_HUMAN	O94919	ENDOD1	Endonuclease domain-containing 1 protein	301	SSSPLSSTR	2	S7;T8;
ENTP6_HUMAN	O75354	ENTPD6	Ectonucleoside triphosphate diphosphohydrolase 6	65	ATATQAFFSITR	1	1;
ENTP6_HUMAN	O75354	ENTPD6	Ectonucleoside triphosphate diphosphohydrolase 6	65	ATATQAFFSITR	1	T11;
EPHA1_HUMAN	P21709	EPHA1	Ephrin type-A receptor 1	237	ASPRPSGAPR	1	1;
EPHA1_HUMAN	P21709	EPHA1	Ephrin type-A receptor 1	237	ASPRPSGAPR	1	S6;
ERLN2_HUMAN	O94905	ERLIN2	Erlin-2	323	LSFGLEDEPLETATKEN	1	1;
ERLN2_HUMAN	O94905	ERLIN2	Erlin-2	323	LSFGLEDEPLETATKEN	1	T14;
ERP44_HUMAN	Q9BS26	ERP44	Endoplasmic reticulum resident protein 44	359	EFHHGPDPTDTAPGEQAQ	1	1;
ERP44_HUMAN	Q9BS26	ERP44	Endoplasmic reticulum resident protein 44	359	EFHHGPDPTDTAPGEQAQDVASSPPESSFQK	1	1;
ERP44_HUMAN	Q9BS26	ERP44	Endoplasmic reticulum resident protein 44	359	EFHHGPDPTDTAPGEQAQDVASSPPESSFQK	2	2;
ERP44_HUMAN	Q9BS26	ERP44	Endoplasmic reticulum resident protein 44	359	EFHHGPDPTDTAPGEQAQDVASSPPESSFQK	3	3;
ERP44_HUMAN	Q9BS26	ERP44	Endoplasmic reticulum resident protein 44	359	EFHHGPDPTDTAPGEQAQDVASSPPESSFQK	1	T9;
ERP44_HUMAN	Q9BS26	ERP44	Endoplasmic reticulum resident protein 44	360	FHHGPDPTDTAPGEQAQDVASSPPESSFQK	2	2;
ERP44_HUMAN	Q9BS26	ERP44	Endoplasmic reticulum resident protein 44	362	HGPDPTDTAPGEQAQDVASSPPESSFQK	1	1;
ERP44_HUMAN	Q9BS26	ERP44	Endoplasmic reticulum resident protein 44	362	HGPDPTDTAPGEQAQDVASSPPESSFQK	2	2;
ERP44_HUMAN	Q9BS26	ERP44	Endoplasmic reticulum resident protein 44	366	PTDTAPGEQAQDVASSPPESSFQK	1	1;
ERP44_HUMAN	Q9BS26	ERP44	Endoplasmic reticulum resident protein 44	366	PTDTAPGEQAQDVASSPPESSFQK	2	2;
ERP44_HUMAN	Q9BS26	ERP44	Endoplasmic reticulum resident protein 44	366	PTDTAPGEQAQDVASSPPESSFQK	3	3;
JAM1_HUMAN	Q9Y624	F11R	Junctional adhesion molecule A	28	SVTVHSSEPEVR	1	1;
JAM1_HUMAN	Q9Y624	F11R	Junctional adhesion molecule A	28	SVTVHSSEPEVR	1	T3;
PAR2_HUMAN	P55085	F2RL1	Proteinase-activated receptor 2	42	VDGTSHVTGK	1	1;
PAR2_HUMAN	P55085	F2RL1	Proteinase-activated receptor 2	42	VDGTSHVTGK	1	T8;
F172A_HUMAN	Q8WUF8	FAM172A	Protein FAM172A	397	TSSLKPAVTR	1	1;
F172A_HUMAN	Q8WUF8	FAM172A	Protein FAM172A	397	TSSLKPAVTR	1	T9;
F174A_HUMAN	Q8TBP5	FAM174A	Membrane protein FAM174A	52	TLPPLPPGPTPAQQPGR	2	T1;T10;
FAM3A_HUMAN	P98173	FAM3A	Protein FAM3A	37	IQQLFTSPESSVTAAPR	2	2;
TNR6_HUMAN	P25445	FAS	Tumor necrosis factor receptor superfamily member 6	22	SVNAQVTDINSK	1	1;
TNR6_HUMAN	P25445	FAS	Tumor necrosis factor receptor superfamily member 6	39	KTVTTVETQN	1	1;
TNR6_HUMAN	P25445	FAS	Tumor necrosis factor receptor superfamily member 6	39	KTVTTVETQN	3	3;
TNR6_HUMAN	P25445	FAS	Tumor necrosis factor receptor superfamily member 6	39	KTVTTVETQN	3	T2;T4;T5;
TNR6_HUMAN	P25445	FAS	Tumor necrosis factor receptor superfamily member 6	39	KTVTTVETQN	1	T2;
TNR6_HUMAN	P25445	FAS	Tumor necrosis factor receptor superfamily member 6	39	KTVTTVETQNLE	1	1;
TNR6_HUMAN	P25445	FAS	Tumor necrosis factor receptor superfamily member 6	39	KTVTTVETQNLE	1	T2;
TNR6_HUMAN	P25445	FAS	Tumor necrosis factor receptor superfamily member 6	40	TVTTVETQNLEGLHHDGQFCHKPCPPGER	1	1;
TNR6_HUMAN	P25445	FAS	Tumor necrosis factor receptor superfamily member 6	40	TVTTVETQNLEGLHHDGQFCHKPCPPGER	1	T3;
FAT2_HUMAN	Q9NYQ8	FAT2	Protocadherin Fat 2	4027	GCSEGHCLVTPEI	1	1;
FAT2_HUMAN	Q9NYQ8	FAT2	Protocadherin Fat 2	4027	GCSEGHCLVTPEI	1	T10;
FBLN2_HUMAN	P98095	FBLN2	Fibulin-2	350	STGPEGVTHAPSLGK	1	1;
FBLN2_HUMAN	P98095	FBLN2	Fibulin-2	350	STGPEGVTHAPSLGK	2	2;
FBLN2_HUMAN	P98095	FBLN2	Fibulin-2	350	STGPEGVTHAPSLGK	1	T8;
FBLN2_HUMAN	P98095	FBLN2	Fibulin-2	350	STGPEGVTHAPSLGK	2	T2;S12;
FBLN2_HUMAN	P98095	FBLN2	Fibulin-2	350	STGPEGVTHAPSLGK	2	S1;S12;
FBLN2_HUMAN	P98095	FBLN2	Fibulin-2	365	AALVPTQAVPGSPR	1	1;
FBLN2_HUMAN	P98095	FBLN2	Fibulin-2	365	AALVPTQAVPGSPR	1	T6;
FBN2_HUMAN	P35556	FBN2	Fibrillin-2	49	SATAGSEGGFLAPEYR	1	1;
FBN2_HUMAN	P35556	FBN2	Fibrillin-2	49	SATAGSEGGFLAPEYR	1	T3;
FINC_HUMAN	P02751	FN1	Fibronectin	19	TAVPSTGASK	1	T6;
FINC_HUMAN	P02751	FN1	Fibronectin	273	HTSVQTTSSGSGPFTDVR	1	1;
FINC_HUMAN	P02751	FN1	Fibronectin	273	HTSVQTTSSGSGPFTDVR	2	2;
FINC_HUMAN	P02751	FN1	Fibronectin	273	HTSVQTTSSGSGPFTDVR	3	3;
FINC_HUMAN	P02751	FN1	Fibronectin	273	HTSVQTTSSGSGPFTDVR	2	T7;T15;
FINC_HUMAN	P02751	FN1	Fibronectin	273	HTSVQTTSSGSGPFTDVR	1	T7;
FINC_HUMAN	P02751	FN1	Fibronectin	273	HTSVQTTSSGSGPFTDVR	3	T6;T7;T15;
FINC_HUMAN	P02751	FN1	Fibronectin	1574	VTTTPKNGPGPTK	4	T2;T3;T4;T12;
FINC_HUMAN	P02751	FN1	Fibronectin	2059	RTTPPTTATPIR	2	T6;T7;
FINC_HUMAN	P02751	FN1	Fibronectin	2059	RTTPPTTATPIR	1	T6;
FINC_HUMAN	P02751	FN1	Fibronectin	2059	RTTPPTTATPIR	4	T2;T3;T6;T7;
FINC_HUMAN	P02751	FN1	Fibronectin	2059	RTTPPTTATPIR	3	T2;T3;T6;
FINC_HUMAN	P02751	FN1	Fibronectin	2060	TTPPTTATPIR	2	2;
FINC_HUMAN	P02751	FN1	Fibronectin	2060	TTPPTTATPIR	2	T5;T6;
FINC_HUMAN	P02751	FN1	Fibronectin	2060	TTPPTTATPIR	1	T5;
FINC_HUMAN	P02751	FN1	Fibronectin	2060	TTPPTTATPIR	4	T1;T2;T5;T6;
FINC_HUMAN	P02751	FN1	Fibronectin	2335	RPGGEPSPEGTTGQSYNQYSQR	1	1;
FINC_HUMAN	P02751	FN1	Fibronectin	2335	RPGGEPSPEGTTGQSYNQYSQR	1	T11;
FXYD5_HUMAN	Q96DB9	FXYD5	FXYD domain-containing ion transport regulator 5	78	LEGTDGPLVTDPETHKSTK	4	T4;T10;T14;T18;
FXYD5_HUMAN	Q96DB9	FXYD5	FXYD domain-containing ion transport regulator 5	78	LEGTDGPLVTDPETHKSTK	5	T4;T10;T14;S17;T18;
FXYD5_HUMAN	Q96DB9	FXYD5	FXYD domain-containing ion transport regulator 5	79	EGTDGPLVTDPETHKSTK	5	T3;T9;T13;S16;T17;
FXYD5_HUMAN	Q96DB9	FXYD5	FXYD domain-containing ion transport regulator 5	80	GTDGPLVTDPETHKSTK	5	T2;T8;T12;S15;T16;
FXYD5_HUMAN	Q96DB9	FXYD5	FXYD domain-containing ion transport regulator 5	83	GPLVTDPETHKSTK	4	T5;T9;S12;T13;
LYAG_HUMAN	P10253	GAA	Lysosomal alpha-glucosidase	41	ELSGSSPVLEETHPAHQQGASRPGPR	1	S21;
GALT2_HUMAN	Q10471	GALNT2	Polypeptide N-acetylgalactosaminyltransferase 2	65	AQSMETLPPGK	2	S3;T6;
GDF15_HUMAN	Q99988	GDF15	Growth/differentiation factor 15	30	LSLAEASR	1	S7;
GGT5_HUMAN	P36269	GGT5	Gamma-glutamyltransferase 5	438	GSGTTPSPVSGDR	2	2;
GINM1_HUMAN	Q9NU53	GINM1	Glycoprotein integral membrane protein 1	26	TTGAPEPPPLSGAPQDGIR	1	1;
GLCE_HUMAN	O94923	GLCE	D-glucuronyl C5-epimerase	56	AAASESNNYMNHVAK	1	1;
GLCE_HUMAN	O94923	GLCE	D-glucuronyl C5-epimerase	56	AAASESNNYMNHVAK	1	S4;
GSLG1_HUMAN	Q92896	GLG1	Golgi apparatus protein 1	1077	HHCAAITPGR	1	T7;
GNPTA_HUMAN	Q3T906	GNPTAB	N-acetylglucosamine-1-phosphotransferase subunits alpha/beta	773	SILPNSLGVSER	2	S6;S10;
GNPTA_HUMAN	Q3T906	GNPTAB	N-acetylglucosamine-1-phosphotransferase subunits alpha/beta	816	FRVETHTQK	1	1;
GNPTA_HUMAN	Q3T906	GNPTAB	N-acetylglucosamine-1-phosphotransferase subunits alpha/beta	816	FRVETHTQK	1	T7;
GNPTA_HUMAN	Q3T906	GNPTAB	N-acetylglucosamine-1-phosphotransferase subunits alpha/beta	833	EKPPSLIVPLESQMTK	3	S5;S12;T15;
GNPTA_HUMAN	Q3T906	GNPTAB	N-acetylglucosamine-1-phosphotransferase subunits alpha/beta	862	MEENAENHIGVTEVLLGR	1	T12;
GNPTG_HUMAN	Q9UJJ9	GNPTG	N-acetylglucosamine-1-phosphotransferase subunit gamma	271	TRPTETSNLEHLGHETPR	1	1;
GNPTG_HUMAN	Q9UJJ9	GNPTG	N-acetylglucosamine-1-phosphotransferase subunit gamma	271	TRPTETSNLEHLGHETPR	2	T6;T16;
GNPTG_HUMAN	Q9UJJ9	GNPTG	N-acetylglucosamine-1-phosphotransferase subunit gamma	271	TRPTETSNLEHLGHETPR	3	T4;T6;T16;
GNPTG_HUMAN	Q9UJJ9	GNPTG	N-acetylglucosamine-1-phosphotransferase subunit gamma	271	TRPTETSNLEHLGHETPR	1	T4;
GOLI4_HUMAN	O00461	GOLIM4	Golgi integral membrane protein 4	222	SALAAAQTQVAEYK	2	2;
GOLI4_HUMAN	O00461	GOLIM4	Golgi integral membrane protein 4	273	EKPTREVQEVSR	2	T4;S11;
GOLI4_HUMAN	O00461	GOLIM4	Golgi integral membrane protein 4	304	LYAPTHK	1	1;
GOLI4_HUMAN	O00461	GOLIM4	Golgi integral membrane protein 4	403	FQSPYEEQLEQQR	1	1;
GOLI4_HUMAN	O00461	GOLIM4	Golgi integral membrane protein 4	403	FQSPYEEQLEQQR	1	S3;
GOLM1_HUMAN	Q8NBJ4	GOLM1	Golgi membrane protein 1	174	IEEVTK	1	T5;
GOLM1_HUMAN	Q8NBJ4	GOLM1	Golgi membrane protein 1	225	GNVLGNSK	1	S7;
GOLM1_HUMAN	Q8NBJ4	GOLM1	Golgi membrane protein 1	233	SQTPAPSSEVVLDSK	2	2;
GOLM1_HUMAN	Q8NBJ4	GOLM1	Golgi membrane protein 1	233	SQTPAPSSEVVLDSK	2	S1;S7;
GPC1_HUMAN	P35052	GPC1	Glypican-1	512	TPLTHALPGLSEQEGQK	1	1;
GPC1_HUMAN	P35052	GPC1	Glypican-1	512	TPLTHALPGLSEQEGQK	1	T4;
GPC4_HUMAN	O75487	GPC4	Glypican-4	365	FRPHHPEERPTTAAGTSLDR	1	1;
GPC4_HUMAN	O75487	GPC4	Glypican-4	365	FRPHHPEERPTTAAGTSLDR	1	T11;
GPC4_HUMAN	O75487	GPC4	Glypican-4	367	PHHPEERPTTAAGTSLDR	1	1;
GPC4_HUMAN	O75487	GPC4	Glypican-4	367	PHHPEERPTTAAGTSLDR	1	T9;
GPC6_HUMAN	Q9Y625	GPC6	Glypican-6	364	FRPYNPEERPTTAAGTSLDR	1	T11;
GPC6_HUMAN	Q9Y625	GPC6	Glypican-6	366	PYNPEERPTTAAGTSLDR	1	T9;
GPNMB_HUMAN	Q14956	GPNMB	Transmembrane glycoprotein NMB	317	AAAPGPCPPPPPPPRPS	1	S17;
GP108_HUMAN	Q9NPR9	GPR108	Protein GPR108	177	STPAVIQGPSGK	1	1;
GP108_HUMAN	Q9NPR9	GPR108	Protein GPR108	177	STPAVIQGPSGK	1	T2;
RAI3_HUMAN	Q8NFJ5	GPRC5A	Retinoic acid-induced protein 3	1	MATTVPDGCR	1	1;
RAI3_HUMAN	Q8NFJ5	GPRC5A	Retinoic acid-induced protein 3	1	MATTVPDGCR	2	T3;T4;
RAI3_HUMAN	Q8NFJ5	GPRC5A	Retinoic acid-induced protein 3	1	MATTVPDGCR	1	T3;
GXLT1_HUMAN	Q4G148	GXYLT1	Glucoside xylosyltransferase 1	59	GAGVAGPAAHPGVSDR	1	S14;
GXLT2_HUMAN	A0PJZ3	GXYLT2	Glucoside xylosyltransferase 2	54	WPGPGALPGASPGVR	1	S11;
HEG1_HUMAN	Q9ULI3	HEG1	Protein HEG homolog 1	63	EPPPTPPRER	1	T5;
HEG1_HUMAN	Q9ULI3	HEG1	Protein HEG homolog 1	73	RGPATPGPSYR	1	1;
HEG1_HUMAN	Q9ULI3	HEG1	Protein HEG homolog 1	73	RGPATPGPSYR	2	T5;S9;
HEG1_HUMAN	Q9ULI3	HEG1	Protein HEG homolog 1	73	RGPATPGPSYR	1	T5;
HEG1_HUMAN	Q9ULI3	HEG1	Protein HEG homolog 1	74	GPATPGPSYR	1	1;
HEG1_HUMAN	Q9ULI3	HEG1	Protein HEG homolog 1	84	APEPGAATQR	1	T8;
HEG1_HUMAN	Q9ULI3	HEG1	Protein HEG homolog 1	140	EGVMVQTSGK	1	1;
HEG1_HUMAN	Q9ULI3	HEG1	Protein HEG homolog 1	140	EGVMVQTSGK	2	T7;S8;
HEG1_HUMAN	Q9ULI3	HEG1	Protein HEG homolog 1	140	EGVMVQTSGK	1	T7;
HEG1_HUMAN	Q9ULI3	HEG1	Protein HEG homolog 1	140	EGVMVQTSGK	1	S8;
HEG1_HUMAN	Q9ULI3	HEG1	Protein HEG homolog 1	221	IAAFQTK	1	T6;
HEG1_HUMAN	Q9ULI3	HEG1	Protein HEG homolog 1	228	SGTASEMGTER	1	1;
HEG1_HUMAN	Q9ULI3	HEG1	Protein HEG homolog 1	228	SGTASEMGTER	1	T9;
HEG1_HUMAN	Q9ULI3	HEG1	Protein HEG homolog 1	345	SLTVSLGPVSK	2	2;
HEG1_HUMAN	Q9ULI3	HEG1	Protein HEG homolog 1	795	SPSLVSLPTESTK	1	1;
HEG1_HUMAN	Q9ULI3	HEG1	Protein HEG homolog 1	931	LGVTAEYSPASR	1	1;
HEG1_HUMAN	Q9ULI3	HEG1	Protein HEG homolog 1	931	LGVTAEYSPASR	3	3;
HEG1_HUMAN	Q9ULI3	HEG1	Protein HEG homolog 1	931	LGVTAEYSPASR	3	T4;S8;S11;
HLPDA_HUMAN	Q9Y5L2	HILPDA	Hypoxia-inducible lipid droplet-associated protein	44	SQLANTEPTK	2	2;
HLPDA_HUMAN	Q9Y5L2	HILPDA	Hypoxia-inducible lipid droplet-associated protein	54	GLPDHPSR	1	S7;
HS2ST_HUMAN	Q7LGA3	HS2ST1	Heparan sulfate 2-O-sulfotransferase 1	52	EIEQRHTMDGPR	1	T7;
ENPL_HUMAN	P14625	HSP90B1	Endoplasmin	795	ESTAEKDEL	1	T3;
ENPL_HUMAN	P14625	HSP90B1	Endoplasmin	795	ESTAEKDEL	1	S2;
GRP78_HUMAN	P11021	HSPA5	78 kDa glucose-regulated protein	524	ITITNDQNR	1	1;
GRP78_HUMAN	P11021	HSPA5	78 kDa glucose-regulated protein	524	ITITNDQNR	1	T2;
GRP78_HUMAN	P11021	HSPA5	78 kDa glucose-regulated protein	634	LYGSAGPPPTGEEDTAEKDEL	1	1;
GRP78_HUMAN	P11021	HSPA5	78 kDa glucose-regulated protein	634	LYGSAGPPPTGEEDTAEKDEL	2	2;
GRP78_HUMAN	P11021	HSPA5	78 kDa glucose-regulated protein	634	LYGSAGPPPTGEEDTAEKDEL	1	T10;
PGBM_HUMAN	P98160	HSPG2	Basement membrane-specific heparan sulfate proteoglycan core protein	902	LCNECADGSFHLSTR	1	1;
PGBM_HUMAN	P98160	HSPG2	Basement membrane-specific heparan sulfate proteoglycan core protein	902	LCNECADGSFHLSTR	1	T14;
HYOU1_HUMAN	Q9Y4L1	HYOU1	Hypoxia up-regulated protein 1	577	LGNTISSLFGGGTTPDAK	1	1;
HYOU1_HUMAN	Q9Y4L1	HYOU1	Hypoxia up-regulated protein 1	577	LGNTISSLFGGGTTPDAK	2	2;
HYOU1_HUMAN	Q9Y4L1	HYOU1	Hypoxia up-regulated protein 1	577	LGNTISSLFGGGTTPDAK	3	3;
HYOU1_HUMAN	Q9Y4L1	HYOU1	Hypoxia up-regulated protein 1	577	LGNTISSLFGGGTTPDAK	1	T14;
HYOU1_HUMAN	Q9Y4L1	HYOU1	Hypoxia up-regulated protein 1	579	NTISSLFGGGTTPDAK	1	1;
HYOU1_HUMAN	Q9Y4L1	HYOU1	Hypoxia up-regulated protein 1	580	TISSLFGGGTTPDAK	1	1;
HYOU1_HUMAN	Q9Y4L1	HYOU1	Hypoxia up-regulated protein 1	580	TISSLFGGGTTPDAK	2	2;
HYOU1_HUMAN	Q9Y4L1	HYOU1	Hypoxia up-regulated protein 1	580	TISSLFGGGTTPDAK	1	T11;
HYOU1_HUMAN	Q9Y4L1	HYOU1	Hypoxia up-regulated protein 1	585	FGGGTTPDAK	1	1;
HYOU1_HUMAN	Q9Y4L1	HYOU1	Hypoxia up-regulated protein 1	643	GDATPEGEKATEK	1	T4;
IBP3_HUMAN	P17936	IGFBP3	Insulin-like growth factor-binding protein 3	268	YGQPLPGYTTK	1	1;
IBP3_HUMAN	P17936	IGFBP3	Insulin-like growth factor-binding protein 3	268	YGQPLPGYTTK	1	T10;
K319L_HUMAN	Q8IZA0	KIAA0319L	Dyslexia-associated protein KIAA0319-like protein	190	GSPSDVVTPIVTQHSK	2	2;
K319L_HUMAN	Q8IZA0	KIAA0319L	Dyslexia-associated protein KIAA0319-like protein	190	GSPSDVVTPIVTQHSK	2	T8;T12;
K319L_HUMAN	Q8IZA0	KIAA0319L	Dyslexia-associated protein KIAA0319-like protein	226	AITISSPLTTDLTAELSGGPK	4	4;
K319L_HUMAN	Q8IZA0	KIAA0319L	Dyslexia-associated protein KIAA0319-like protein	273	TQIAVPQPVAPSY	1	1;
K319L_HUMAN	Q8IZA0	KIAA0319L	Dyslexia-associated protein KIAA0319-like protein	273	TQIAVPQPVAPSY	1	S12;
K319L_HUMAN	Q8IZA0	KIAA0319L	Dyslexia-associated protein KIAA0319-like protein	273	TQIAVPQPVAPSYSYATPTPQ	3	3;
K319L_HUMAN	Q8IZA0	KIAA0319L	Dyslexia-associated protein KIAA0319-like protein	273	TQIAVPQPVAPSYSYATPTPQA	3	3;
K0494_HUMAN	O75071	KIAA0494	EF-hand domain-containing protein KIAA0494	374	LQLISALTNKPESNRPPETADEEQVESFTSKPSALPK	3	3;
K0494_HUMAN	O75071	KIAA0494	EF-hand domain-containing protein KIAA0494	411	FSQFLGDPVEK	1	S2;
K154L_HUMAN	Q6ZVL6	KIAA1549L	UPF0606 protein KIAA1549L	635	VQPTAAAAVTLFLR	3	3;
K154L_HUMAN	Q6ZVL6	KIAA1549L	UPF0606 protein KIAA1549L	649	KSSPPALSAALVAK	3	S2;S3;S8;
K2013_HUMAN	Q8IYS2	KIAA2013	Uncharacterized protein KIAA2013	215	VAALQTVGPTAGPAPK	1	1;
K2013_HUMAN	Q8IYS2	KIAA2013	Uncharacterized protein KIAA2013	215	VAALQTVGPTAGPAPK	1	T10;
LAMP1_HUMAN	P11279	LAMP1	Lysosome-associated membrane glycoprotein 1	191	CEQDRPSPT	1	1;
LAMP1_HUMAN	P11279	LAMP1	Lysosome-associated membrane glycoprotein 1	191	CEQDRPSPTT	1	1;
LAMP1_HUMAN	P11279	LAMP1	Lysosome-associated membrane glycoprotein 1	191	CEQDRPSPTT	1	T9;
LAMP1_HUMAN	P11279	LAMP1	Lysosome-associated membrane glycoprotein 1	191	CEQDRPSPTTAPP	2	2;
LAMP1_HUMAN	P11279	LAMP1	Lysosome-associated membrane glycoprotein 1	191	CEQDRPSPTTAPP	2	T9;T10;
LAMP1_HUMAN	P11279	LAMP1	Lysosome-associated membrane glycoprotein 1	191	CEQDRPSPTTAPPAPPSPSPSPVPK	5	T9;T10;S17;S19;S21;
LAMP2_HUMAN	P13473	LAMP2	Lysosome-associated membrane glycoprotein 2	194	TSTVAPTIHTTVPSPTTTPTPK	8	T1;T3;T7;T10;T11;T16;T17;T18;
LAMP2_HUMAN	P13473	LAMP2	Lysosome-associated membrane glycoprotein 2	202	HTTVPSPTTTPTPK	5	T2;T3;T8;T9;T10;
LAMP3_HUMAN	Q9UQV4	LAMP3	Lysosome-associated membrane glycoprotein 3	58	QAPHQTLAAR	1	T6;
LDLR_HUMAN	P01130	LDLR	Low-density lipoprotein receptor	108	TCSQDEFR	1	1;
LDLR_HUMAN	P01130	LDLR	Low-density lipoprotein receptor	108	TCSQDEFR	1	T1;
LDLR_HUMAN	P01130	LDLR	Low-density lipoprotein receptor	710	SCLTEAEAAVATQETSTVR	3	3;
LDLR_HUMAN	P01130	LDLR	Low-density lipoprotein receptor	710	SCLTEAEAAVATQETSTVR	4	4;
LDLR_HUMAN	P01130	LDLR	Low-density lipoprotein receptor	710	SCLTEAEAAVATQETSTVR	3	T12;T15;T17;
LDLR_HUMAN	P01130	LDLR	Low-density lipoprotein receptor	710	SCLTEAEAAVATQETSTVRLK	4	4;
LDLR_HUMAN	P01130	LDLR	Low-density lipoprotein receptor	729	LKVSSTAVR	2	S5;T6;
LDLR_HUMAN	P01130	LDLR	Low-density lipoprotein receptor	729	LKVSSTAVR	3	S4;S5;T6;
LG3BP_HUMAN	Q08380	LGALS3BP	Galectin-3-binding protein	442	YSSDYFQAPSDYR	1	1;
LG3BP_HUMAN	Q08380	LGALS3BP	Galectin-3-binding protein	442	YSSDYFQAPSDYR	1	S3;
LG3BP_HUMAN	Q08380	LGALS3BP	Galectin-3-binding protein	442	YSSDYFQAPSDYR	1	S2;
LIPE_HUMAN	Q9Y5X9	LIPG	Endothelial lipase	40	ATQTEVKPSVR	1	1;
LIPE_HUMAN	Q9Y5X9	LIPG	Endothelial lipase	40	ATQTEVKPSVR	1	T2;
LMAN1_HUMAN	P49257	LMAN1	Protein ERGIC-53	416	LVSGMQHPGSAGGVYETTQHFIDIK	1	1;
LMAN1_HUMAN	P49257	LMAN1	Protein ERGIC-53	416	LVSGMQHPGSAGGVYETTQHFIDIK	1	T18;
LMAN2_HUMAN	Q12907	LMAN2	Vesicular integral-membrane protein VIP36	45	DITDGNSEHLKR	1	1;
LMAN2_HUMAN	Q12907	LMAN2	Vesicular integral-membrane protein VIP36	45	DITDGNSEHLKR	1	T3;
LPHN2_HUMAN	O95490	LPHN2	Latrophilin-2	428	GPMSTTVAGSQEGSK	4	4;
LPHN2_HUMAN	O95490	LPHN2	Latrophilin-2	443	GTKPPPAVSTTKIPPITNIFPLPER	5	T2;S9;T10;T11;T17;
LRFN3_HUMAN	Q9BTN0	LRFN3	Leucine-rich repeat and fibronectin type-III domain-containing protein 3	420	VADTGPPTDR	1	1;
LRP1_HUMAN	Q07954	LRP1	Prolow-density lipoprotein receptor-related protein 1	873	CDGDNDCLDNSDEAPALCHQHTCPSDR	1	1;
LRP1_HUMAN	Q07954	LRP1	Prolow-density lipoprotein receptor-related protein 1	873	CDGDNDCLDNSDEAPALCHQHTCPSDR	1	T22;
LRP1_HUMAN	Q07954	LRP1	Prolow-density lipoprotein receptor-related protein 1	1096	SCEGVTHVCDPSVK	1	1;
LRP1_HUMAN	Q07954	LRP1	Prolow-density lipoprotein receptor-related protein 1	1096	SCEGVTHVCDPSVK	1	T6;
LRP1_HUMAN	Q07954	LRP1	Prolow-density lipoprotein receptor-related protein 1	2773	TCGPSSFSCPGTHVCVPER	1	1;
LRP1_HUMAN	Q07954	LRP1	Prolow-density lipoprotein receptor-related protein 1	2773	TCGPSSFSCPGTHVCVPER	1	T1;
LRP1_HUMAN	Q07954	LRP1	Prolow-density lipoprotein receptor-related protein 1	2834	HFVCDHDRDCADGSDESPECEYPTCGPSEFR	1	1;
LRP1_HUMAN	Q07954	LRP1	Prolow-density lipoprotein receptor-related protein 1	2834	HFVCDHDRDCADGSDESPECEYPTCGPSEFR	1	T24;
LRP1_HUMAN	Q07954	LRP1	Prolow-density lipoprotein receptor-related protein 1	3535	TCEPYQFR	1	1;
LRP1_HUMAN	Q07954	LRP1	Prolow-density lipoprotein receptor-related protein 1	3715	QCDGTDNCGDGTDEEDCEPPTAHTTHCK	1	1;
LRP11_HUMAN	Q86VZ4	LRP11	Low-density lipoprotein receptor-related protein 11	299	AAYSTGGCLHTC	1	T5;
LRP11_HUMAN	Q86VZ4	LRP11	Low-density lipoprotein receptor-related protein 11	299	AAYSTGGCLHTCSR	1	1;
LRP11_HUMAN	Q86VZ4	LRP11	Low-density lipoprotein receptor-related protein 11	299	AAYSTGGCLHTCSR	1	T5;
LRP11_HUMAN	Q86VZ4	LRP11	Low-density lipoprotein receptor-related protein 11	353	MVTHTAASPALPR	3	T3;T5;S8;
LRP11_HUMAN	Q86VZ4	LRP11	Low-density lipoprotein receptor-related protein 11	366	TTGPSEDAGGDSLVEK	2	2;
LRP11_HUMAN	Q86VZ4	LRP11	Low-density lipoprotein receptor-related protein 11	385	ATAPNKPPALSNTEK	1	1;
LRP11_HUMAN	Q86VZ4	LRP11	Low-density lipoprotein receptor-related protein 11	385	ATAPNKPPALSNTEK	1	T2;
LRP11_HUMAN	Q86VZ4	LRP11	Low-density lipoprotein receptor-related protein 11	385	ATAPNKPPALSNTEKR	2	2;
LRP11_HUMAN	Q86VZ4	LRP11	Low-density lipoprotein receptor-related protein 11	385	ATAPNKPPALSNTEKR	2	T2;T13;
LRP12_HUMAN	Q9Y561	LRP12	Low-density lipoprotein receptor-related protein 12	203	EANPPTAAAFQPC	1	T6;
LRP8_HUMAN	Q14114	LRP8	Low-density lipoprotein receptor-related protein 8	84	KTCADSDFTCDNGHCIHER	1	1;
LRP8_HUMAN	Q14114	LRP8	Low-density lipoprotein receptor-related protein 8	84	KTCADSDFTCDNGHCIHER	1	T2;
AMRP_HUMAN	P30533	LRPAP1	Alpha-2-macroglobulin receptor-associated protein	331	TKELGYTVK	1	T7;
AMRP_HUMAN	P30533	LRPAP1	Alpha-2-macroglobulin receptor-associated protein	331	TKELGYTVKK	1	1;
AMRP_HUMAN	P30533	LRPAP1	Alpha-2-macroglobulin receptor-associated protein	331	TKELGYTVKK	1	T7;
AMRP_HUMAN	P30533	LRPAP1	Alpha-2-macroglobulin receptor-associated protein	333	ELGYTVKK	1	1;
AMRP_HUMAN	P30533	LRPAP1	Alpha-2-macroglobulin receptor-associated protein	333	ELGYTVKK	1	T5;
LRC8D_HUMAN	Q7L1W4	LRRC8D	Leucine-rich repeat-containing protein 8D	66	AHTPPGNAEVTTNIPK	2	2;
LRC8D_HUMAN	Q7L1W4	LRRC8D	Leucine-rich repeat-containing protein 8D	66	AHTPPGNAEVTTNIPK	3	T3;T11;T12;
LRC8D_HUMAN	Q7L1W4	LRRC8D	Leucine-rich repeat-containing protein 8D	66	AHTPPGNAEVTTNIPK	2	T11;T12;
LRC8D_HUMAN	Q7L1W4	LRRC8D	Leucine-rich repeat-containing protein 8D	82	MEAATNQDQDGR	1	T5;
LRC8D_HUMAN	Q7L1W4	LRRC8D	Leucine-rich repeat-containing protein 8D	94	TTNDISFGTSAVTPDIPLR	3	3;
LRC8D_HUMAN	Q7L1W4	LRRC8D	Leucine-rich repeat-containing protein 8D	94	TTNDISFGTSAVTPDIPLR	4	4;
LRC8D_HUMAN	Q7L1W4	LRRC8D	Leucine-rich repeat-containing protein 8D	113	ATYPRTDFALPNQEAK	2	T2;T6;
LRC8D_HUMAN	Q7L1W4	LRRC8D	Leucine-rich repeat-containing protein 8D	118	TDFALPNQEAK	1	T1;
LSR_HUMAN	Q86X29	LSR	Lipolysis-stimulated lipoprotein receptor	314	AATSGVPSIYAPSTYAHLSPAK	1	1;
LSR_HUMAN	Q86X29	LSR	Lipolysis-stimulated lipoprotein receptor	314	AATSGVPSIYAPSTYAHLSPAK	4	4;
LSR_HUMAN	Q86X29	LSR	Lipolysis-stimulated lipoprotein receptor	314	AATSGVPSIYAPSTYAHLSPAK	1	T3;
LSR_HUMAN	Q86X29	LSR	Lipolysis-stimulated lipoprotein receptor	363	SSSAGGQGSYVPLLR	1	1;
LSR_HUMAN	Q86X29	LSR	Lipolysis-stimulated lipoprotein receptor	363	SSSAGGQGSYVPLLR	1	S9;
LSR_HUMAN	Q86X29	LSR	Lipolysis-stimulated lipoprotein receptor	430	AMSEVTSLHEDDWR	1	1;
LSR_HUMAN	Q86X29	LSR	Lipolysis-stimulated lipoprotein receptor	430	AMSEVTSLHEDDWR	1	T6;
LSR_HUMAN	Q86X29	LSR	Lipolysis-stimulated lipoprotein receptor	449	GPALTPIRDEEWGGHSPR	1	1;
LSR_HUMAN	Q86X29	LSR	Lipolysis-stimulated lipoprotein receptor	449	GPALTPIRDEEWGGHSPR	2	T5;S16;
LSR_HUMAN	Q86X29	LSR	Lipolysis-stimulated lipoprotein receptor	449	GPALTPIRDEEWGGHSPR	1	T5;
LSR_HUMAN	Q86X29	LSR	Lipolysis-stimulated lipoprotein receptor	493	SVDALDDLTPPSTAESGSR	1	1;
LSR_HUMAN	Q86X29	LSR	Lipolysis-stimulated lipoprotein receptor	546	SRDPHYDDFR	1	1;
LSR_HUMAN	Q86X29	LSR	Lipolysis-stimulated lipoprotein receptor	546	SRDPHYDDFR	1	S1;
LTBP3_HUMAN	Q9NS15	LTBP3	Latent-transforming growth factor beta-binding protein 3	511	GVTTDSPVSEER	1	1;
LTBP3_HUMAN	Q9NS15	LTBP3	Latent-transforming growth factor beta-binding protein 3	511	GVTTDSPVSEER	2	2;
LTBP3_HUMAN	Q9NS15	LTBP3	Latent-transforming growth factor beta-binding protein 3	511	GVTTDSPVSEER	1	T4;
LTBP3_HUMAN	Q9NS15	LTBP3	Latent-transforming growth factor beta-binding protein 3	523	SVQQSHPTATTTPARPYPELISRPSPPTMR	2	T8;S25;
LTBP3_HUMAN	Q9NS15	LTBP3	Latent-transforming growth factor beta-binding protein 3	563	SAVEIAPTQVTETDECR	1	1;
LTBP3_HUMAN	Q9NS15	LTBP3	Latent-transforming growth factor beta-binding protein 3	563	SAVEIAPTQVTETDECR	2	2;
LTBP3_HUMAN	Q9NS15	LTBP3	Latent-transforming growth factor beta-binding protein 3	563	SAVEIAPTQVTETDECR	1	T8;
LPD6B_HUMAN	Q8NI32	LYPD6B	Ly6/PLAUR domain-containing protein 6B	45	YNVRPPLDPTPFPNSFK	1	1;
LPD6B_HUMAN	Q8NI32	LYPD6B	Ly6/PLAUR domain-containing protein 6B	45	YNVRPPLDPTPFPNSFK	1	T10;
LPD6B_HUMAN	Q8NI32	LYPD6B	Ly6/PLAUR domain-containing protein 6B	46	NVRPPLDPTPFPNSFK	1	1;
LPD6B_HUMAN	Q8NI32	LYPD6B	Ly6/PLAUR domain-containing protein 6B	46	NVRPPLDPTPFPNSFK	1	T9;
LYSM3_HUMAN	Q7Z3D4	LYSMD3	LysM and putative peptidoglycan-binding domain-containing protein 3	281	GIHFSQQDDHK	1	S5;
MA1B1_HUMAN	Q9UKM7	MAN1B1	Endoplasmic reticulum mannosyl-oligosaccharide 1,2-alpha-mannosidase	142	ADTDPENLPEISSQKTQR	3	3;
MA1B1_HUMAN	Q9UKM7	MAN1B1	Endoplasmic reticulum mannosyl-oligosaccharide 1,2-alpha-mannosidase	164	GPPHLQIRPPSQDLK	1	S11;
MA1B1_HUMAN	Q9UKM7	MAN1B1	Endoplasmic reticulum mannosyl-oligosaccharide 1,2-alpha-mannosidase	210	GAVIEPEQGTELPSR	2	T10;S14;
MA1B1_HUMAN	Q9UKM7	MAN1B1	Endoplasmic reticulum mannosyl-oligosaccharide 1,2-alpha-mannosidase	210	GAVIEPEQGTELPSRR	2	T10;S14;
MA1B1_HUMAN	Q9UKM7	MAN1B1	Endoplasmic reticulum mannosyl-oligosaccharide 1,2-alpha-mannosidase	239	TQGTPVHLNYR	1	1;
MA1B1_HUMAN	Q9UKM7	MAN1B1	Endoplasmic reticulum mannosyl-oligosaccharide 1,2-alpha-mannosidase	239	TQGTPVHLNYR	2	2;
MA1B1_HUMAN	Q9UKM7	MAN1B1	Endoplasmic reticulum mannosyl-oligosaccharide 1,2-alpha-mannosidase	239	TQGTPVHLNYR	3	T1;T4;Y10;
MA1B1_HUMAN	Q9UKM7	MAN1B1	Endoplasmic reticulum mannosyl-oligosaccharide 1,2-alpha-mannosidase	239	TQGTPVHLNYR	2	T1;T4;
MA1B1_HUMAN	Q9UKM7	MAN1B1	Endoplasmic reticulum mannosyl-oligosaccharide 1,2-alpha-mannosidase	239	TQGTPVHLNYR	1	T1;
MANS1_HUMAN	Q9H8J5	MANSC1	MANSC domain-containing protein 1	176	FGSSDHLEK	1	1;
MANS1_HUMAN	Q9H8J5	MANSC1	MANSC domain-containing protein 1	176	FGSSDHLEK	2	S3;S4;
MANS1_HUMAN	Q9H8J5	MANSC1	MANSC domain-containing protein 1	176	FGSSDHLEK	1	S3;
MATN2_HUMAN	O00339	MATN2	Matrilin-2	898	LSHSTKPSGSPLEEK	1	1;
MATN2_HUMAN	O00339	MATN2	Matrilin-2	898	LSHSTKPSGSPLEEK	1	S8;
MEGF9_HUMAN	Q9H1U4	MEGF9	Multiple epidermal growth factor-like domains protein 9	61	GEPSHPFPR	1	S4;
MGAT1_HUMAN	P26572	MGAT1	Alpha-1,3-mannosyl-glycoprotein 2-beta-N-acetylglucosaminyltransferase	84	GRVPTAAPPAQPR	1	T5;
MGAT1_HUMAN	P26572	MGAT1	Alpha-1,3-mannosyl-glycoprotein 2-beta-N-acetylglucosaminyltransferase	86	VPTAAPPAQPR	1	T3;
MGAT2_HUMAN	Q10469	MGAT2	Alpha-1,6-mannosyl-glycoprotein 2-beta-N-acetylglucosaminyltransferase	54	GGDHPSVAVGIR	1	S6;
MGAT2_HUMAN	Q10469	MGAT2	Alpha-1,6-mannosyl-glycoprotein 2-beta-N-acetylglucosaminyltransferase	385	TCRPSTQSAQIESLLNNNK	1	1;
MGT4B_HUMAN	Q9UQ53	MGAT4B	Alpha-1,3-mannosyl-glycoprotein 4-beta-N-acetylglucosaminyltransferase B	488	TATLRYPR	1	T3;
MIA3_HUMAN	Q5JRA6	MIA3	Melanoma inhibitory activity protein 3	764	AVLGTIHPDPEIEESK	1	1;
MIA3_HUMAN	Q5JRA6	MIA3	Melanoma inhibitory activity protein 3	764	AVLGTIHPDPEIEESK	1	T5;
MIA3_HUMAN	Q5JRA6	MIA3	Melanoma inhibitory activity protein 3	1071	TAELNVQVPEEPTHLDQR	1	1;
MIA3_HUMAN	Q5JRA6	MIA3	Melanoma inhibitory activity protein 3	1089	VIGDTHASEVSQKPNTEK	1	1;
MIA3_HUMAN	Q5JRA6	MIA3	Melanoma inhibitory activity protein 3	1089	VIGDTHASEVSQKPNTEK	2	2;
MIA3_HUMAN	Q5JRA6	MIA3	Melanoma inhibitory activity protein 3	1089	VIGDTHASEVSQKPNTEK	2	T5;T16;
MIA3_HUMAN	Q5JRA6	MIA3	Melanoma inhibitory activity protein 3	1089	VIGDTHASEVSQKPNTEK	1	S11;
MINP1_HUMAN	Q9UNW1	MINPP1	Multiple inositol polyphosphate phosphatase 1	37	DPVASSLSPY	1	1;
MINP1_HUMAN	Q9UNW1	MINPP1	Multiple inositol polyphosphate phosphatase 1	37	DPVASSLSPYFGTK	1	1;
MINP1_HUMAN	Q9UNW1	MINPP1	Multiple inositol polyphosphate phosphatase 1	37	DPVASSLSPYFGTK	1	S6;
MMP15_HUMAN	P51511	MMP15	Matrix metalloproteinase-15	298	GIQQLYGTPDGQPQPTQPLPTVTPR	3	3;
MMP15_HUMAN	P51511	MMP15	Matrix metalloproteinase-15	298	GIQQLYGTPDGQPQPTQPLPTVTPR	4	4;
MUC1_HUMAN	P15941	MUC1	Mucin-1	24	SGHASSTPGGEKETSATQR	2	2;
MUC1_HUMAN	P15941	MUC1	Mucin-1	24	SGHASSTPGGEKETSATQR	3	T7;T14;T17;
MUC1_HUMAN	P15941	MUC1	Mucin-1	24	SGHASSTPGGEKETSATQR	4	T7;T14;S15;T17;
MUC1_HUMAN	P15941	MUC1	Mucin-1	24	SGHASSTPGGEKETSATQR	2	T7;S15;
MUC1_HUMAN	P15941	MUC1	Mucin-1	24	SGHASSTPGGEKETSATQR	1	T17;
MUC1_HUMAN	P15941	MUC1	Mucin-1	24	SGHASSTPGGEKETSATQR	2	T14;T17;
MUC1_HUMAN	P15941	MUC1	Mucin-1	24	SGHASSTPGGEKETSATQR	5	S6;T7;T14;S15;T17;
MUC1_HUMAN	P15941	MUC1	Mucin-1	24	SGHASSTPGGEKETSATQR	4	S6;T7;T14;S15;
MUC1_HUMAN	P15941	MUC1	Mucin-1	24	SGHASSTPGGEKETSATQR	6	S5;S6;T7;T14;S15;T17;
MUC1_HUMAN	P15941	MUC1	Mucin-1	24	SGHASSTPGGEKETSATQR	1	S15;
MUC1_HUMAN	P15941	MUC1	Mucin-1	26	HASSTPGGEKETSATQR	5	S4;T5;T12;S13;T15;
MUC1_HUMAN	P15941	MUC1	Mucin-1	26	HASSTPGGEKETSATQR	4	S4;T5;T12;S13;
MUC1_HUMAN	P15941	MUC1	Mucin-1	28	SSTPGGEKETSATQR	3	T3;T10;T13;
MUC1_HUMAN	P15941	MUC1	Mucin-1	28	SSTPGGEKETSATQR	2	T10;T13;
MUC1_HUMAN	P15941	MUC1	Mucin-1	28	SSTPGGEKETSATQR	5	S2;T3;T10;S11;T13;
MUC1_HUMAN	P15941	MUC1	Mucin-1	30	TPGGEKETSATQR	2	T8;T11;
MUC15_HUMAN	Q8N387	MUC15	Mucin-15	208	TTLQPTLK	1	1;
MUC16_HUMAN	Q8WXI7	MUC16	Mucin-16	195	TFADSTASK	1	1;
MUC16_HUMAN	Q8WXI7	MUC16	Mucin-16	195	TFADSTASK	1	T6;
MUC16_HUMAN	Q8WXI7	MUC16	Mucin-16	195	TFADSTASK	3	T1;S5;S8;
MUC16_HUMAN	Q8WXI7	MUC16	Mucin-16	195	TFADSTASK	2	S5;S8;
MUC16_HUMAN	Q8WXI7	MUC16	Mucin-16	295	ISETSIFSGQSLTSPLSPGVPEAR	4	4;
MUC16_HUMAN	Q8WXI7	MUC16	Mucin-16	319	ASTMPNSAIPF	3	S2;T3;S7;
MUC16_HUMAN	Q8WXI7	MUC16	Mucin-16	468	IRSPSQVSSSHPTR	5	S5;S8;S9;S10;T13;
MUC16_HUMAN	Q8WXI7	MUC16	Mucin-16	468	IRSPSQVSSSHPTR	4	S5;S8;S9;S10;
MUC16_HUMAN	Q8WXI7	MUC16	Mucin-16	468	IRSPSQVSSSHPTR	6	S3;S5;S8;S9;S10;T13;
MUC16_HUMAN	Q8WXI7	MUC16	Mucin-16	468	IRSPSQVSSSHPTR	5	S3;S5;S8;S9;S10;
MUC16_HUMAN	Q8WXI7	MUC16	Mucin-16	470	SPSQVSSSHPTR	3	3;
MUC16_HUMAN	Q8WXI7	MUC16	Mucin-16	470	SPSQVSSSHPTR	5	S3;S6;S7;S8;T11;
MUC16_HUMAN	Q8WXI7	MUC16	Mucin-16	470	SPSQVSSSHPTR	3	S3;S6;S7;
MUC16_HUMAN	Q8WXI7	MUC16	Mucin-16	470	SPSQVSSSHPTR	6	S1;S3;S6;S7;S8;T11;
MUC16_HUMAN	Q8WXI7	MUC16	Mucin-16	470	SPSQVSSSHPTR	5	S1;S3;S6;S7;S8;
MUC16_HUMAN	Q8WXI7	MUC16	Mucin-16	470	SPSQVSSSHPTRELR	4	S3;S6;S7;S8;
MUC16_HUMAN	Q8WXI7	MUC16	Mucin-16	470	SPSQVSSSHPTRELR	5	S1;S3;S6;S7;S8;
MUC16_HUMAN	Q8WXI7	MUC16	Mucin-16	493	QSSSTAAHGSSDILR	3	3;
MUC16_HUMAN	Q8WXI7	MUC16	Mucin-16	493	QSSSTAAHGSSDILR	4	4;
MUC16_HUMAN	Q8WXI7	MUC16	Mucin-16	493	QSSSTAAHGSSDILR	3	S2;S3;S4;
MUC16_HUMAN	Q8WXI7	MUC16	Mucin-16	619	GSQGTTHLLTR	3	T5;T6;T10;
MUC16_HUMAN	Q8WXI7	MUC16	Mucin-16	619	GSQGTTHLLTR	4	S2;T5;T6;T10;
MUC16_HUMAN	Q8WXI7	MUC16	Mucin-16	692	EGTSLGLTPLNTR	2	T8;T12;
MUC16_HUMAN	Q8WXI7	MUC16	Mucin-16	705	HPFSSPEPDSAGHTK	3	3;
MUC16_HUMAN	Q8WXI7	MUC16	Mucin-16	705	HPFSSPEPDSAGHTK	3	S4;S5;S10;
MUC16_HUMAN	Q8WXI7	MUC16	Mucin-16	908	SAQFSSSHLVSELR	1	1;
MUC16_HUMAN	Q8WXI7	MUC16	Mucin-16	908	SAQFSSSHLVSELR	2	2;
MUC16_HUMAN	Q8WXI7	MUC16	Mucin-16	908	SAQFSSSHLVSELR	3	3;
MUC16_HUMAN	Q8WXI7	MUC16	Mucin-16	908	SAQFSSSHLVSELR	4	4;
MUC16_HUMAN	Q8WXI7	MUC16	Mucin-16	908	SAQFSSSHLVSELR	4	S5;S6;S7;S11;
MUC16_HUMAN	Q8WXI7	MUC16	Mucin-16	908	SAQFSSSHLVSELR	3	S5;S6;S7;
MUC16_HUMAN	Q8WXI7	MUC16	Mucin-16	908	SAQFSSSHLVSELR	2	S5;S6;
MUC16_HUMAN	Q8WXI7	MUC16	Mucin-16	908	SAQFSSSHLVSELR	1	S5;
MUC16_HUMAN	Q8WXI7	MUC16	Mucin-16	908	SAQFSSSHLVSELR	1	S11;
MUC16_HUMAN	Q8WXI7	MUC16	Mucin-16	908	SAQFSSSHLVSELR	5	S1;S5;S6;S7;S11;
MUC16_HUMAN	Q8WXI7	MUC16	Mucin-16	908	SAQFSSSHLVSELR	4	S1;S5;S6;S7;
MUC16_HUMAN	Q8WXI7	MUC16	Mucin-16	908	SAQFSSSHLVSELR	3	S1;S5;S6;
MUC16_HUMAN	Q8WXI7	MUC16	Mucin-16	908	SAQFSSSHLVSELR	2	S1;S5;
MUC16_HUMAN	Q8WXI7	MUC16	Mucin-16	908	SAQFSSSHLVSELR	1	S1;
MUC16_HUMAN	Q8WXI7	MUC16	Mucin-16	939	ISHLTGTATMSQTNR	2	2;
MUC16_HUMAN	Q8WXI7	MUC16	Mucin-16	939	ISHLTGTATMSQTNR	3	3;
MUC16_HUMAN	Q8WXI7	MUC16	Mucin-16	939	ISHLTGTATMSQTNR	2	T7;T9;
MUC16_HUMAN	Q8WXI7	MUC16	Mucin-16	1502	SEADTSAIR	1	S1;
MUC16_HUMAN	Q8WXI7	MUC16	Mucin-16	1502	SEADTSAIRNTDSTTLDQHLGIR	4	T5;T11;T14;T15;
MUC16_HUMAN	Q8WXI7	MUC16	Mucin-16	1509	IRNTDSTTLDQHLGIR	3	T4;T7;T8;
MUC16_HUMAN	Q8WXI7	MUC16	Mucin-16	1511	NTDSTTLDQHLGIR	1	1;
MUC16_HUMAN	Q8WXI7	MUC16	Mucin-16	1511	NTDSTTLDQHLGIR	3	3;
MUC16_HUMAN	Q8WXI7	MUC16	Mucin-16	1511	NTDSTTLDQHLGIR	3	T2;T5;T6;
MUC16_HUMAN	Q8WXI7	MUC16	Mucin-16	1692	SISQSLGR	2	S1;S3;
MUC16_HUMAN	Q8WXI7	MUC16	Mucin-16	1864	SLNTGVTR	1	1;
MUC16_HUMAN	Q8WXI7	MUC16	Mucin-16	1864	SLNTGVTR	1	T7;
MUC16_HUMAN	Q8WXI7	MUC16	Mucin-16	2103	QRNPETETHGPQN	1	1;
MUC16_HUMAN	Q8WXI7	MUC16	Mucin-16	2103	QRNPETETHGPQN	1	T8;
MUC16_HUMAN	Q8WXI7	MUC16	Mucin-16	2105	NPETETHGPQN	1	1;
MUC16_HUMAN	Q8WXI7	MUC16	Mucin-16	2978	VPTSGTGD	2	2;
MUC16_HUMAN	Q8WXI7	MUC16	Mucin-16	2978	VPTSGTGDPR	1	T6;
MUC16_HUMAN	Q8WXI7	MUC16	Mucin-16	2978	VPTSGTGDPR	2	T3;T6;
MUC16_HUMAN	Q8WXI7	MUC16	Mucin-16	3138	RKSSPETWASSISVPAK	6	S3;S4;T7;S10;S11;S13;
MUC16_HUMAN	Q8WXI7	MUC16	Mucin-16	3138	RKSSPETWASSISVPAK	5	S3;S4;S10;S11;S13;
MUC16_HUMAN	Q8WXI7	MUC16	Mucin-16	3209	IMSSKEPSISPEIR	2	2;
MUC16_HUMAN	Q8WXI7	MUC16	Mucin-16	3209	IMSSKEPSISPEIR	3	3;
MUC16_HUMAN	Q8WXI7	MUC16	Mucin-16	3209	IMSSKEPSISPEIR	4	S3;S4;S8;S10;
MUC16_HUMAN	Q8WXI7	MUC16	Mucin-16	3209	IMSSKEPSISPEIR	2	S4;S8;
MUC16_HUMAN	Q8WXI7	MUC16	Mucin-16	3209	IMSSKEPSISPEIR	3	S3;S4;S8;
MUC16_HUMAN	Q8WXI7	MUC16	Mucin-16	3209	IMSSKEPSISPEIR	3	S4;S8;S10;
MUC16_HUMAN	Q8WXI7	MUC16	Mucin-16	3324	SITGTGQQSSPELVSK	2	2;
MUC16_HUMAN	Q8WXI7	MUC16	Mucin-16	3324	SITGTGQQSSPELVSK	2	T3;S15;
MUC16_HUMAN	Q8WXI7	MUC16	Mucin-16	3389	HKTETWVSTTAIPSTVLNNK	1	1;
MUC16_HUMAN	Q8WXI7	MUC16	Mucin-16	3409	IMAAEQQTSR	2	T8;S9;
MUC16_HUMAN	Q8WXI7	MUC16	Mucin-16	3483	TSSASSVTSPSIGLETLR	3	3;
MUC16_HUMAN	Q8WXI7	MUC16	Mucin-16	3508	SDIAPTAGH	1	1;
MUC16_HUMAN	Q8WXI7	MUC16	Mucin-16	3508	SDIAPTAGH	2	S1;T6;
MUC16_HUMAN	Q8WXI7	MUC16	Mucin-16	3508	SDIAPTAGHLSQTSSPAEVSIL	4	4;
MUC16_HUMAN	Q8WXI7	MUC16	Mucin-16	3663	TLSPSDTTASTPISTFSR	1	1;
MUC16_HUMAN	Q8WXI7	MUC16	Mucin-16	3663	TLSPSDTTASTPISTFSR	1	T8;
MUC16_HUMAN	Q8WXI7	MUC16	Mucin-16	3780	SIGHITSAVTPAAMAR	1	1;
MUC16_HUMAN	Q8WXI7	MUC16	Mucin-16	3780	SIGHITSAVTPAAMAR	1	T10;
MUC16_HUMAN	Q8WXI7	MUC16	Mucin-16	3796	SSGVTFSRPD	3	S2;T5;S7;
MUC16_HUMAN	Q8WXI7	MUC16	Mucin-16	3796	SSGVTFSRPDPTSK	1	1;
MUC16_HUMAN	Q8WXI7	MUC16	Mucin-16	3796	SSGVTFSRPDPTSK	2	2;
MUC16_HUMAN	Q8WXI7	MUC16	Mucin-16	3796	SSGVTFSRPDPTSK	2	T5;S13;
MUC16_HUMAN	Q8WXI7	MUC16	Mucin-16	3796	SSGVTFSRPDPTSK	1	T5;
MUC16_HUMAN	Q8WXI7	MUC16	Mucin-16	3796	SSGVTFSRPDPTSKK	5	S2;T5;S7;T12;S13;
MUC16_HUMAN	Q8WXI7	MUC16	Mucin-16	3810	KAEQTSTQLPTTTSAHPGQVPR	3	3;
MUC16_HUMAN	Q8WXI7	MUC16	Mucin-16	3810	KAEQTSTQLPTTTSAHPGQVPR	4	T7;T11;T12;T13;
MUC16_HUMAN	Q8WXI7	MUC16	Mucin-16	3810	KAEQTSTQLPTTTSAHPGQVPR	3	T7;T11;T12;
MUC16_HUMAN	Q8WXI7	MUC16	Mucin-16	3810	KAEQTSTQLPTTTSAHPGQVPR	7	T5;S6;T7;T11;T12;T13;S14;
MUC16_HUMAN	Q8WXI7	MUC16	Mucin-16	3832	SAATTLDVIPHTAK	2	2;
MUC16_HUMAN	Q8WXI7	MUC16	Mucin-16	3832	SAATTLDVIPHTAK	4	S1;T4;T5;T12;
MUC16_HUMAN	Q8WXI7	MUC16	Mucin-16	3846	TPDATFQR	1	1;
MUC16_HUMAN	Q8WXI7	MUC16	Mucin-16	3846	TPDATFQR	1	T5;
MUC16_HUMAN	Q8WXI7	MUC16	Mucin-16	3854	QGQTALTTEAR	1	1;
MUC16_HUMAN	Q8WXI7	MUC16	Mucin-16	3854	QGQTALTTEAR	2	2;
MUC16_HUMAN	Q8WXI7	MUC16	Mucin-16	3854	QGQTALTTEAR	3	T4;T7;T8;
MUC16_HUMAN	Q8WXI7	MUC16	Mucin-16	3854	QGQTALTTEAR	1	T8;
MUC16_HUMAN	Q8WXI7	MUC16	Mucin-16	3854	QGQTALTTEAR	2	T7;T8;
MUC16_HUMAN	Q8WXI7	MUC16	Mucin-16	3865	ATSDSWNEK	2	2;
MUC16_HUMAN	Q8WXI7	MUC16	Mucin-16	3865	ATSDSWNEK	1	T2;
MUC16_HUMAN	Q8WXI7	MUC16	Mucin-16	4007	ARTEPNSFLTIELR	2	T3;T10;
MUC16_HUMAN	Q8WXI7	MUC16	Mucin-16	4007	ARTEPNSFLTIELR	3	T3;S7;T10;
MUC16_HUMAN	Q8WXI7	MUC16	Mucin-16	4009	TEPNSFLTIELR	3	T1;S5;T8;
MUC16_HUMAN	Q8WXI7	MUC16	Mucin-16	4058	RISSSFLAQSMR	2	S5;S10;
MUC16_HUMAN	Q8WXI7	MUC16	Mucin-16	4058	RISSSFLAQSMR	3	S4;S5;S10;
MUC16_HUMAN	Q8WXI7	MUC16	Mucin-16	4059	ISSSFLAQSMR	1	1;
MUC16_HUMAN	Q8WXI7	MUC16	Mucin-16	4059	ISSSFLAQSMR	2	2;
MUC16_HUMAN	Q8WXI7	MUC16	Mucin-16	4059	ISSSFLAQSMR	3	3;
MUC16_HUMAN	Q8WXI7	MUC16	Mucin-16	4059	ISSSFLAQSMR	2	S4;S9;
MUC16_HUMAN	Q8WXI7	MUC16	Mucin-16	4059	ISSSFLAQSMR	3	S3;S4;S9;
MUC16_HUMAN	Q8WXI7	MUC16	Mucin-16	4059	ISSSFLAQSMR	1	S2;
MUC16_HUMAN	Q8WXI7	MUC16	Mucin-16	4131	FTYSEKTTLFSK	3	3;
MUC16_HUMAN	Q8WXI7	MUC16	Mucin-16	4131	FTYSEKTTLFSK	3	T2;T7;T8;
MUC16_HUMAN	Q8WXI7	MUC16	Mucin-16	4242	AIHHSADTAVTNMEATSSEYSPIPGHTKPSK	5	T8;S17;S18;S21;S30;
MUC16_HUMAN	Q8WXI7	MUC16	Mucin-16	4315	STSQVASSATETSTVITHVSSGDATTHVTK	1	1;
MUC16_HUMAN	Q8WXI7	MUC16	Mucin-16	4315	STSQVASSATETSTVITHVSSGDATTHVTK	1	T14;
MUC16_HUMAN	Q8WXI7	MUC16	Mucin-16	4431	TTLISKGPK	3	T1;T2;S5;
MUC16_HUMAN	Q8WXI7	MUC16	Mucin-16	4722	ITTAMNNDVK	2	T2;T3;
MUC16_HUMAN	Q8WXI7	MUC16	Mucin-16	4881	SSKTTRTETETTSSLTPK	8	S2;T4;T5;T7;T9;T11;S13;S14;
MUC16_HUMAN	Q8WXI7	MUC16	Mucin-16	4921	ELTGATTEVSR	2	2;
MUC16_HUMAN	Q8WXI7	MUC16	Mucin-16	4921	ELTGATTEVSR	2	T6;T7;
MUC16_HUMAN	Q8WXI7	MUC16	Mucin-16	4921	ELTGATTEVSR	3	T3;T6;T7;
MUC16_HUMAN	Q8WXI7	MUC16	Mucin-16	4921	ELTGATTEVSR	3	T3;T6;S10;
MUC16_HUMAN	Q8WXI7	MUC16	Mucin-16	5081	ITDILR	1	T2;
MUC16_HUMAN	Q8WXI7	MUC16	Mucin-16	5087	TRLEPVTSSLPNFSSTSDK	2	2;
MUC16_HUMAN	Q8WXI7	MUC16	Mucin-16	5087	TRLEPVTSSLPNFSSTSDK	2	T7;T16;
MUC16_HUMAN	Q8WXI7	MUC16	Mucin-16	5118	EIFPSINTEETNVK	2	2;
MUC16_HUMAN	Q8WXI7	MUC16	Mucin-16	5184	REPTYFLTPR	1	1;
MUC16_HUMAN	Q8WXI7	MUC16	Mucin-16	5184	REPTYFLTPR	1	T8;
MUC16_HUMAN	Q8WXI7	MUC16	Mucin-16	5184	REPTYFLTPR	2	T4;T8;
MUC16_HUMAN	Q8WXI7	MUC16	Mucin-16	5185	EPTYFLTPR	1	1;
MUC16_HUMAN	Q8WXI7	MUC16	Mucin-16	5185	EPTYFLTPR	2	2;
MUC16_HUMAN	Q8WXI7	MUC16	Mucin-16	5185	EPTYFLTPR	1	T7;
MUC16_HUMAN	Q8WXI7	MUC16	Mucin-16	5185	EPTYFLTPR	2	T3;T7;
MUC16_HUMAN	Q8WXI7	MUC16	Mucin-16	5235	ISTPDHDKSTVPPDTFTGEIPR	4	T3;T10;T15;T17;
MUC16_HUMAN	Q8WXI7	MUC16	Mucin-16	5235	ISTPDHDKSTVPPDTFTGEIPR	5	S2;T3;S9;T10;T15;
MUC16_HUMAN	Q8WXI7	MUC16	Mucin-16	5247	PDTFTGEIPR	1	1;
MUC16_HUMAN	Q8WXI7	MUC16	Mucin-16	5247	PDTFTGEIPR	1	T5;
MUC16_HUMAN	Q8WXI7	MUC16	Mucin-16	5257	VFTSSIK	1	1;
MUC16_HUMAN	Q8WXI7	MUC16	Mucin-16	5257	VFTSSIK	2	2;
MUC16_HUMAN	Q8WXI7	MUC16	Mucin-16	5257	VFTSSIK	3	T3;S4;S5;
MUC16_HUMAN	Q8WXI7	MUC16	Mucin-16	5257	VFTSSIK	2	T3;S5;
MUC16_HUMAN	Q8WXI7	MUC16	Mucin-16	5257	VFTSSIKTK	3	3;
MUC16_HUMAN	Q8WXI7	MUC16	Mucin-16	5257	VFTSSIKTK	3	T3;S5;T8;
MUC16_HUMAN	Q8WXI7	MUC16	Mucin-16	5257	VFTSSIKTK	4	T3;S4;S5;T8;
MUC16_HUMAN	Q8WXI7	MUC16	Mucin-16	5438	SQSSVLADSETSK	2	2;
MUC16_HUMAN	Q8WXI7	MUC16	Mucin-16	5531	TSISDLDR	1	1;
MUC16_HUMAN	Q8WXI7	MUC16	Mucin-16	5531	TSISDLDR	1	T1;
MUC16_HUMAN	Q8WXI7	MUC16	Mucin-16	5553	LFTSPIMTK	3	T3;S4;T8;
MUC16_HUMAN	Q8WXI7	MUC16	Mucin-16	5774	IQTESTSSLIPGLR	2	2;
MUC16_HUMAN	Q8WXI7	MUC16	Mucin-16	5774	IQTESTSSLIPGLR	3	3;
MUC16_HUMAN	Q8WXI7	MUC16	Mucin-16	5774	IQTESTSSLIPGLR	4	4;
MUC16_HUMAN	Q8WXI7	MUC16	Mucin-16	5774	IQTESTSSLIPGLR	3	T3;T6;S8;
MUC16_HUMAN	Q8WXI7	MUC16	Mucin-16	5774	IQTESTSSLIPGLR	2	T3;S8;
MUC16_HUMAN	Q8WXI7	MUC16	Mucin-16	5774	IQTESTSSLIPGLR	5	T3;S5;T6;S7;S8;
MUC16_HUMAN	Q8WXI7	MUC16	Mucin-16	5774	IQTESTSSLIPGLR	4	T3;S5;S7;S8;
MUC16_HUMAN	Q8WXI7	MUC16	Mucin-16	5899	FPHSEETTTMSR	3	T7;T8;T9;
MUC16_HUMAN	Q8WXI7	MUC16	Mucin-16	5899	FPHSEETTTMSR	4	S4;T7;T8;S11;
MUC16_HUMAN	Q8WXI7	MUC16	Mucin-16	6067	NVDRDSTSPLTPELK	2	2;
MUC16_HUMAN	Q8WXI7	MUC16	Mucin-16	6067	NVDRDSTSPLTPELK	3	3;
MUC16_HUMAN	Q8WXI7	MUC16	Mucin-16	6067	NVDRDSTSPLTPELK	3	T7;S8;T11;
MUC16_HUMAN	Q8WXI7	MUC16	Mucin-16	6067	NVDRDSTSPLTPELK	2	T7;S8;
MUC16_HUMAN	Q8WXI7	MUC16	Mucin-16	6071	DSTSPLTPELK	2	2;
MUC16_HUMAN	Q8WXI7	MUC16	Mucin-16	6264	ITDMDTNLEPVTR	1	1;
MUC16_HUMAN	Q8WXI7	MUC16	Mucin-16	6264	ITDMDTNLEPVTR	2	2;
MUC16_HUMAN	Q8WXI7	MUC16	Mucin-16	6264	ITDMDTNLEPVTR	2	T2;T6;
MUC16_HUMAN	Q8WXI7	MUC16	Mucin-16	6264	ITDMDTNLEPVTR	1	T12;
MUC16_HUMAN	Q8WXI7	MUC16	Mucin-16	6357	KIESETTFSLIFR	3	3;
MUC16_HUMAN	Q8WXI7	MUC16	Mucin-16	6357	KIESETTFSLIFR	3	S4;T6;S9;
MUC16_HUMAN	Q8WXI7	MUC16	Mucin-16	6379	IGSSSDTSTVFDK	2	2;
MUC16_HUMAN	Q8WXI7	MUC16	Mucin-16	6379	IGSSSDTSTVFDK	3	S5;T7;S8;
MUC16_HUMAN	Q8WXI7	MUC16	Mucin-16	6379	IGSSSDTSTVFDK	2	S5;S8;
MUC16_HUMAN	Q8WXI7	MUC16	Mucin-16	6392	AFTAATTEVSR	3	T3;T6;T7;
MUC16_HUMAN	Q8WXI7	MUC16	Mucin-16	6429	SVTMLSTFAGLTK	4	T3;S6;T7;T12;
MUC16_HUMAN	Q8WXI7	MUC16	Mucin-16	6446	TIATQTGPHR	1	1;
MUC16_HUMAN	Q8WXI7	MUC16	Mucin-16	6446	TIATQTGPHR	2	2;
MUC16_HUMAN	Q8WXI7	MUC16	Mucin-16	6446	TIATQTGPHR	3	T1;T4;T6;
MUC16_HUMAN	Q8WXI7	MUC16	Mucin-16	6446	TIATQTGPHR	1	T4;
MUC16_HUMAN	Q8WXI7	MUC16	Mucin-16	6446	TIATQTGPHR	2	T1;T4;
MUC16_HUMAN	Q8WXI7	MUC16	Mucin-16	6575	IPTTSEDIKDTEK	2	2;
MUC16_HUMAN	Q8WXI7	MUC16	Mucin-16	6575	IPTTSEDIKDTEK	3	3;
MUC16_HUMAN	Q8WXI7	MUC16	Mucin-16	6575	IPTTSEDIKDTEK	3	T3;T4;S5;
MUC16_HUMAN	Q8WXI7	MUC16	Mucin-16	6575	IPTTSEDIKDTEK	2	T3;T4;
MUC16_HUMAN	Q8WXI7	MUC16	Mucin-16	6633	DTIVSTSMPGSSEITR	3	3;
MUC16_HUMAN	Q8WXI7	MUC16	Mucin-16	6946	ESTYSLTPGLR	2	T3;T7;
MUC16_HUMAN	Q8WXI7	MUC16	Mucin-16	7068	FPHSEMTTLMSR	4	S4;T7;T8;S11;
MUC16_HUMAN	Q8WXI7	MUC16	Mucin-16	7157	LSHTSDER	1	1;
MUC16_HUMAN	Q8WXI7	MUC16	Mucin-16	7238	IQKESISSLSPK	2	2;
MUC16_HUMAN	Q8WXI7	MUC16	Mucin-16	7238	IQKESISSLSPK	3	3;
MUC16_HUMAN	Q8WXI7	MUC16	Mucin-16	7238	IQKESISSLSPK	3	S5;S7;S8;
MUC16_HUMAN	Q8WXI7	MUC16	Mucin-16	7238	IQKESISSLSPK	2	S5;S7;
MUC16_HUMAN	Q8WXI7	MUC16	Mucin-16	7241	ESISSLSPK	1	1;
MUC16_HUMAN	Q8WXI7	MUC16	Mucin-16	7241	ESISSLSPK	2	S4;S5;
MUC16_HUMAN	Q8WXI7	MUC16	Mucin-16	7241	ESISSLSPK	3	S2;S4;S5;
MUC16_HUMAN	Q8WXI7	MUC16	Mucin-16	7241	ESISSLSPK	2	S2;S4;
MUC16_HUMAN	Q8WXI7	MUC16	Mucin-16	7241	ESISSLSPK	1	S2;
MUC16_HUMAN	Q8WXI7	MUC16	Mucin-16	7364	LPHSEITTLVSR	2	2;
MUC16_HUMAN	Q8WXI7	MUC16	Mucin-16	7364	LPHSEITTLVSR	3	3;
MUC16_HUMAN	Q8WXI7	MUC16	Mucin-16	7364	LPHSEITTLVSR	2	T7;T8;
MUC16_HUMAN	Q8WXI7	MUC16	Mucin-16	7364	LPHSEITTLVSR	2	T7;S11;
MUC16_HUMAN	Q8WXI7	MUC16	Mucin-16	7364	LPHSEITTLVSR	1	T7;
MUC16_HUMAN	Q8WXI7	MUC16	Mucin-16	7364	LPHSEITTLVSR	4	S4;T7;T8;S11;
MUC16_HUMAN	Q8WXI7	MUC16	Mucin-16	7364	LPHSEITTLVSR	3	S4;T7;S11;
MUC16_HUMAN	Q8WXI7	MUC16	Mucin-16	7533	KIQSEPASSLTTR	3	S9;T11;T12;
MUC16_HUMAN	Q8WXI7	MUC16	Mucin-16	7568	VSTGATTEVSR	4	S2;T3;T6;S10;
MUC16_HUMAN	Q8WXI7	MUC16	Mucin-16	7609	ISASSVLTESAK	5	S2;S4;S5;T8;S10;
MUC16_HUMAN	Q8WXI7	MUC16	Mucin-16	7609	ISASSVLTESAK	4	S2;S4;S5;S10;
MUC16_HUMAN	Q8WXI7	MUC16	Mucin-16	7671	GPGGVSWPSPPFVK	1	1;
MUC16_HUMAN	Q8WXI7	MUC16	Mucin-16	7671	GPGGVSWPSPPFVK	2	S6;S9;
MUC16_HUMAN	Q8WXI7	MUC16	Mucin-16	7671	GPGGVSWPSPPFVK	1	S6;
MUC16_HUMAN	Q8WXI7	MUC16	Mucin-16	7822	RIQTELASSLTPGLR	3	T4;S9;T11;
MUC16_HUMAN	Q8WXI7	MUC16	Mucin-16	7822	RIQTELASSLTPGLR	4	T4;S8;S9;T11;
MUC16_HUMAN	Q8WXI7	MUC16	Mucin-16	7823	IQTELASSLTPGLR	2	2;
MUC16_HUMAN	Q8WXI7	MUC16	Mucin-16	7823	IQTELASSLTPGLR	3	3;
MUC16_HUMAN	Q8WXI7	MUC16	Mucin-16	7823	IQTELASSLTPGLR	4	T3;S7;S8;T10;
MUC16_HUMAN	Q8WXI7	MUC16	Mucin-16	7823	IQTELASSLTPGLR	2	T3;T10;
MUC16_HUMAN	Q8WXI7	MUC16	Mucin-16	7823	IQTELASSLTPGLR	3	T3;S8;T10;
MUC16_HUMAN	Q8WXI7	MUC16	Mucin-16	7850	MSTVLSK	2	2;
MUC16_HUMAN	Q8WXI7	MUC16	Mucin-16	7954	RGPEDVSWMSPPLLEK	2	S7;S10;
MUC16_HUMAN	Q8WXI7	MUC16	Mucin-16	7955	GPEDVSWMSPPLLEK	2	S6;S9;
MUC16_HUMAN	Q8WXI7	MUC16	Mucin-16	8113	IQTEPTSSLTLGLR	2	2;
MUC16_HUMAN	Q8WXI7	MUC16	Mucin-16	8113	IQTEPTSSLTLGLR	3	3;
MUC16_HUMAN	Q8WXI7	MUC16	Mucin-16	8113	IQTEPTSSLTLGLR	4	4;
MUC16_HUMAN	Q8WXI7	MUC16	Mucin-16	8113	IQTEPTSSLTLGLR	3	T3;T6;S8;
MUC16_HUMAN	Q8WXI7	MUC16	Mucin-16	8155	VSRTEVTSSSR	3	T4;T7;S10;
MUC16_HUMAN	Q8WXI7	MUC16	Mucin-16	8238	FSHSEMTTLVSR	3	3;
MUC16_HUMAN	Q8WXI7	MUC16	Mucin-16	8238	FSHSEMTTLVSR	3	T7;T8;S11;
MUC16_HUMAN	Q8WXI7	MUC16	Mucin-16	8238	FSHSEMTTLVSR	4	S4;T7;T8;S11;
MUC16_HUMAN	Q8WXI7	MUC16	Mucin-16	8238	FSHSEMTTLVSR	5	S2;S4;T7;T8;S11;
MUC16_HUMAN	Q8WXI7	MUC16	Mucin-16	8408	IQIEPTSSLTSGLR	1	1;
MUC16_HUMAN	Q8WXI7	MUC16	Mucin-16	8408	IQIEPTSSLTSGLR	2	2;
MUC16_HUMAN	Q8WXI7	MUC16	Mucin-16	8408	IQIEPTSSLTSGLR	3	3;
MUC16_HUMAN	Q8WXI7	MUC16	Mucin-16	8408	IQIEPTSSLTSGLR	4	4;
MUC16_HUMAN	Q8WXI7	MUC16	Mucin-16	8408	IQIEPTSSLTSGLR	2	T6;T10;
MUC16_HUMAN	Q8WXI7	MUC16	Mucin-16	8408	IQIEPTSSLTSGLR	4	T6;S8;T10;S11;
MUC16_HUMAN	Q8WXI7	MUC16	Mucin-16	8408	IQIEPTSSLTSGLR	3	T6;S8;S11;
MUC16_HUMAN	Q8WXI7	MUC16	Mucin-16	8408	IQIEPTSSLTSGLR	2	T6;S11;
MUC16_HUMAN	Q8WXI7	MUC16	Mucin-16	8408	IQIEPTSSLTSGLR	1	T6;
MUC16_HUMAN	Q8WXI7	MUC16	Mucin-16	8453	TEVISSR	2	T1;S6;
MUC16_HUMAN	Q8WXI7	MUC16	Mucin-16	8453	TEVISSR	1	S6;
MUC16_HUMAN	Q8WXI7	MUC16	Mucin-16	8453	TEVISSR	2	S5;S6;
MUC16_HUMAN	Q8WXI7	MUC16	Mucin-16	8641	IHPSSNTPVVNVGTVIYK	2	2;
MUC16_HUMAN	Q8WXI7	MUC16	Mucin-16	8641	IHPSSNTPVVNVGTVIYK	3	3;
MUC16_HUMAN	Q8WXI7	MUC16	Mucin-16	8641	IHPSSNTPVVNVGTVIYK	4	4;
MUC16_HUMAN	Q8WXI7	MUC16	Mucin-16	8641	IHPSSNTPVVNVGTVIYK	2	T7;T14;
MUC16_HUMAN	Q8WXI7	MUC16	Mucin-16	8641	IHPSSNTPVVNVGTVIYK	3	S5;T7;T14;
MUC16_HUMAN	Q8WXI7	MUC16	Mucin-16	8641	IHPSSNTPVVNVGTVIYK	4	S4;S5;T7;T14;
MUC16_HUMAN	Q8WXI7	MUC16	Mucin-16	8714	EISTSQETSSATER	6	S3;T4;S5;T8;S9;S10;
MUC16_HUMAN	Q8WXI7	MUC16	Mucin-16	8714	EISTSQETSSATER	4	S3;S5;S9;S10;
MUC16_HUMAN	Q8WXI7	MUC16	Mucin-16	8728	SASLSGMPTGATTK	3	3;
MUC16_HUMAN	Q8WXI7	MUC16	Mucin-16	8728	SASLSGMPTGATTK	3	T9;T12;T13;
MUC16_HUMAN	Q8WXI7	MUC16	Mucin-16	8728	SASLSGMPTGATTKVSR	3	3;
MUC16_HUMAN	Q8WXI7	MUC16	Mucin-16	8728	SASLSGMPTGATTKVSR	4	4;
MUC16_HUMAN	Q8WXI7	MUC16	Mucin-16	8728	SASLSGMPTGATTKVSR	4	S5;T9;T12;S16;
MUC16_HUMAN	Q8WXI7	MUC16	Mucin-16	8728	SASLSGMPTGATTKVSR	3	T9;T12;T13;
MUC16_HUMAN	Q8WXI7	MUC16	Mucin-16	8742	VSRTEALSLGR	2	T4;S8;
MUC16_HUMAN	Q8WXI7	MUC16	Mucin-16	8745	TEALSLGR	1	1;
MUC16_HUMAN	Q8WXI7	MUC16	Mucin-16	8745	TEALSLGR	2	T1;S5;
MUC16_HUMAN	Q8WXI7	MUC16	Mucin-16	8745	TEALSLGR	1	T1;
MUC16_HUMAN	Q8WXI7	MUC16	Mucin-16	8793	TGHSGASSQGTFTLDTSSR	2	2;
MUC16_HUMAN	Q8WXI7	MUC16	Mucin-16	8793	TGHSGASSQGTFTLDTSSR	3	3;
MUC16_HUMAN	Q8WXI7	MUC16	Mucin-16	8793	TGHSGASSQGTFTLDTSSR	4	4;
MUC16_HUMAN	Q8WXI7	MUC16	Mucin-16	8793	TGHSGASSQGTFTLDTSSR	6	T1;S7;S8;T11;S17;S18;
MUC16_HUMAN	Q8WXI7	MUC16	Mucin-16	8793	TGHSGASSQGTFTLDTSSR	2	S8;S17;
MUC16_HUMAN	Q8WXI7	MUC16	Mucin-16	8812	ASWPGTHSAATHR	3	3;
MUC16_HUMAN	Q8WXI7	MUC16	Mucin-16	8812	ASWPGTHSAATHR	3	T6;S8;T11;
MUC16_HUMAN	Q8WXI7	MUC16	Mucin-16	8812	ASWPGTHSAATHR	4	S2;T6;S8;T11;
MUC16_HUMAN	Q8WXI7	MUC16	Mucin-16	8825	SPHSGMTTPMSR	1	1;
MUC16_HUMAN	Q8WXI7	MUC16	Mucin-16	8825	SPHSGMTTPMSR	1	T8;
MUC16_HUMAN	Q8WXI7	MUC16	Mucin-16	8825	SPHSGMTTPMSR	4	S4;T7;T8;S11;
MUC16_HUMAN	Q8WXI7	MUC16	Mucin-16	8825	SPHSGMTTPMSR	5	S1;S4;T7;T8;S11;
MUC16_HUMAN	Q8WXI7	MUC16	Mucin-16	8837	GPEDVSWPSRPSVEK	2	2;
MUC16_HUMAN	Q8WXI7	MUC16	Mucin-16	8837	GPEDVSWPSRPSVEK	2	S6;S9;
MUC16_HUMAN	Q8WXI7	MUC16	Mucin-16	9008	ETSTSQEIHSATKPSTVPYK	4	T2;T4;T12;T16;
MUC16_HUMAN	Q8WXI7	MUC16	Mucin-16	9008	ETSTSQEIHSATKPSTVPYK	5	T2;S3;S5;S10;S15;
MUC16_HUMAN	Q8WXI7	MUC16	Mucin-16	9017	SATKPSTVPYK	3	T3;S6;T7;
MUC16_HUMAN	Q8WXI7	MUC16	Mucin-16	9308	STVLSSVPTGATTEVSR	1	1;
MUC16_HUMAN	Q8WXI7	MUC16	Mucin-16	9362	KESTDMAITPK	2	2;
MUC16_HUMAN	Q8WXI7	MUC16	Mucin-16	9362	KESTDMAITPK	2	T4;T9;
MUC16_HUMAN	Q8WXI7	MUC16	Mucin-16	9362	KESTDMAITPK	3	S3;T4;T9;
MUC16_HUMAN	Q8WXI7	MUC16	Mucin-16	9363	ESTDMAITPK	2	2;
MUC16_HUMAN	Q8WXI7	MUC16	Mucin-16	9363	ESTDMAITPK	2	T3;T8;
MUC16_HUMAN	Q8WXI7	MUC16	Mucin-16	9408	SVVTTPMSR	4	S1;T4;T5;S8;
MUC16_HUMAN	Q8WXI7	MUC16	Mucin-16	9417	GPEDVSWPSPLSVEK	2	2;
MUC16_HUMAN	Q8WXI7	MUC16	Mucin-16	9547	VISPVVTSSSIR	1	1;
MUC16_HUMAN	Q8WXI7	MUC16	Mucin-16	9547	VISPVVTSSSIR	2	2;
MUC16_HUMAN	Q8WXI7	MUC16	Mucin-16	9547	VISPVVTSSSIR	3	3;
MUC16_HUMAN	Q8WXI7	MUC16	Mucin-16	9547	VISPVVTSSSIR	2	T7;S10;
MUC16_HUMAN	Q8WXI7	MUC16	Mucin-16	9547	VISPVVTSSSIR	3	S3;S8;S9;
MUC16_HUMAN	Q8WXI7	MUC16	Mucin-16	9575	IEIESMSSLTPGLR	3	3;
MUC16_HUMAN	Q8WXI7	MUC16	Mucin-16	9620	TEVMPSSR	2	T1;S7;
MUC16_HUMAN	Q8WXI7	MUC16	Mucin-16	9711	GPESLSWTSPR	2	2;
MUC16_HUMAN	Q8WXI7	MUC16	Mucin-16	9711	GPESLSWTSPR	2	T8;S9;
MUC16_HUMAN	Q8WXI7	MUC16	Mucin-16	9808	IHPSSNTAVAK	1	1;
MUC16_HUMAN	Q8WXI7	MUC16	Mucin-16	9808	IHPSSNTAVAK	2	2;
MUC16_HUMAN	Q8WXI7	MUC16	Mucin-16	9808	IHPSSNTAVAK	3	S4;S5;T7;
MUC16_HUMAN	Q8WXI7	MUC16	Mucin-16	9808	IHPSSNTAVAK	1	S4;
MUC16_HUMAN	Q8WXI7	MUC16	Mucin-16	9868	RIPTEPTFSLTPGFR	3	T4;T7;T11;
MUC16_HUMAN	Q8WXI7	MUC16	Mucin-16	9868	RIPTEPTFSLTPGFR	4	T4;T7;S9;T11;
MUC16_HUMAN	Q8WXI7	MUC16	Mucin-16	9993	FLHSEMTTLMSR	2	2;
MUC16_HUMAN	Q8WXI7	MUC16	Mucin-16	9993	FLHSEMTTLMSR	3	3;
MUC16_HUMAN	Q8WXI7	MUC16	Mucin-16	9993	FLHSEMTTLMSR	4	S4;T7;T8;S11;
MUC16_HUMAN	Q8WXI7	MUC16	Mucin-16	9993	FLHSEMTTLMSR	3	S4;T7;S11;
MUC16_HUMAN	Q8WXI7	MUC16	Mucin-16	9993	FLHSEMTTLMSR	2	T7;T8;
MUC16_HUMAN	Q8WXI7	MUC16	Mucin-16	10005	SPENPSWK	1	1;
MUC16_HUMAN	Q8WXI7	MUC16	Mucin-16	10005	SPENPSWK	2	S1;S6;
MUC16_HUMAN	Q8WXI7	MUC16	Mucin-16	10203	TDFTSSAK	3	T1;T4;S6;
MUC16_HUMAN	Q8WXI7	MUC16	Mucin-16	10299	AISGSGSPF	2	2;
MUC16_HUMAN	Q8WXI7	MUC16	Mucin-16	10299	AISGSGSPF	2	S3;S5;
MUC16_HUMAN	Q8WXI7	MUC16	Mucin-16	10299	AISGSGSPFSR	1	1;
MUC16_HUMAN	Q8WXI7	MUC16	Mucin-16	10299	AISGSGSPFSR	1	S5;
MUC16_HUMAN	Q8WXI7	MUC16	Mucin-16	10299	AISGSGSPFSR	2	S3;S5;
MUC16_HUMAN	Q8WXI7	MUC16	Mucin-16	10378	LVMVSTLDTSSQPGR	4	4;
MUC16_HUMAN	Q8WXI7	MUC16	Mucin-16	10425	LTRTDGIMEHITK	3	T2;T4;T12;
MUC16_HUMAN	Q8WXI7	MUC16	Mucin-16	10425	LTRTDGIMEHITKIPNEAAHR	3	T2;T4;T12;
MUC16_HUMAN	Q8WXI7	MUC16	Mucin-16	10446	GTIRPVKGPQTSTSPASPK	6	T2;T11;S12;T13;S14;S17;
MUC16_HUMAN	Q8WXI7	MUC16	Mucin-16	10453	GPQTSTSPASPK	1	1;
MUC16_HUMAN	Q8WXI7	MUC16	Mucin-16	10453	GPQTSTSPASPK	2	2;
MUC16_HUMAN	Q8WXI7	MUC16	Mucin-16	10453	GPQTSTSPASPK	3	3;
MUC16_HUMAN	Q8WXI7	MUC16	Mucin-16	10453	GPQTSTSPASPK	4	T4;T6;S7;S10;
MUC16_HUMAN	Q8WXI7	MUC16	Mucin-16	10453	GPQTSTSPASPK	5	T4;S5;T6;S7;S10;
MUC16_HUMAN	Q8WXI7	MUC16	Mucin-16	10453	GPQTSTSPASPK	4	T4;S5;S7;S10;
MUC16_HUMAN	Q8WXI7	MUC16	Mucin-16	10453	GPQTSTSPASPK	2	S5;S7;
MUC16_HUMAN	Q8WXI7	MUC16	Mucin-16	10566	ESETTASLVSR	3	T4;T5;S10;
MUC16_HUMAN	Q8WXI7	MUC16	Mucin-16	10566	ESETTASLVSR	4	S2;T4;S7;S10;
MUC16_HUMAN	Q8WXI7	MUC16	Mucin-16	10794	LVTSMVTSLAAK	2	T3;T7;
MUC16_HUMAN	Q8WXI7	MUC16	Mucin-16	10794	LVTSMVTSLAAK	2	T3;S8;
MUC16_HUMAN	Q8WXI7	MUC16	Mucin-16	10794	LVTSMVTSLAAK	4	T3;S4;T7;S8;
MUC16_HUMAN	Q8WXI7	MUC16	Mucin-16	11601	GSDTAPSMVTSPGVDTR	3	3;
MUC16_HUMAN	Q8WXI7	MUC16	Mucin-16	11601	GSDTAPSMVTSPGVDTR	4	4;
MUC16_HUMAN	Q8WXI7	MUC16	Mucin-16	11601	GSDTAPSMVTSPGVDTR	3	T4;T10;S11;
MUC16_HUMAN	Q8WXI7	MUC16	Mucin-16	11835	VDLSPTASPGVSAK	3	3;
MUC16_HUMAN	Q8WXI7	MUC16	Mucin-16	11835	VDLSPTASPGVSAK	4	S4;T6;S8;S12;
MUC16_HUMAN	Q8WXI7	MUC16	Mucin-16	11958	TSHGEGVSPTTILR	2	2;
MUC16_HUMAN	Q8WXI7	MUC16	Mucin-16	11958	TSHGEGVSPTTILR	2	T10;T11;
MUC16_HUMAN	Q8WXI7	MUC16	Mucin-16	15621	GSLYVNGFTHR	1	1;
MUC16_HUMAN	Q8WXI7	MUC16	Mucin-16	15621	GSLYVNGFTHR	1	T9;
MUC16_HUMAN	Q8WXI7	MUC16	Mucin-16	21401	SSVSTTSTPGTPTVYLGASK	1	1;
MUC20_HUMAN	Q8N307	MUC20	Mucin-20	85	RISPARETR	2	S3;T8;
MUC20_HUMAN	Q8N307	MUC20	Mucin-20	86	ISPARETR	2	S2;T7;
MUC20_HUMAN	Q8N307	MUC20	Mucin-20	546	VSGAAPVSIEAGSAVGK	2	2;
MUC20_HUMAN	Q8N307	MUC20	Mucin-20	546	VSGAAPVSIEAGSAVGK	3	S2;S8;S13;
MUC20_HUMAN	Q8N307	MUC20	Mucin-20	546	VSGAAPVSIEAGSAVGK	2	S2;S8;
MUC20_HUMAN	Q8N307	MUC20	Mucin-20	648	TRPTTDVSAGENGGFLLLR	2	2;
MUC20_HUMAN	Q8N307	MUC20	Mucin-20	648	TRPTTDVSAGENGGFLLLR	3	3;
MUC20_HUMAN	Q8N307	MUC20	Mucin-20	648	TRPTTDVSAGENGGFLLLR	3	T1;T4;T5;
MUC20_HUMAN	Q8N307	MUC20	Mucin-20	648	TRPTTDVSAGENGGFLLLR	2	T1;T4;
NFASC_HUMAN	O94856	NFASC	Neurofascin	605	AYLTVLADQATPTNR	1	1;
NID2_HUMAN	Q14112	NID2	Nidogen-2	350	VDTKPLEESSTLDPHTK	1	1;
NID2_HUMAN	Q14112	NID2	Nidogen-2	350	VDTKPLEESSTLDPHTK	2	2;
NID2_HUMAN	Q14112	NID2	Nidogen-2	350	VDTKPLEESSTLDPHTK	3	3;
NID2_HUMAN	Q14112	NID2	Nidogen-2	350	VDTKPLEESSTLDPHTK	3	T3;T11;T16;
NID2_HUMAN	Q14112	NID2	Nidogen-2	350	VDTKPLEESSTLDPHTK	2	T11;T16;
NID2_HUMAN	Q14112	NID2	Nidogen-2	350	VDTKPLEESSTLDPHTK	1	T11;
NID2_HUMAN	Q14112	NID2	Nidogen-2	350	VDTKPLEESSTLDPHTK	2	S9;S10;
NID2_HUMAN	Q14112	NID2	Nidogen-2	350	VDTKPLEESSTLDPHTKEGTSLGEVGGPDLK	3	3;
NID2_HUMAN	Q14112	NID2	Nidogen-2	350	VDTKPLEESSTLDPHTKEGTSLGEVGGPDLK	3	T3;T11;T16;
NID2_HUMAN	Q14112	NID2	Nidogen-2	367	EGTSLGEVGGPDLK	2	T3;S4;
NID2_HUMAN	Q14112	NID2	Nidogen-2	381	GQVEPWDERETR	1	T11;
NID2_HUMAN	Q14112	NID2	Nidogen-2	381	GQVEPWDERETRSPAPPEVDR	2	T11;S13;
NID2_HUMAN	Q14112	NID2	Nidogen-2	448	SYPASGHTTPLSR	1	1;
NID2_HUMAN	Q14112	NID2	Nidogen-2	448	SYPASGHTTPLSR	2	2;
NID2_HUMAN	Q14112	NID2	Nidogen-2	448	SYPASGHTTPLSR	3	3;
NID2_HUMAN	Q14112	NID2	Nidogen-2	448	SYPASGHTTPLSR	1	T9;
NID2_HUMAN	Q14112	NID2	Nidogen-2	448	SYPASGHTTPLSR	2	T8;T9;
NID2_HUMAN	Q14112	NID2	Nidogen-2	448	SYPASGHTTPLSR	3	S1;S5;S12;
NOV_HUMAN	P48745	NOV	Protein NOV homolog	340	NNEAFLQELELKTTR	2	T13;T14;
NPDC1_HUMAN	Q9NQX5	NPDC1	Neural proliferation differentiation and control protein 1	109	KESGHSTPPLPK	1	1;
NPDC1_HUMAN	Q9NQX5	NPDC1	Neural proliferation differentiation and control protein 1	109	KESGHSTPPLPK	2	2;
NPDC1_HUMAN	Q9NQX5	NPDC1	Neural proliferation differentiation and control protein 1	109	KESGHSTPPLPK	1	T7;
NPDC1_HUMAN	Q9NQX5	NPDC1	Neural proliferation differentiation and control protein 1	109	KESGHSTPPLPK	2	S6;T7;
NPDC1_HUMAN	Q9NQX5	NPDC1	Neural proliferation differentiation and control protein 1	110	ESGHSTPPLPK	2	2;
NPDC1_HUMAN	Q9NQX5	NPDC1	Neural proliferation differentiation and control protein 1	110	ESGHSTPPLPK	2	S5;T6;
NPDC1_HUMAN	Q9NQX5	NPDC1	Neural proliferation differentiation and control protein 1	123	QRLPEPATLGFSAR	1	1;
NPDC1_HUMAN	Q9NQX5	NPDC1	Neural proliferation differentiation and control protein 1	123	QRLPEPATLGFSAR	2	T8;S12;
NPDC1_HUMAN	Q9NQX5	NPDC1	Neural proliferation differentiation and control protein 1	123	QRLPEPATLGFSAR	1	T8;
NPNT_HUMAN	Q6UXI9	NPNT	Nephronectin	374	VQTDPQKPR	1	T3;
NRP2_HUMAN	O60462	NRP2	Neuropilin-2	667	TTWASSSSPNDR	1	1;
NRP2_HUMAN	O60462	NRP2	Neuropilin-2	667	TTWASSSSPNDR	1	S6;
NET1_HUMAN	O95631	NTN1	Netrin-1	454	IPVAPPTTAASSVEEPEDCDSYCK	1	1;
NET1_HUMAN	O95631	NTN1	Netrin-1	454	IPVAPPTTAASSVEEPEDCDSYCK	2	2;
NUCB1_HUMAN	Q02818	NUCB1	Nucleobindin-1	32	GAPNKEETPATESPDTGLYYHR	1	1;
NUCB1_HUMAN	Q02818	NUCB1	Nucleobindin-1	32	GAPNKEETPATESPDTGLYYHR	2	2;
NUCB1_HUMAN	Q02818	NUCB1	Nucleobindin-1	32	GAPNKEETPATESPDTGLYYHR	3	3;
NUCB1_HUMAN	Q02818	NUCB1	Nucleobindin-1	32	GAPNKEETPATESPDTGLYYHR	3	T8;T11;T16;
NUCB1_HUMAN	Q02818	NUCB1	Nucleobindin-1	32	GAPNKEETPATESPDTGLYYHR	3	T8;T11;S13;
NUCB1_HUMAN	Q02818	NUCB1	Nucleobindin-1	32	GAPNKEETPATESPDTGLYYHR	2	T8;T11;
NUCB1_HUMAN	Q02818	NUCB1	Nucleobindin-1	32	GAPNKEETPATESPDTGLYYHR	1	T11;
NUCB1_HUMAN	Q02818	NUCB1	Nucleobindin-1	36	KEETPATESPDTGLYYHR	1	1;
NUCB1_HUMAN	Q02818	NUCB1	Nucleobindin-1	36	KEETPATESPDTGLYYHR	2	2;
NUCB1_HUMAN	Q02818	NUCB1	Nucleobindin-1	36	KEETPATESPDTGLYYHR	2	T4;T7;
NUCB1_HUMAN	Q02818	NUCB1	Nucleobindin-1	37	EETPATESPDTGLYYHR	1	1;
NUCB1_HUMAN	Q02818	NUCB1	Nucleobindin-1	37	EETPATESPDTGLYYHR	2	2;
NUCB1_HUMAN	Q02818	NUCB1	Nucleobindin-1	37	EETPATESPDTGLYYHR	1	T6;
NUCB1_HUMAN	Q02818	NUCB1	Nucleobindin-1	37	EETPATESPDTGLYYHR	2	T3;T6;
NUCB1_HUMAN	Q02818	NUCB1	Nucleobindin-1	368	LSQETEALGR	1	1;
NUCB1_HUMAN	Q02818	NUCB1	Nucleobindin-1	368	LSQETEALGR	1	T5;
NUCB1_HUMAN	Q02818	NUCB1	Nucleobindin-1	368	LSQETEALGR	1	S2;
NUCB1_HUMAN	Q02818	NUCB1	Nucleobindin-1	422	FHPDTDDVPVPAPAGDQK	1	T5;
NUCB2_HUMAN	P80303	NUCB2	Nucleobindin-2	25	VPIDIDKTK	1	T8;
NUCB2_HUMAN	P80303	NUCB2	Nucleobindin-2	401	LQQGIPPSGPAGELK	1	S8;
OS9_HUMAN	Q13438	OS9	Protein OS-9	525	KPPPSPQPTEEDPEHR	1	1;
OS9_HUMAN	Q13438	OS9	Protein OS-9	525	KPPPSPQPTEEDPEHR	1	S5;
P4HTM_HUMAN	Q9NXG6	P4HTM	Transmembrane prolyl 4-hydroxylase	99	AQGPGPEPTLGPLTR	1	1;
AMD_HUMAN	P19021	PAM	Peptidyl-glycine alpha-amidating monooxygenase	838	MENKPTSSELQK	1	1;
AMD_HUMAN	P19021	PAM	Peptidyl-glycine alpha-amidating monooxygenase	838	MENKPTSSELQK	1	T6;
PDGFB_HUMAN	P01127	PDGFB	Platelet-derived growth factor subunit B	180	CETVAAARPVTR	1	T11;
PDIA3_HUMAN	P30101	PDIA3	Protein disulfide-isomerase A3	63	LAPEYEAAATR	1	T10;
ELAF_HUMAN	P19957	PI3	Elafin	23	AVTGVPVK	1	T3;
PIGX_HUMAN	Q8TBF5	PIGX	Phosphatidylinositol-glycan biosynthesis class X protein	25	GPAAAFTAAR	1	T7;
UROK_HUMAN	P00749	PLAU	Urokinase-type plasminogen activator	156	KPSSPPEELK	1	1;
UROK_HUMAN	P00749	PLAU	Urokinase-type plasminogen activator	156	KPSSPPEELK	1	S3;
PLTP_HUMAN	P55058	PLTP	Phospholipid transfer protein	482	ASTAPTPSTAAV	1	1;
PLTP_HUMAN	P55058	PLTP	Phospholipid transfer protein	482	ASTAPTPSTAAV	4	4;
PLTP_HUMAN	P55058	PLTP	Phospholipid transfer protein	482	ASTAPTPSTAAV	1	T6;
PLXB1_HUMAN	O43157	PLXNB1	Plexin-B1	688	GGPSPSPPTAPK	2	2;
PODXL_HUMAN	O00592	PODXL	Podocalyxin	110	GGGSGNPTTTIESPK	3	3;
PODXL_HUMAN	O00592	PODXL	Podocalyxin	110	GGGSGNPTTTIESPK	3	T8;T9;T10;
PODXL_HUMAN	O00592	PODXL	Podocalyxin	110	GGGSGNPTTTIESPKSTK	5	T8;T9;T10;S16;T17;
PODXL_HUMAN	O00592	PODXL	Podocalyxin	162	SSHSVTTDLTSTK	3	3;
PODXL_HUMAN	O00592	PODXL	Podocalyxin	162	SSHSVTTDLTSTK	4	4;
PODXL_HUMAN	O00592	PODXL	Podocalyxin	162	SSHSVTTDLTSTK	5	T6;T7;T10;S11;T12;
PODXL_HUMAN	O00592	PODXL	Podocalyxin	162	SSHSVTTDLTSTK	4	T6;T7;T10;S11;
PODXL_HUMAN	O00592	PODXL	Podocalyxin	162	SSHSVTTDLTSTK	3	T6;T7;S11;
PODXL_HUMAN	O00592	PODXL	Podocalyxin	162	SSHSVTTDLTSTK	5	S4;T6;T7;T10;S11;
PODXL_HUMAN	O00592	PODXL	Podocalyxin	164	HSVTTDLTSTK	4	T4;T5;T8;S9;
PODXL_HUMAN	O00592	PODXL	Podocalyxin	175	AEHLTTPHPTSPLSPR	5	T5;T6;T10;S11;S14;
PODXL_HUMAN	O00592	PODXL	Podocalyxin	191	QPTSTHPVATPTSSGHDHLMK	7	T3;S4;T5;T10;T12;S13;S14;
PODXL_HUMAN	O00592	PODXL	Podocalyxin	191	QPTSTHPVATPTSSGHDHLMK	6	T3;S4;T5;T10;S13;S14;
PODXL_HUMAN	O00592	PODXL	Podocalyxin	262	QSAGITASSVISQR	3	3;
PODXL_HUMAN	O00592	PODXL	Podocalyxin	330	TPSPTVAHES	2	2;
PODXL_HUMAN	O00592	PODXL	Podocalyxin	330	TPSPTVAHESNWAK	2	2;
PODXL_HUMAN	O00592	PODXL	Podocalyxin	330	TPSPTVAHESNWAK	3	3;
PODXL_HUMAN	O00592	PODXL	Podocalyxin	330	TPSPTVAHESNWAK	4	T1;S3;T5;S10;
PODXL_HUMAN	O00592	PODXL	Podocalyxin	330	TPSPTVAHESNWAK	2	T1;T5;
PODXL_HUMAN	O00592	PODXL	Podocalyxin	332	SPTVAHESNWAK	1	1;
PODXL_HUMAN	O00592	PODXL	Podocalyxin	332	SPTVAHESNWAK	2	2;
PODXL_HUMAN	O00592	PODXL	Podocalyxin	332	SPTVAHESNWAK	1	T3;
PDXL2_HUMAN	Q9NZ53	PODXL2	Podocalyxin-like protein 2	127	AGSIEDTSQAQELPNLPSPLPK	2	2;
PDXL2_HUMAN	Q9NZ53	PODXL2	Podocalyxin-like protein 2	127	AGSIEDTSQAQELPNLPSPLPK	3	3;
PDXL2_HUMAN	Q9NZ53	PODXL2	Podocalyxin-like protein 2	127	AGSIEDTSQAQELPNLPSPLPK	2	T7;S18;
PDXL2_HUMAN	Q9NZ53	PODXL2	Podocalyxin-like protein 2	127	AGSIEDTSQAQELPNLPSPLPK	2	S8;S18;
PDXL2_HUMAN	Q9NZ53	PODXL2	Podocalyxin-like protein 2	205	DFSLTSSSQTPGATK	1	1;
PDXL2_HUMAN	Q9NZ53	PODXL2	Podocalyxin-like protein 2	205	DFSLTSSSQTPGATK	2	2;
PDXL2_HUMAN	Q9NZ53	PODXL2	Podocalyxin-like protein 2	205	DFSLTSSSQTPGATK	3	3;
PDXL2_HUMAN	Q9NZ53	PODXL2	Podocalyxin-like protein 2	205	DFSLTSSSQTPGATK	3	T5;T10;T14;
PDXL2_HUMAN	Q9NZ53	PODXL2	Podocalyxin-like protein 2	205	DFSLTSSSQTPGATK	3	T5;S8;T10;
PDXL2_HUMAN	Q9NZ53	PODXL2	Podocalyxin-like protein 2	205	DFSLTSSSQTPGATK	1	T14;
PDXL2_HUMAN	Q9NZ53	PODXL2	Podocalyxin-like protein 2	205	DFSLTSSSQTPGATK	2	T10;T14;
PDXL2_HUMAN	Q9NZ53	PODXL2	Podocalyxin-like protein 2	205	DFSLTSSSQTPGATK	1	T10;
PRAP1_HUMAN	Q96NZ9	PRAP1	Proline-rich acidic protein 1	70	LLTTEEKPR	1	1;
PRAP1_HUMAN	Q96NZ9	PRAP1	Proline-rich acidic protein 1	70	LLTTEEKPR	2	T3;T4;
PRAP1_HUMAN	Q96NZ9	PRAP1	Proline-rich acidic protein 1	70	LLTTEEKPR	1	T4;
GLU2B_HUMAN	P14314	PRKCSH	Glucosidase 2 subunit beta	256	LLSGDTQTDATSFYDR	1	1;
PRR24_HUMAN	C9JVW0	PRR24	Proline-rich protein 24	127	QTPRETPEAAEGR	1	T6;
PRRT3_HUMAN	Q5FWE3	PRRT3	Proline-rich transmembrane protein 3	317	DSPGPQPTDPPASEAPDRPSKPER	3	T8;S13;S20;
SAP_HUMAN	P07602	PSAP	Proactivator polypeptide	393	LPALTVHVTQPK	1	1;
SAP_HUMAN	P07602	PSAP	Proactivator polypeptide	393	LPALTVHVTQPK	2	T5;T9;
SAP_HUMAN	P07602	PSAP	Proactivator polypeptide	393	LPALTVHVTQPK	1	T9;
SAP_HUMAN	P07602	PSAP	Proactivator polypeptide	401	TQPKDGGFCEVCK	1	T1;
FPRP_HUMAN	Q9P2B2	PTGFRN	Prostaglandin F2 receptor negative regulator	140	VLADSLHVGPSARPPPSLSLR	1	S11;
PTPRG_HUMAN	P23470	PTPRG	Receptor-type tyrosine-protein phosphatase gamma	609	SGVTHAAEER	1	1;
PTPRG_HUMAN	P23470	PTPRG	Receptor-type tyrosine-protein phosphatase gamma	609	SGVTHAAEER	1	T4;
PTPRG_HUMAN	P23470	PTPRG	Receptor-type tyrosine-protein phosphatase gamma	633	TAEGGHQTIPGHEQDHTAVPTDQTGGR	2	2;
PTPRG_HUMAN	P23470	PTPRG	Receptor-type tyrosine-protein phosphatase gamma	633	TAEGGHQTIPGHEQDHTAVPTDQTGGR	3	3;
PTPRG_HUMAN	P23470	PTPRG	Receptor-type tyrosine-protein phosphatase gamma	633	TAEGGHQTIPGHEQDHTAVPTDQTGGR	4	T8;T17;T21;T24;
PTPRG_HUMAN	P23470	PTPRG	Receptor-type tyrosine-protein phosphatase gamma	633	TAEGGHQTIPGHEQDHTAVPTDQTGGR	3	T8;T17;T21;
PTPRG_HUMAN	P23470	PTPRG	Receptor-type tyrosine-protein phosphatase gamma	633	TAEGGHQTIPGHEQDHTAVPTDQTGGR	2	T17;T21;
PTPRG_HUMAN	P23470	PTPRG	Receptor-type tyrosine-protein phosphatase gamma	704	GDRFSEDSR	1	1;
PTPRG_HUMAN	P23470	PTPRG	Receptor-type tyrosine-protein phosphatase gamma	704	GDRFSEDSR	1	S5;
PTPRG_HUMAN	P23470	PTPRG	Receptor-type tyrosine-protein phosphatase gamma	713	FITVNPAEK	1	T3;
PTPRJ_HUMAN	Q12913	PTPRJ	Receptor-type tyrosine-protein phosphatase eta	57	GITQISSTAESFHK	3	3;
PTPRJ_HUMAN	Q12913	PTPRJ	Receptor-type tyrosine-protein phosphatase eta	301	AGSPTAPVHDESLVGPVDPSSGQQSR	1	1;
QSOX1_HUMAN	O00391	QSOX1	Sulfhydryl oxidase 1	272	EAAQTTVAPTTANK	3	3;
QSOX1_HUMAN	O00391	QSOX1	Sulfhydryl oxidase 1	272	EAAQTTVAPTTANK	4	T5;T6;T10;T11;
QSOX1_HUMAN	O00391	QSOX1	Sulfhydryl oxidase 1	286	IAPTVWK	1	T4;
QSOX1_HUMAN	O00391	QSOX1	Sulfhydryl oxidase 1	588	SPTNTTPHVPAEGPEASRPPK	4	T3;T5;T6;S17;
QSOX1_HUMAN	O00391	QSOX1	Sulfhydryl oxidase 1	588	SPTNTTPHVPAEGPEASRPPK	5	S1;T3;T5;T6;S17;
QSOX2_HUMAN	Q6ZRP7	QSOX2	Sulfhydryl oxidase 2	565	DNLLDTYSADQGDSSEGGTLAR	1	1;
QSOX2_HUMAN	Q6ZRP7	QSOX2	Sulfhydryl oxidase 2	572	SADQGDSSEGGTLAR	1	1;
QSOX2_HUMAN	Q6ZRP7	QSOX2	Sulfhydryl oxidase 2	572	SADQGDSSEGGTLAR	1	T12;
QSOX2_HUMAN	Q6ZRP7	QSOX2	Sulfhydryl oxidase 2	593	RLTPPEVSHGDRDTQSVRPPGALGPR	4	T3;S8;T14;S16;
QSOX2_HUMAN	Q6ZRP7	QSOX2	Sulfhydryl oxidase 2	619	PALPESLHHSLDGK	1	1;
QSOX2_HUMAN	Q6ZRP7	QSOX2	Sulfhydryl oxidase 2	619	PALPESLHHSLDGK	2	S6;S10;
QSOX2_HUMAN	Q6ZRP7	QSOX2	Sulfhydryl oxidase 2	619	PALPESLHHSLDGK	1	S10;
QSOX2_HUMAN	Q6ZRP7	QSOX2	Sulfhydryl oxidase 2	633	LQSLDGPGAHK	1	S3;
ROBO1_HUMAN	Q9Y6N7	ROBO1	Roundabout homolog 1	654	TQDVLPTSQGVDHK	1	1;
ROBO1_HUMAN	Q9Y6N7	ROBO1	Roundabout homolog 1	654	TQDVLPTSQGVDHK	1	T7;
R4RL1_HUMAN	Q86UN2	RTN4RL1	Reticulon-4 receptor-like 1	315	SHTLTTTDR	2	T5;T6;
R4RL1_HUMAN	Q86UN2	RTN4RL1	Reticulon-4 receptor-like 1	315	SHTLTTTDR	4	T3;T5;T6;T7;
R4RL1_HUMAN	Q86UN2	RTN4RL1	Reticulon-4 receptor-like 1	315	SHTLTTTDR	3	T3;T5;T6;
SDC1_HUMAN	P18827	SDC1	Syndecan-1	118	EQEATPRPR	1	T5;
SDC1_HUMAN	P18827	SDC1	Syndecan-1	156	DMQPGHHETSTPAGPSQADLHTPHTEDGGPSATER	7	T9;S10;T11;S16;T22;T25;S31;
SDC1_HUMAN	P18827	SDC1	Syndecan-1	231	NQSPVDQGATGA	1	1;
SDC2_HUMAN	P34741	SDC2	Syndecan-2	76	KILLTSAAPK	2	T5;S6;
SDC2_HUMAN	P34741	SDC2	Syndecan-2	77	ILLTSAAPK	2	T4;S5;
SDC2_HUMAN	P34741	SDC2	Syndecan-2	86	VETTTLNIQNK	3	T3;T4;T5;
SDC2_HUMAN	P34741	SDC2	Syndecan-2	97	IPAQTKSPEETDKEK	2	2;
SDC2_HUMAN	P34741	SDC2	Syndecan-2	97	IPAQTKSPEETDKEK	2	T5;T11;
SDC2_HUMAN	P34741	SDC2	Syndecan-2	112	VHLSDSER	1	1;
SDC2_HUMAN	P34741	SDC2	Syndecan-2	112	VHLSDSER	1	S4;
SDC3_HUMAN	O75056	SDC3	Syndecan-3	248	LVSTATSRPR	3	S3;T4;S7;
SDC3_HUMAN	O75056	SDC3	Syndecan-3	248	LVSTATSRPR	2	S3;S7;
SDC3_HUMAN	O75056	SDC3	Syndecan-3	343	ASSPPGTLPK	1	1;
SDC4_HUMAN	P31431	SDC4	Syndecan-4	93	AGSGSQVPTEPK	1	1;
SDC4_HUMAN	P31431	SDC4	Syndecan-4	93	AGSGSQVPTEPK	1	T9;
SDC4_HUMAN	P31431	SDC4	Syndecan-4	93	AGSGSQVPTEPK	1	S5;
SDF2L_HUMAN	Q9HCN8	SDF2L1	Stromal cell-derived factor 2-like protein 1	202	AMEGIFIKPSVEPSAGHDEL	1	1;
CAB45_HUMAN	Q9BRK5	SDF4	45 kDa calcium-binding protein	342	YSEFFTGSK	1	1;
CAB45_HUMAN	Q9BRK5	SDF4	45 kDa calcium-binding protein	342	YSEFFTGSK	1	T6;
SE1L1_HUMAN	Q9UBV2	SEL1L	Protein sel-1 homolog 1	37	TTLTSDESVK	1	T2;
SE1L1_HUMAN	Q9UBV2	SEL1L	Protein sel-1 homolog 1	37	TTLTSDESVK	1	T1;
SE1L1_HUMAN	Q9UBV2	SEL1L	Protein sel-1 homolog 1	37	TTLTSDESVKDHTTAGR	1	1;
SE1L1_HUMAN	Q9UBV2	SEL1L	Protein sel-1 homolog 1	37	TTLTSDESVKDHTTAGR	2	2;
SE1L1_HUMAN	Q9UBV2	SEL1L	Protein sel-1 homolog 1	37	TTLTSDESVKDHTTAGR	1	T14;
SE1L1_HUMAN	Q9UBV2	SEL1L	Protein sel-1 homolog 1	37	TTLTSDESVKDHTTAGR	2	T13;T14;
SE1L1_HUMAN	Q9UBV2	SEL1L	Protein sel-1 homolog 1	37	TTLTSDESVKDHTTAGR	1	T13;
SEM4D_HUMAN	Q92854	SEMA4D	Semaphorin-4D	648	VVPKPVVAPTLS	1	1;
SEM4D_HUMAN	Q92854	SEMA4D	Semaphorin-4D	648	VVPKPVVAPTLS	1	T10;
SEM4D_HUMAN	Q92854	SEMA4D	Semaphorin-4D	648	VVPKPVVAPTLSVVQTEGSR	2	2;
SEM4D_HUMAN	Q92854	SEMA4D	Semaphorin-4D	648	VVPKPVVAPTLSVVQTEGSR	2	T10;T16;
SEM4D_HUMAN	Q92854	SEMA4D	Semaphorin-4D	648	VVPKPVVAPTLSVVQTEGSR	2	T10;S19;
SEM4D_HUMAN	Q92854	SEMA4D	Semaphorin-4D	712	IVINTVPQLH	1	T5;
SEM4D_HUMAN	Q92854	SEMA4D	Semaphorin-4D	712	IVINTVPQLHSEK	1	1;
SEM4D_HUMAN	Q92854	SEMA4D	Semaphorin-4D	712	IVINTVPQLHSEK	2	T5;S11;
SEM4D_HUMAN	Q92854	SEMA4D	Semaphorin-4D	712	IVINTVPQLHSEK	1	T5;
SERPH_HUMAN	P50454	SERPINH1	Serpin H1	23	KPAAAAAPGTAEK	1	T10;
SERPH_HUMAN	P50454	SERPINH1	Serpin H1	300	KAVAISLPKGVVEVTHDLQK	1	1;
SE6L2_HUMAN	Q6UXD5	SEZ6L2	Seizure 6-like protein 2	95	ATEPGTGPLTTAVTPNGVR	4	4;
SE6L2_HUMAN	Q6UXD5	SEZ6L2	Seizure 6-like protein 2	95	ATEPGTGPLTTAVTPNGVR	4	T6;T10;T11;T14;
SFRP1_HUMAN	Q8N474	SFRP1	Secreted frizzled-related protein 1	303	NHECPTFQSV	1	1;
SGPL1_HUMAN	O95470	SGPL1	Sphingosine-1-phosphate lyase 1	517	AKTTGMGAIYGMAQTTVDR	1	T4;
SGPL1_HUMAN	O95470	SGPL1	Sphingosine-1-phosphate lyase 1	517	AKTTGMGAIYGMAQTTVDR	1	T3;
S22AN_HUMAN	A1A5C7	SLC22A23	Solute carrier family 22 member 23	134	GTELAGVTTTGR	2	T8;T9;
GTR10_HUMAN	O95528	SLC2A10	Solute carrier family 2, facilitated glucose transporter member 10	380	SGDPSAPPR	1	1;
S38AA_HUMAN	Q9HBR0	SLC38A10	Putative sodium-coupled neutral amino acid transporter 10	515	EVPEENKPPSR	1	S10;
S38AA_HUMAN	Q9HBR0	SLC38A10	Putative sodium-coupled neutral amino acid transporter 10	787	APGGRPAPSQDLNQR	1	S9;
S38AA_HUMAN	Q9HBR0	SLC38A10	Putative sodium-coupled neutral amino acid transporter 10	802	SLEHSEGPVGR	1	1;
S38AA_HUMAN	Q9HBR0	SLC38A10	Putative sodium-coupled neutral amino acid transporter 10	802	SLEHSEGPVGR	2	S1;S5;
S38AA_HUMAN	Q9HBR0	SLC38A10	Putative sodium-coupled neutral amino acid transporter 10	802	SLEHSEGPVGR	1	S5;
S38AA_HUMAN	Q9HBR0	SLC38A10	Putative sodium-coupled neutral amino acid transporter 10	874	LAEEFPGQSQDVTGGSQDR	1	1;
S38AA_HUMAN	Q9HBR0	SLC38A10	Putative sodium-coupled neutral amino acid transporter 10	898	EVAATGTSILK	1	1;
S38AA_HUMAN	Q9HBR0	SLC38A10	Putative sodium-coupled neutral amino acid transporter 10	898	EVAATGTSILK	2	2;
S38AA_HUMAN	Q9HBR0	SLC38A10	Putative sodium-coupled neutral amino acid transporter 10	898	EVAATGTSILK	2	T5;T7;
S38AA_HUMAN	Q9HBR0	SLC38A10	Putative sodium-coupled neutral amino acid transporter 10	898	EVAATGTSILK	1	T5;
S38AA_HUMAN	Q9HBR0	SLC38A10	Putative sodium-coupled neutral amino acid transporter 10	909	EANWLVAGPGAETGDPR	1	T13;
S38AA_HUMAN	Q9HBR0	SLC38A10	Putative sodium-coupled neutral amino acid transporter 10	963	VISDGEQGGQQGHR	1	S3;
S38AA_HUMAN	Q9HBR0	SLC38A10	Putative sodium-coupled neutral amino acid transporter 10	990	GGDHVPVSHEQPR	1	S8;
S39AA_HUMAN	Q9ULF5	SLC39A10	Zinc transporter ZIP10	207	GEPSNEPSTETNK	1	1;
S39AA_HUMAN	Q9ULF5	SLC39A10	Zinc transporter ZIP10	207	GEPSNEPSTETNK	1	S4;
SL9A1_HUMAN	P19634	SLC9A1	Sodium/hydrogen exchanger 1	35	HGLQLSPTASTIR	1	1;
SL9A1_HUMAN	P19634	SLC9A1	Sodium/hydrogen exchanger 1	35	HGLQLSPTASTIR	1	T8;
SL9A1_HUMAN	P19634	SLC9A1	Sodium/hydrogen exchanger 1	35	HGLQLSPTASTIR	1	S6;
SL9A1_HUMAN	P19634	SLC9A1	Sodium/hydrogen exchanger 1	37	LQLSPTASTIR	1	1;
SL9A1_HUMAN	P19634	SLC9A1	Sodium/hydrogen exchanger 1	38	QLSPTASTIR	1	T5;
SL9A1_HUMAN	P19634	SLC9A1	Sodium/hydrogen exchanger 1	42	TASTIRSSEPPRER	5	T1;S3;T4;S7;S8;
SL9A1_HUMAN	P19634	SLC9A1	Sodium/hydrogen exchanger 1	46	IRSSEPPRER	2	S3;S4;
SL9A1_HUMAN	P19634	SLC9A1	Sodium/hydrogen exchanger 1	56	SIGDVTTAPPEVTPESR	3	3;
SORL_HUMAN	Q92673	SORL1	Sortilin-related receptor	1502	DEANCPTHSTLTCMSR	1	1;
SORL_HUMAN	Q92673	SORL1	Sortilin-related receptor	1502	DEANCPTHSTLTCMSR	1	T7;
SPIT2_HUMAN	O43291	SPINT2	Kunitz-type protease inhibitor 2	104	NAADSSVPSAP	1	1;
SPIT2_HUMAN	O43291	SPINT2	Kunitz-type protease inhibitor 2	104	NAADSSVPSAPR	1	1;
SPIT2_HUMAN	O43291	SPINT2	Kunitz-type protease inhibitor 2	104	NAADSSVPSAPR	2	2;
SPIT2_HUMAN	O43291	SPINT2	Kunitz-type protease inhibitor 2	104	NAADSSVPSAPR	1	S9;
SPIT2_HUMAN	O43291	SPINT2	Kunitz-type protease inhibitor 2	104	NAADSSVPSAPR	2	S6;S9;
SPIT2_HUMAN	O43291	SPINT2	Kunitz-type protease inhibitor 2	104	NAADSSVPSAPR	1	S6;
SPIT2_HUMAN	O43291	SPINT2	Kunitz-type protease inhibitor 2	104	NAADSSVPSAPR	2	S5;S6;
SPIT2_HUMAN	O43291	SPINT2	Kunitz-type protease inhibitor 2	104	NAADSSVPSAPR	1	S5;
TICN1_HUMAN	Q08629	SPOCK1	Testican-1	224	VIKPTSSNTAQGR	1	1;
TICN1_HUMAN	Q08629	SPOCK1	Testican-1	224	VIKPTSSNTAQGR	2	T5;T9;
TICN1_HUMAN	Q08629	SPOCK1	Testican-1	224	VIKPTSSNTAQGR	1	T5;
TICN2_HUMAN	Q92563	SPOCK2	Testican-2	176	CEGPCPCPTEQAATSTADGKPETCTGQDLADLGDR	1	1;
TICN2_HUMAN	Q92563	SPOCK2	Testican-2	176	CEGPCPCPTEQAATSTADGKPETCTGQDLADLGDR	3	3;
TICN2_HUMAN	Q92563	SPOCK2	Testican-2	176	CEGPCPCPTEQAATSTADGKPETCTGQDLADLGDR	4	4;
SPON1_HUMAN	Q9HCB6	SPON1	Spondin-1	190	GVTDKPILDCCACGTAK	1	1;
SPON1_HUMAN	Q9HCB6	SPON1	Spondin-1	190	GVTDKPILDCCACGTAK	1	T3;
SRPRB_HUMAN	Q9Y5M8	SRPRB	Signal recognition particle receptor subunit beta	9	VADGGGAGGTFQPYLDTLR	1	1;
SIAT1_HUMAN	P15907	ST6GAL1	Beta-galactoside alpha-2,6-sialyltransferase 1	54	LAMGSDSQSVSSSSTQDPHR	2	2;
SIAT1_HUMAN	P15907	ST6GAL1	Beta-galactoside alpha-2,6-sialyltransferase 1	54	LAMGSDSQSVSSSSTQDPHR	3	3;
SIAT2_HUMAN	Q96JF0	ST6GAL2	Beta-galactoside alpha-2,6-sialyltransferase 2	60	AIMGAAHEPSPPGGLDAR	1	S10;
SIAT2_HUMAN	Q96JF0	ST6GAL2	Beta-galactoside alpha-2,6-sialyltransferase 2	509	VVLPGFQAVHCPAPSPVIPHS	2	S15;S21;
STC2_HUMAN	O76061	STC2	Stanniocalcin-2	25	TDATNPPEGPQDR	2	T1;T4;
TACD2_HUMAN	P09758	TACSTD2	Tumor-associated calcium signal transducer 2	88	TLVRPSEHALVDNDGLYDPDCDPEGR	1	1;
TACD2_HUMAN	P09758	TACSTD2	Tumor-associated calcium signal transducer 2	88	TLVRPSEHALVDNDGLYDPDCDPEGR	1	S6;
TFR1_HUMAN	P02786	TFRC	Transferrin receptor protein 1	101	LAGTESPVR	1	1;
TFR1_HUMAN	P02786	TFRC	Transferrin receptor protein 1	101	LAGTESPVREEPGEDFPAAR	1	1;
TFR1_HUMAN	P02786	TFRC	Transferrin receptor protein 1	101	LAGTESPVREEPGEDFPAAR	1	T4;
TFR1_HUMAN	P02786	TFRC	Transferrin receptor protein 1	102	AGTESPVREEPGEDFPAAR	1	1;
TFR1_HUMAN	P02786	TFRC	Transferrin receptor protein 1	103	GTESPVREEPGEDFPAAR	1	1;
TFR1_HUMAN	P02786	TFRC	Transferrin receptor protein 1	103	GTESPVREEPGEDFPAAR	1	T2;
TGM1_HUMAN	P22735	TGM1	Protein-glutamine gamma-glutamyltransferase K	574	GSAEDVAMQVEAQDAVMGQDLMVSVMLINHSSSR	1	S32;
TGON2_HUMAN	O43493	TGOLN2	Trans-Golgi network integral membrane protein 2	16	GAVPLLATESVK	1	1;
TGON2_HUMAN	O43493	TGOLN2	Trans-Golgi network integral membrane protein 2	16	GAVPLLATESVK	1	T8;
TGON2_HUMAN	O43493	TGOLN2	Trans-Golgi network integral membrane protein 2	18	VPLLATESVK	1	1;
TGON2_HUMAN	O43493	TGOLN2	Trans-Golgi network integral membrane protein 2	18	VPLLATESVK	1	T6;
TGON2_HUMAN	O43493	TGOLN2	Trans-Golgi network integral membrane protein 2	19	PLLATESVK	1	1;
TGON2_HUMAN	O43493	TGOLN2	Trans-Golgi network integral membrane protein 2	19	PLLATESVK	1	T5;
TGON2_HUMAN	O43493	TGOLN2	Trans-Golgi network integral membrane protein 2	20	LLATESVK	1	1;
TGON2_HUMAN	O43493	TGOLN2	Trans-Golgi network integral membrane protein 2	21	LATESVK	1	1;
TGON2_HUMAN	O43493	TGOLN2	Trans-Golgi network integral membrane protein 2	56	SHPEPQTPK	2	S1;T7;
TGON2_HUMAN	O43493	TGOLN2	Trans-Golgi network integral membrane protein 2	56	SHPEPQTPKDSPSK	2	2;
TGON2_HUMAN	O43493	TGOLN2	Trans-Golgi network integral membrane protein 2	56	SHPEPQTPKDSPSK	2	S1;S11;
TGON2_HUMAN	O43493	TGOLN2	Trans-Golgi network integral membrane protein 2	70	SSAEAQTPEDTPNK	1	1;
TGON2_HUMAN	O43493	TGOLN2	Trans-Golgi network integral membrane protein 2	70	SSAEAQTPEDTPNK	2	2;
TGON2_HUMAN	O43493	TGOLN2	Trans-Golgi network integral membrane protein 2	70	SSAEAQTPEDTPNK	3	3;
TGON2_HUMAN	O43493	TGOLN2	Trans-Golgi network integral membrane protein 2	112	SGSEAQTTKDSTSKSHPELQTPK	5	T7;T8;T12;S15;T21;
TGON2_HUMAN	O43493	TGOLN2	Trans-Golgi network integral membrane protein 2	112	SGSEAQTTKDSTSKSHPELQTPK	6	T7;T8;T12;S13;S15;T21;
TGON2_HUMAN	O43493	TGOLN2	Trans-Golgi network integral membrane protein 2	126	SHPELQTPK	1	S1;
TGON2_HUMAN	O43493	TGOLN2	Trans-Golgi network integral membrane protein 2	126	SHPELQTPKDSTGK	2	2;
TGON2_HUMAN	O43493	TGOLN2	Trans-Golgi network integral membrane protein 2	126	SHPELQTPKDSTGK	3	3;
TGON2_HUMAN	O43493	TGOLN2	Trans-Golgi network integral membrane protein 2	126	SHPELQTPKDSTGK	2	T7;T12;
TGON2_HUMAN	O43493	TGOLN2	Trans-Golgi network integral membrane protein 2	126	SHPELQTPKDSTGK	3	S1;T7;S11;
TGON2_HUMAN	O43493	TGOLN2	Trans-Golgi network integral membrane protein 2	126	SHPELQTPKDSTGK	2	S1;S11;
TGON2_HUMAN	O43493	TGOLN2	Trans-Golgi network integral membrane protein 2	140	SGAEAQTPEDSPNR	1	1;
TGON2_HUMAN	O43493	TGOLN2	Trans-Golgi network integral membrane protein 2	140	SGAEAQTPEDSPNR	2	2;
TGON2_HUMAN	O43493	TGOLN2	Trans-Golgi network integral membrane protein 2	140	SGAEAQTPEDSPNR	1	T7;
TGON2_HUMAN	O43493	TGOLN2	Trans-Golgi network integral membrane protein 2	168	SGSEAQTTKDVPNK	2	2;
TGON2_HUMAN	O43493	TGOLN2	Trans-Golgi network integral membrane protein 2	168	SGSEAQTTKDVPNK	2	T7;T8;
TGON2_HUMAN	O43493	TGOLN2	Trans-Golgi network integral membrane protein 2	260	KDHSKPISNPSDNK	1	1;
TGON2_HUMAN	O43493	TGOLN2	Trans-Golgi network integral membrane protein 2	260	KDHSKPISNPSDNK	1	S8;
TGON2_HUMAN	O43493	TGOLN2	Trans-Golgi network integral membrane protein 2	261	DHSKPISNPSDNK	1	1;
TGON2_HUMAN	O43493	TGOLN2	Trans-Golgi network integral membrane protein 2	261	DHSKPISNPSDNK	1	S7;
TGON2_HUMAN	O43493	TGOLN2	Trans-Golgi network integral membrane protein 2	287	GKLSPHAFK	1	S4;
TGON2_HUMAN	O43493	TGOLN2	Trans-Golgi network integral membrane protein 2	314	SSEPTEDVEPK	1	1;
TGON2_HUMAN	O43493	TGOLN2	Trans-Golgi network integral membrane protein 2	314	SSEPTEDVEPK	1	S2;
TM2D3_HUMAN	Q9BRN9	TM2D3	TM2 domain-containing protein 3	57	ESTEIPPYVMK	1	1;
TM110_HUMAN	Q86TL2	TMEM110	Transmembrane protein 110	11	GLPGGPPSTVASGAGR	2	2;
T132A_HUMAN	Q24JP5	TMEM132A	Transmembrane protein 132A	796	QVAGSVGGNTGVR	1	1;
T132A_HUMAN	Q24JP5	TMEM132A	Transmembrane protein 132A	796	QVAGSVGGNTGVR	2	S5;T10;
T132A_HUMAN	Q24JP5	TMEM132A	Transmembrane protein 132A	796	QVAGSVGGNTGVR	1	S5;
TM165_HUMAN	Q9HC07	TMEM165	Transmembrane protein 165	34	GPDEDLSHR	1	S7;
TR10B_HUMAN	O14763	TNFRSF10B	Tumor necrosis factor receptor superfamily member 10B	54	ALITQQDLAPQQR	1	T4;
TR10B_HUMAN	O14763	TNFRSF10B	Tumor necrosis factor receptor superfamily member 10B	56	ITQQDLAPQQR	1	T2;
P5I13_HUMAN	Q8NBR0	TP53I13	Tumor protein p53-inducible protein 13	222	FPSASPGSLK	2	S3;S5;
TPBG_HUMAN	Q13641	TPBG	Trophoblast glycoprotein	49	ASAVSAQPPLPDQCPALCECSEAAR	2	2;
TPBG_HUMAN	Q13641	TPBG	Trophoblast glycoprotein	52	VSAQPPLPDQCPALCECSEAAR	1	1;
TPST1_HUMAN	O60507	TPST1	Protein-tyrosine sulfotransferase 1	44	LESTRTTVR	3	T4;T6;T7;
TPST1_HUMAN	O60507	TPST1	Protein-tyrosine sulfotransferase 1	362	EKPQTEQVE	1	T5;
TIKI1_HUMAN	Q86V40	TRABD2A	Metalloprotease TIKI1	367	TSTRPTLSTIFAPK	1	1;
TIKI1_HUMAN	Q86V40	TRABD2A	Metalloprotease TIKI1	367	TSTRPTLSTIFAPK	1	T6;
TRHDE_HUMAN	Q9UKU6	TRHDE	Thyrotropin-releasing hormone-degrading ectoenzyme	71	SATPGADGGPSGFPER	1	1;
TSK_HUMAN	Q8WUA8	TSKU	Tsukushin	242	LPELAPSGFR	1	S7;
TXND5_HUMAN	Q8NBS9	TXNDC5	Thioredoxin domain-containing protein 5	297	TETGATETVTPSEAPVLAAEPEADK	1	1;
TXND5_HUMAN	Q8NBS9	TXNDC5	Thioredoxin domain-containing protein 5	304	TVTPSEAPVLAAEPEADK	1	1;
UGGG1_HUMAN	Q9NYU2	UGGT1	UDP-glucose:glycoprotein glucosyltransferase 1	1238	WGFTGQK	1	T4;
N2DL3_HUMAN	Q9BZM4	ULBP3	NKG2D ligand 3	205	RLEPTAPPTMAPGLAQPK	2	T5;T9;
CSPG2_HUMAN	P13611	VCAN	Versican core protein	1415	HLVTTVPKDPEAAEAR	1	1;
CSPG2_HUMAN	P13611	VCAN	Versican core protein	2526	EFEDSTLKPNR	1	1;
CSPG2_HUMAN	P13611	VCAN	Versican core protein	2526	EFEDSTLKPNR	1	T6;
VLDLR_HUMAN	P98155	VLDLR	Very low-density lipoprotein receptor	70	KTCAESDFVCNNGQCVPSR	1	1;
VLDLR_HUMAN	P98155	VLDLR	Very low-density lipoprotein receptor	70	KTCAESDFVCNNGQCVPSR	1	T2;
VLDLR_HUMAN	P98155	VLDLR	Very low-density lipoprotein receptor	71	TCAESDFVCNNGQCVPSR	1	1;
VLDLR_HUMAN	P98155	VLDLR	Very low-density lipoprotein receptor	71	TCAESDFVCNNGQCVPSR	1	T1;
VLDLR_HUMAN	P98155	VLDLR	Very low-density lipoprotein receptor	277	TCRPDQFECEDGSCIHGSR	1	1;
VLDLR_HUMAN	P98155	VLDLR	Very low-density lipoprotein receptor	277	TCRPDQFECEDGSCIHGSR	1	T1;
VWA1_HUMAN	Q6PCB0	VWA1	von Willebrand factor A domain-containing protein 1	435	APTPGTASR	1	T3;
VWA1_HUMAN	Q6PCB0	VWA1	von Willebrand factor A domain-containing protein 1	435	APTPGTASREP	1	1;
VWA1_HUMAN	Q6PCB0	VWA1	von Willebrand factor A domain-containing protein 1	435	APTPGTASREP	1	T3;
XXLT1_HUMAN	Q8NBI6	XXYLT1	Xyloside xylosyltransferase 1	76	GSVAPAPGAK	1	S2;
XYLT2_HUMAN	Q9H1B5	XYLT2	Xylosyltransferase 2	54	PLDPGEGSKDTDSSAGR	1	1;
XYLT2_HUMAN	Q9H1B5	XYLT2	Xylosyltransferase 2	54	PLDPGEGSKDTDSSAGR	2	2;
XYLT2_HUMAN	Q9H1B5	XYLT2	Xylosyltransferase 2	54	PLDPGEGSKDTDSSAGR	1	T11;
XYLT2_HUMAN	Q9H1B5	XYLT2	Xylosyltransferase 2	54	PLDPGEGSKDTDSSAGR	2	S8;S13;
XYLT2_HUMAN	Q9H1B5	XYLT2	Xylosyltransferase 2	83	GRAESPGVPVAK	1	S5;
XYLT2_HUMAN	Q9H1B5	XYLT2	Xylosyltransferase 2	564	LSLHHAATAAPPMGTPL	1	1;
XYLT2_HUMAN	Q9H1B5	XYLT2	Xylosyltransferase 2	564	LSLHHAATAAPPMGTPLCR	1	1;
XYLT2_HUMAN	Q9H1B5	XYLT2	Xylosyltransferase 2	564	LSLHHAATAAPPMGTPLCR	1	T8;
YIPF3_HUMAN	Q9GZM5	YIPF3	Protein YIPF3	342	AVAVTLQSH	1	1;
YIPF3_HUMAN	Q9GZM5	YIPF3	Protein YIPF3	342	AVAVTLQSH	1	T5;

## Sheet: OVCAR-3 SC TCL_MGL-FT_VVA
Entry	Accessions	Gene	UniProt Name	N-2	Peptide Sequence	Number of Tn	#Tn or sites
CAB45_HUMAN	Q9BRK5	SDF4	45 kDa calcium-binding protein	342	YSEFFTGSK	1	1;
CAB45_HUMAN	Q9BRK5	SDF4	45 kDa calcium-binding protein	342	YSEFFTGSK	1	T6;
GRP78_HUMAN	P11021	HSPA5	78 kDa glucose-regulated protein	524	ITITNDQNR	1	1;
GRP78_HUMAN	P11021	HSPA5	78 kDa glucose-regulated protein	524	ITITNDQNR	1	T2;
GRP78_HUMAN	P11021	HSPA5	78 kDa glucose-regulated protein	634	LYGSAGPPPTGEEDTAEKDEL	1	1;
GRP78_HUMAN	P11021	HSPA5	78 kDa glucose-regulated protein	634	LYGSAGPPPTGEEDTAEKDEL	2	2;
GRP78_HUMAN	P11021	HSPA5	78 kDa glucose-regulated protein	634	LYGSAGPPPTGEEDTAEKDEL	1	T10;
GRP78_HUMAN	P11021	HSPA5	78 kDa glucose-regulated protein	634	LYGSAGPPPTGEEDTAEKDEL	1	S4;
AGRIN_HUMAN	O00468	AGRN	Agrin	752	GPTFAPLPPVAPLH	1	T3;
AGRIN_HUMAN	O00468	AGRN	Agrin	752	GPTFAPLPPVAPLHCA	1	T3;
AGRIN_HUMAN	O00468	AGRN	Agrin	1024	PRTTASVPR	2	T3;T4;
AGRIN_HUMAN	O00468	AGRN	Agrin	1026	TTASVPR	2	T1;T2;
AGRIN_HUMAN	O00468	AGRN	Agrin	1273	ATTASRLPSSAVTPR	3	T2;T3;T13;
AGRIN_HUMAN	O00468	AGRN	Agrin	1273	ATTASRLPSSAVTPR	5	T2;T3;S9;S10;T13;
AGRIN_HUMAN	O00468	AGRN	Agrin	1273	ATTASRLPSSAVTPR	4	T2;T3;S10;T13;
AGRIN_HUMAN	O00468	AGRN	Agrin	1279	LPSSAVTPR	1	1;
AGRIN_HUMAN	O00468	AGRN	Agrin	1279	LPSSAVTPR	1	T7;
AGRIN_HUMAN	O00468	AGRN	Agrin	1288	APHPSHTSQPVAK	1	1;
AGRIN_HUMAN	O00468	AGRN	Agrin	1288	APHPSHTSQPVAK	2	2;
AGRIN_HUMAN	O00468	AGRN	Agrin	1288	APHPSHTSQPVAK	3	S5;T7;S8;
AGRIN_HUMAN	O00468	AGRN	Agrin	1288	APHPSHTSQPVAK	4	4;
AGRIN_HUMAN	O00468	AGRN	Agrin	1288	APHPSHTSQPVAK	2	T7;S8;
AGRIN_HUMAN	O00468	AGRN	Agrin	1288	APHPSHTSQPVAK	1	T7;
AGRIN_HUMAN	O00468	AGRN	Agrin	1288	APHPSHTSQPVAK	1	S8;
AGRIN_HUMAN	O00468	AGRN	Agrin	1288	APHPSHTSQPVAK	2	S5;S8;
AGRIN_HUMAN	O00468	AGRN	Agrin	1288	APHPSHTSQPVAK	1	S5;
AGRIN_HUMAN	O00468	AGRN	Agrin	1309	RPPTTAPSR	1	1;
AGRIN_HUMAN	O00468	AGRN	Agrin	1309	RPPTTAPSR	1	T5;
AGRIN_HUMAN	O00468	AGRN	Agrin	1309	RPPTTAPSRVPGR	2	T4;T5;
MGAT1_HUMAN	P26572	MGAT1	Alpha-1,3-mannosyl-glycoprotein 2-beta-N-acetylglucosaminyltransferase	84	GRVPTAAPPAQPR	1	T5;
MGAT1_HUMAN	P26572	MGAT1	Alpha-1,3-mannosyl-glycoprotein 2-beta-N-acetylglucosaminyltransferase	86	VPTAAPPAQPR	1	T3;
MGT4B_HUMAN	Q9UQ53	MGAT4B	Alpha-1,3-mannosyl-glycoprotein 4-beta-N-acetylglucosaminyltransferase B	488	TATLRYPR	1	T3;
MGAT2_HUMAN	Q10469	MGAT2	Alpha-1,6-mannosyl-glycoprotein 2-beta-N-acetylglucosaminyltransferase	54	GGDHPSVAVGIR	1	S6;
AMRP_HUMAN	P30533	LRPAP1	Alpha-2-macroglobulin receptor-associated protein	132	QVTSNSLSGTQEDGLDDPR	1	1;
AMRP_HUMAN	P30533	LRPAP1	Alpha-2-macroglobulin receptor-associated protein	331	TKELGYTVK	1	1;
AMRP_HUMAN	P30533	LRPAP1	Alpha-2-macroglobulin receptor-associated protein	331	TKELGYTVK	1	T7;
AMRP_HUMAN	P30533	LRPAP1	Alpha-2-macroglobulin receptor-associated protein	331	TKELGYTVKK	1	1;
AMRP_HUMAN	P30533	LRPAP1	Alpha-2-macroglobulin receptor-associated protein	331	TKELGYTVKK	1	T7;
AMRP_HUMAN	P30533	LRPAP1	Alpha-2-macroglobulin receptor-associated protein	333	ELGYTVKK	1	1;
AMRP_HUMAN	P30533	LRPAP1	Alpha-2-macroglobulin receptor-associated protein	333	ELGYTVKK	1	T5;
AMPN_HUMAN	P15144	ANPEP	Aminopeptidase N	59	PASATTLDQSK	2	2;
AMPN_HUMAN	P15144	ANPEP	Aminopeptidase N	59	PASATTLDQSK	2	T5;T6;
AREG_HUMAN	P15514	AREG	Amphiregulin	38	EPFSGDHSADGFEVTSR	1	T15;
A4_HUMAN	P05067	APP	Amyloid beta A4 protein	269	TTSIATTTTTTTESVEEVVR	2	2;
A4_HUMAN	P05067	APP	Amyloid beta A4 protein	352	TTQEPLAR	1	T2;
A4_HUMAN	P05067	APP	Amyloid beta A4 protein	360	DPVKLPTTAASTPDAVDK	4	T7;T8;S11;T12;
A4_HUMAN	P05067	APP	Amyloid beta A4 protein	360	DPVKLPTTAASTPDAVDKYLETPGDENEHAHFQK	4	4;
A4_HUMAN	P05067	APP	Amyloid beta A4 protein	364	LPTTAASTPDAVDK	4	T3;T4;S7;T8;
A4_HUMAN	P05067	APP	Amyloid beta A4 protein	378	YLETPGDENEHAHFQK	1	1;
A4_HUMAN	P05067	APP	Amyloid beta A4 protein	378	YLETPGDENEHAHFQK	1	T4;
A4_HUMAN	P05067	APP	Amyloid beta A4 protein	649	GLTTRPGSGLTN	3	T3;T4;T11;
A4_HUMAN	P05067	APP	Amyloid beta A4 protein	649	GLTTRPGSGLTNIK	2	2;
A4_HUMAN	P05067	APP	Amyloid beta A4 protein	649	GLTTRPGSGLTNIK	2	T4;T11;
A4_HUMAN	P05067	APP	Amyloid beta A4 protein	649	GLTTRPGSGLTNIK	3	T3;T4;T11;
A4_HUMAN	P05067	APP	Amyloid beta A4 protein	649	GLTTRPGSGLTNIKTEE	4	T3;T4;T11;T15;
A4_HUMAN	P05067	APP	Amyloid beta A4 protein	649	GLTTRPGSGLTNIKTEEISE	4	T3;T4;T11;T15;
A4_HUMAN	P05067	APP	Amyloid beta A4 protein	649	GLTTRPGSGLTNIKTEEISEVK	2	2;
A4_HUMAN	P05067	APP	Amyloid beta A4 protein	649	GLTTRPGSGLTNIKTEEISEVK	5	T3;T4;T11;T15;S19;
A4_HUMAN	P05067	APP	Amyloid beta A4 protein	649	GLTTRPGSGLTNIKTEEISEVK	4	T3;T4;T11;T15;
A4_HUMAN	P05067	APP	Amyloid beta A4 protein	649	GLTTRPGSGLTNIKTEEISEVK	2	T3;S19;
A4_HUMAN	P05067	APP	Amyloid beta A4 protein	663	TEEISEVK	1	1;
APOE_HUMAN	P02649	APOE	Apolipoprotein E	210	AATVGSLAGQPLQER	1	1;
APOE_HUMAN	P02649	APOE	Apolipoprotein E	210	AATVGSLAGQPLQER	1	T3;
APOE_HUMAN	P02649	APOE	Apolipoprotein E	301	VQAAVGTSAAPVPSDNH	1	1;
APOE_HUMAN	P02649	APOE	Apolipoprotein E	301	VQAAVGTSAAPVPSDNH	2	2;
APOE_HUMAN	P02649	APOE	Apolipoprotein E	301	VQAAVGTSAAPVPSDNH	1	T7;
PGBM_HUMAN	P98160	HSPG2	Basement membrane-specific heparan sulfate proteoglycan core protein	902	LCNECADGSFHLSTR	1	1;
B4GT4_HUMAN	O60513	B4GALT4	Beta-1,4-galactosyltransferase 4	62	TLTNEASTK	1	1;
B4GT4_HUMAN	O60513	B4GALT4	Beta-1,4-galactosyltransferase 4	62	TLTNEASTK	1	T8;
B4GT5_HUMAN	O43286	B4GALT5	Beta-1,4-galactosyltransferase 5	59	TIGAQVYEQVLR	1	1;
B4GT7_HUMAN	Q9UBV7	B4GALT7	Beta-1,4-galactosyltransferase 7	63	GQGQETSGPPR	1	1;
B4GT7_HUMAN	Q9UBV7	B4GALT7	Beta-1,4-galactosyltransferase 7	63	GQGQETSGPPR	2	T6;S7;
B4GT7_HUMAN	Q9UBV7	B4GALT7	Beta-1,4-galactosyltransferase 7	63	GQGQETSGPPR	1	T6;
B2MG_HUMAN	P61769	B2M	Beta-2-microglobulin	102	VNHVTLSQPK	1	1;
B2MG_HUMAN	P61769	B2M	Beta-2-microglobulin	102	VNHVTLSQPK	1	T5;
SIAT1_HUMAN	P15907	ST6GAL1	Beta-galactoside alpha-2,6-sialyltransferase 1	54	LAMGSDSQSVSSSSTQDPHR	2	2;
SIAT1_HUMAN	P15907	ST6GAL1	Beta-galactoside alpha-2,6-sialyltransferase 1	54	LAMGSDSQSVSSSSTQDPHR	2	S14;T15;
SIAT2_HUMAN	Q96JF0	ST6GAL2	Beta-galactoside alpha-2,6-sialyltransferase 2	60	AIMGAAHEPSPPGGLDAR	1	S10;
BOC_HUMAN	Q9BWV1	BOC	Brother of CDO	408	TSRPSITPR	1	S5;
BOC_HUMAN	Q9BWV1	BOC	Brother of CDO	586	DDPGASPQSSSQPDHGR	1	1;
BOC_HUMAN	Q9BWV1	BOC	Brother of CDO	586	DDPGASPQSSSQPDHGR	1	S10;
BOC_HUMAN	Q9BWV1	BOC	Brother of CDO	586	DDPGASPQSSSQPDHGR	1	S9;
CELR1_HUMAN	Q9NYQ6	CELSR1	Cadherin EGF LAG seven-pass G-type receptor 1	2305	RTTPQTTRPGPGTER	4	T2;T3;T6;T7;
CELR1_HUMAN	Q9NYQ6	CELSR1	Cadherin EGF LAG seven-pass G-type receptor 1	2306	TTPQTTRPGPGTER	4	T1;T2;T5;T6;
CALCB_HUMAN	P10092	CALCB	Calcitonin gene-related peptide 2	30	SALESSPDPATLSK	2	2;
CALCB_HUMAN	P10092	CALCB	Calcitonin gene-related peptide 2	30	SALESSPDPATLSK	2	S5;S6;
CALCB_HUMAN	P10092	CALCB	Calcitonin gene-related peptide 2	82	ACNTATCVTHR	1	1;
CALCB_HUMAN	P10092	CALCB	Calcitonin gene-related peptide 2	82	ACNTATCVTHR	2	2;
CALCB_HUMAN	P10092	CALCB	Calcitonin gene-related peptide 2	82	ACNTATCVTHR	1	T9;
CALCB_HUMAN	P10092	CALCB	Calcitonin gene-related peptide 2	82	ACNTATCVTHR	2	T6;T9;
CALX_HUMAN	P27824	CANX	Calnexin	45	SKPDTTAPPSSPK	1	T6;
CALX_HUMAN	P27824	CANX	Calnexin	62	APVPTGEVYFAD	1	T5;
CALU_HUMAN	O43852	CALU	Calumenin	28	VHHEPQLSDK	1	S8;
CALU_HUMAN	O43852	CALU	Calumenin	60	TFDQLTPEESK	1	1;
CALU_HUMAN	O43852	CALU	Calumenin	60	TFDQLTPEESK	1	T1;
CALU_HUMAN	O43852	CALU	Calumenin	60	TFDQLTPEESKER	1	1;
CALU_HUMAN	O43852	CALU	Calumenin	60	TFDQLTPEESKER	1	T1;
CBPD_HUMAN	O75976	CPD	Carboxypeptidase D	36	KAEATTTTTSAGAEAAEGQFDR	2	2;
CBPD_HUMAN	O75976	CPD	Carboxypeptidase D	36	KAEATTTTTSAGAEAAEGQFDR	3	3;
CBPD_HUMAN	O75976	CPD	Carboxypeptidase D	36	KAEATTTTTSAGAEAAEGQFDR	4	4;
CBPD_HUMAN	O75976	CPD	Carboxypeptidase D	36	KAEATTTTTSAGAEAAEGQFDR	2	T6;T7;
CBPD_HUMAN	O75976	CPD	Carboxypeptidase D	36	KAEATTTTTSAGAEAAEGQFDR	6	T5;T6;T7;T8;T9;S10;
CBPD_HUMAN	O75976	CPD	Carboxypeptidase D	36	KAEATTTTTSAGAEAAEGQFDR	4	T5;T6;T7;T8;
CBPD_HUMAN	O75976	CPD	Carboxypeptidase D	36	KAEATTTTTSAGAEAAEGQFDR	3	T5;T6;T7;
CBPD_HUMAN	O75976	CPD	Carboxypeptidase D	36	KAEATTTTTSAGAEAAEGQFDR	3	T5;T6;S10;
CBPD_HUMAN	O75976	CPD	Carboxypeptidase D	37	AEATTTTTSAGAEAAEGQFDR	4	4;
CBPD_HUMAN	O75976	CPD	Carboxypeptidase D	485	ILSGTSSSYQPIQPK	1	1;
CBPD_HUMAN	O75976	CPD	Carboxypeptidase D	485	ILSGTSSSYQPIQPK	2	2;
CBPD_HUMAN	O75976	CPD	Carboxypeptidase D	485	ILSGTSSSYQPIQPK	3	3;
CBPD_HUMAN	O75976	CPD	Carboxypeptidase D	485	ILSGTSSSYQPIQPK	1	T5;
CBPD_HUMAN	O75976	CPD	Carboxypeptidase D	485	ILSGTSSSYQPIQPK	2	S3;S6;
CBPD_HUMAN	O75976	CPD	Carboxypeptidase D	487	SGTSSSYQPIQPK	1	1;
CBPD_HUMAN	O75976	CPD	Carboxypeptidase D	488	GTSSSYQPIQPK	1	1;
CBPD_HUMAN	O75976	CPD	Carboxypeptidase D	488	GTSSSYQPIQPK	2	2;
CBPD_HUMAN	O75976	CPD	Carboxypeptidase D	488	GTSSSYQPIQPK	1	T2;
CBPD_HUMAN	O75976	CPD	Carboxypeptidase D	489	TSSSYQPIQPK	1	1;
CBPD_HUMAN	O75976	CPD	Carboxypeptidase D	886	GASSSTNDASDPTTK	1	1;
CBPD_HUMAN	O75976	CPD	Carboxypeptidase D	886	GASSSTNDASDPTTK	1	T6;
CILP1_HUMAN	O75339	CILP	Cartilage intermediate layer protein 1	96	TTDWTPAGSTGQVVHGSPR	1	1;
CATD_HUMAN	P07339	CTSD	Cathepsin D	62	VTEGPIPEVLK	1	T2;
C16L2_HUMAN	Q6UWJ8	CD164L2	CD164 sialomucin-like 2 protein	114	HPTYEPK	1	1;
CD44_HUMAN	P16070	CD44	CD44 antigen	163	TNPEDIYPSNPTDDDVSSGSSSER	1	1;
CD44_HUMAN	P16070	CD44	CD44 antigen	163	TNPEDIYPSNPTDDDVSSGSSSER	2	2;
CD44_HUMAN	P16070	CD44	CD44 antigen	173	PTDDDVSSGSSSER	1	1;
CD44_HUMAN	P16070	CD44	CD44 antigen	418	EDSHSTTGTAAASAHTSHPMQGR	5	T6;T7;T9;T16;S17;
CD44_HUMAN	P16070	CD44	CD44 antigen	418	EDSHSTTGTAAASAHTSHPMQGR	1	T16;
CD44_HUMAN	P16070	CD44	CD44 antigen	418	EDSHSTTGTAAASAHTSHPMQGR	7	S5;T6;T7;T9;S13;T16;S17;
CD44_HUMAN	P16070	CD44	CD44 antigen	472	DMDSSHSITLQPTANPNTGLVEDLDR	3	3;
CD44_HUMAN	P16070	CD44	CD44 antigen	476	SHSITLQPTANPNTGLVEDLDR	3	3;
CD44_HUMAN	P16070	CD44	CD44 antigen	478	SITLQPTANPNTGLVEDLDR	3	3;
CD44_HUMAN	P16070	CD44	CD44 antigen	487	PNTGLVEDLDR	1	T3;
CD44_HUMAN	P16070	CD44	CD44 antigen	489	TGLVEDLDR	1	T1;
CD44_HUMAN	P16070	CD44	CD44 antigen	569	ESRTFIPVTSAK	4	S2;T4;T9;S10;
CD44_HUMAN	P16070	CD44	CD44 antigen	572	TFIPVTSAK	1	T6;
CD44_HUMAN	P16070	CD44	CD44 antigen	572	TFIPVTSAK	3	T1;T6;S7;
CD44_HUMAN	P16070	CD44	CD44 antigen	581	TGSFGVTAVTVG	3	3;
CD44_HUMAN	P16070	CD44	CD44 antigen	581	TGSFGVTAVTVG	4	T1;S3;T7;T10;
CD44_HUMAN	P16070	CD44	CD44 antigen	581	TGSFGVTAVTVG	3	T1;T7;T10;
CD44_HUMAN	P16070	CD44	CD44 antigen	581	TGSFGVTAVTVGD	3	3;
CD44_HUMAN	P16070	CD44	CD44 antigen	581	TGSFGVTAVTVGD	4	T1;S3;T7;T10;
CD44_HUMAN	P16070	CD44	CD44 antigen	581	TGSFGVTAVTVGDSN	3	3;
CD44_HUMAN	P16070	CD44	CD44 antigen	581	TGSFGVTAVTVGDSN	4	4;
CD44_HUMAN	P16070	CD44	CD44 antigen	601	SLSGDQDTFHPSG	1	1;
CD44_HUMAN	P16070	CD44	CD44 antigen	601	SLSGDQDTFHPSGG	1	1;
CD44_HUMAN	P16070	CD44	CD44 antigen	601	SLSGDQDTFHPSGG	1	S12;
CD44_HUMAN	P16070	CD44	CD44 antigen	601	SLSGDQDTFHPSGGSHTTHGSESDGHSH	2	2;
CD44_HUMAN	P16070	CD44	CD44 antigen	601	SLSGDQDTFHPSGGSHTTHGSESDGHSH	3	3;
CD44_HUMAN	P16070	CD44	CD44 antigen	601	SLSGDQDTFHPSGGSHTTHGSESDGHSH	3	T8;T17;T18;
CD44_HUMAN	P16070	CD44	CD44 antigen	601	SLSGDQDTFHPSGGSHTTHGSESDGHSH	2	T17;T18;
CD44_HUMAN	P16070	CD44	CD44 antigen	601	SLSGDQDTFHPSGGSHTTHGSESDGHSHGS	1	1;
CD44_HUMAN	P16070	CD44	CD44 antigen	601	SLSGDQDTFHPSGGSHTTHGSESDGHSHGS	2	2;
CD44_HUMAN	P16070	CD44	CD44 antigen	601	SLSGDQDTFHPSGGSHTTHGSESDGHSHGS	3	3;
CD44_HUMAN	P16070	CD44	CD44 antigen	601	SLSGDQDTFHPSGGSHTTHGSESDGHSHGS	4	4;
CD44_HUMAN	P16070	CD44	CD44 antigen	601	SLSGDQDTFHPSGGSHTTHGSESDGHSHGS	4	T8;T17;T18;S30;
CD44_HUMAN	P16070	CD44	CD44 antigen	601	SLSGDQDTFHPSGGSHTTHGSESDGHSHGS	3	T8;T17;T18;
CD44_HUMAN	P16070	CD44	CD44 antigen	601	SLSGDQDTFHPSGGSHTTHGSESDGHSHGS	1	T18;
CD44_HUMAN	P16070	CD44	CD44 antigen	601	SLSGDQDTFHPSGGSHTTHGSESDGHSHGS	2	T17;T18;
CD44_HUMAN	P16070	CD44	CD44 antigen	601	SLSGDQDTFHPSGGSHTTHGSESDGHSHGS	1	S15;
CD44_HUMAN	P16070	CD44	CD44 antigen	601	SLSGDQDTFHPSGGSHTTHGSESDGHSHGS	5	S12;S15;S21;S23;S27;
CD44_HUMAN	P16070	CD44	CD44 antigen	601	SLSGDQDTFHPSGGSHTTHGSESDGHSHGS	3	S12;S15;S21;
CD44_HUMAN	P16070	CD44	CD44 antigen	631	QEGGANTTSGPIR	2	2;
CD44_HUMAN	P16070	CD44	CD44 antigen	631	QEGGANTTSGPIR	2	T7;T8;
CD59_HUMAN	P13987	CD59	CD59 glycoprotein	67	FEHCNFNDVTTR	1	1;
CD59_HUMAN	P13987	CD59	CD59 glycoprotein	67	FEHCNFNDVTTR	1	T11;
CD99_HUMAN	P14209	CD99	CD99 antigen	23	DGGFDLSDALPDNENKKPTAIPK	1	1;
CD99_HUMAN	P14209	CD99	CD99 antigen	23	DGGFDLSDALPDNENKKPTAIPK	1	T19;
CD99_HUMAN	P14209	CD99	CD99 antigen	27	DLSDALPDNENKKPTAIPK	1	T15;
CD99_HUMAN	P14209	CD99	CD99 antigen	30	DALPDNENKKPTAIPK	1	T12;
CD99_HUMAN	P14209	CD99	CD99 antigen	31	ALPDNENKKPTAIPK	1	T11;
CD99_HUMAN	P14209	CD99	CD99 antigen	34	DNENKKPTAIPK	1	T8;
CDON_HUMAN	Q4KMG0	CDON	Cell adhesion molecule-related/down-regulated by oncogenes	928	VPGASEYPVK	1	1;
CDON_HUMAN	Q4KMG0	CDON	Cell adhesion molecule-related/down-regulated by oncogenes	928	VPGASEYPVK	1	S5;
CERU_HUMAN	P00450	CP	Ceruloplasmin	485	NNEGTYYSPNYNPQSR	1	1;
CSPG5_HUMAN	O95196	CSPG5	Chondroitin sulfate proteoglycan 5	161	LSPASELPK	1	1;
CHSS1_HUMAN	Q86X52	CHSY1	Chondroitin sulfate synthase 1	50	SGQAAASQAGGAR	1	S7;
CC134_HUMAN	Q9H6E4	CCDC134	Coiled-coil domain-containing protein 134	184	IDRTEFIPSTDPFQK	2	T4;T10;
CC134_HUMAN	Q9H6E4	CCDC134	Coiled-coil domain-containing protein 134	184	IDRTEFIPSTDPFQK	2	T4;S9;
CC134_HUMAN	Q9H6E4	CCDC134	Coiled-coil domain-containing protein 134	187	TEFIPSTDPFQK	1	1;
COHA1_HUMAN	Q9UMD9	COL17A1	Collagen alpha-1(XVII) chain	1281	LLSTDASHSR	1	1;
COHA1_HUMAN	Q9UMD9	COL17A1	Collagen alpha-1(XVII) chain	1281	LLSTDASHSR	1	T4;
COIA1_HUMAN	P39060	COL18A1	Collagen alpha-1(XVIII) chain	689	LPAPPPVTTPPLAGGSSTEDSR	2	2;
COIA1_HUMAN	P39060	COL18A1	Collagen alpha-1(XVIII) chain	1563	PARPTSPPAHSHR	1	1;
COIA1_HUMAN	P39060	COL18A1	Collagen alpha-1(XVIII) chain	1563	PARPTSPPAHSHR	2	2;
COIA1_HUMAN	P39060	COL18A1	Collagen alpha-1(XVIII) chain	1563	PARPTSPPAHSHR	2	T5;S11;
COIA1_HUMAN	P39060	COL18A1	Collagen alpha-1(XVIII) chain	1563	PARPTSPPAHSHR	1	T5;
CO4A2_HUMAN	P08572	COL4A2	Collagen alpha-2(IV) chain	1397	IAVQPGTVGPQGR	1	T7;
CTGF_HUMAN	P29279	CTGF	Connective tissue growth factor	184	LEDTFGPDPTMIR	1	1;
CTGF_HUMAN	P29279	CTGF	Connective tissue growth factor	184	LEDTFGPDPTMIR	1	T10;
CR3L4_HUMAN	Q8TEY5	CREB3L4	Cyclic AMP-responsive element-binding protein 3-like protein 4	339	THKDVTENLETQVVESR	1	1;
CR3L4_HUMAN	Q8TEY5	CREB3L4	Cyclic AMP-responsive element-binding protein 3-like protein 4	339	THKDVTENLETQVVESR	1	T6;
CR3L4_HUMAN	Q8TEY5	CREB3L4	Cyclic AMP-responsive element-binding protein 3-like protein 4	342	DVTENLETQVVESR	1	1;
CR3L4_HUMAN	Q8TEY5	CREB3L4	Cyclic AMP-responsive element-binding protein 3-like protein 4	342	DVTENLETQVVESR	2	2;
CR3L4_HUMAN	Q8TEY5	CREB3L4	Cyclic AMP-responsive element-binding protein 3-like protein 4	342	DVTENLETQVVESR	2	T3;T8;
CR3L4_HUMAN	Q8TEY5	CREB3L4	Cyclic AMP-responsive element-binding protein 3-like protein 4	342	DVTENLETQVVESR	1	T3;
CYTC_HUMAN	P01034	CST3	Cystatin-C	21	VSPAAGSSPGKPPR	1	1;
CYTC_HUMAN	P01034	CST3	Cystatin-C	21	VSPAAGSSPGKPPR	1	S8;
CRIM1_HUMAN	Q9NZV1	CRIM1	Cysteine-rich motor neuron 1 protein	594	EASASAGPPILSGTCLTVDGHHHK	1	1;
CRIM1_HUMAN	Q9NZV1	CRIM1	Cysteine-rich motor neuron 1 protein	594	EASASAGPPILSGTCLTVDGHHHK	1	S5;
CRIM1_HUMAN	Q9NZV1	CRIM1	Cysteine-rich motor neuron 1 protein	877	YVPEPTNIPIEK	1	1;
GLCE_HUMAN	O94923	GLCE	D-glucuronyl C5-epimerase	56	AAASESNNYMNHVAK	1	1;
GLCE_HUMAN	O94923	GLCE	D-glucuronyl C5-epimerase	56	AAASESNNYMNHVAK	1	S4;
DMKN_HUMAN	Q6E0U4	DMKN	Dermokine	446	YSVKTPAK	2	2;
DMKN_HUMAN	Q6E0U4	DMKN	Dermokine	446	YSVKTPAK	2	S2;T5;
DSG2_HUMAN	Q14126	DSG2	Desmoglein-2	368	YKPTPIPIK	1	1;
DCBD2_HUMAN	Q96PD2	DCBLD2	Discoidin, CUB and LCCL domain-containing protein 2	489	FTQPLQPR	1	T2;
DCBD2_HUMAN	Q96PD2	DCBLD2	Discoidin, CUB and LCCL domain-containing protein 2	497	SSNEFPAQTEQTTASPDIR	2	2;
DCBD2_HUMAN	Q96PD2	DCBLD2	Discoidin, CUB and LCCL domain-containing protein 2	497	SSNEFPAQTEQTTASPDIR	3	3;
DCBD2_HUMAN	Q96PD2	DCBLD2	Discoidin, CUB and LCCL domain-containing protein 2	497	SSNEFPAQTEQTTASPDIR	4	4;
ADA10_HUMAN	O14672	ADAM10	Disintegrin and metalloproteinase domain-containing protein 10	623	TITLQPGSPCNDFR	1	1;
DJB11_HUMAN	Q9UBS4	DNAJB11	DnaJ homolog subfamily B member 11	177	TTQLGPGR	1	1;
K319L_HUMAN	Q8IZA0	KIAA0319L	Dyslexia-associated protein KIAA0319-like protein	190	GSPSDVVTPIVTQHSK	2	2;
K319L_HUMAN	Q8IZA0	KIAA0319L	Dyslexia-associated protein KIAA0319-like protein	190	GSPSDVVTPIVTQHSK	2	T8;T12;
K319L_HUMAN	Q8IZA0	KIAA0319L	Dyslexia-associated protein KIAA0319-like protein	190	GSPSDVVTPIVTQHSK	2	T8;S15;
K319L_HUMAN	Q8IZA0	KIAA0319L	Dyslexia-associated protein KIAA0319-like protein	226	AITISSPLTTDLTAELSGGPK	4	4;
K319L_HUMAN	Q8IZA0	KIAA0319L	Dyslexia-associated protein KIAA0319-like protein	273	TQIAVPQPVAPSY	1	1;
K319L_HUMAN	Q8IZA0	KIAA0319L	Dyslexia-associated protein KIAA0319-like protein	273	TQIAVPQPVAPSYSYATPTPQ	3	3;
K319L_HUMAN	Q8IZA0	KIAA0319L	Dyslexia-associated protein KIAA0319-like protein	294	ASFQSTSAPYPVIK	3	3;
K319L_HUMAN	Q8IZA0	KIAA0319L	Dyslexia-associated protein KIAA0319-like protein	295	SFQSTSAPYPVIK	3	3;
DAG1_HUMAN	Q14118	DAG1	Dystroglycan	480	IRTTTSGVPR	4	T3;T4;T5;S6;
DAG1_HUMAN	Q14118	DAG1	Dystroglycan	480	IRTTTSGVPR	3	T3;T4;T5;
DAG1_HUMAN	Q14118	DAG1	Dystroglycan	726	RVPSEAPPTEVPDRD	2	S4;T9;
DAG1_HUMAN	Q14118	DAG1	Dystroglycan	726	RVPSEAPPTEVPDRDPEK	2	S4;T9;
DAG1_HUMAN	Q14118	DAG1	Dystroglycan	727	VPSEAPPTEVPDRD	2	S3;T8;
DAG1_HUMAN	Q14118	DAG1	Dystroglycan	727	VPSEAPPTEVPDRDPEK	2	S3;T8;
K0494_HUMAN	O75071	KIAA0494	EF-hand domain-containing protein KIAA0494	411	FSQFLGDPVEK	1	S2;
ELAF_HUMAN	P19957	PI3	Elafin	23	AVTGVPVK	1	T3;
ENDD1_HUMAN	O94919	ENDOD1	Endonuclease domain-containing 1 protein	301	SSSPLSSTR	1	T8;
MA1B1_HUMAN	Q9UKM7	MAN1B1	Endoplasmic reticulum mannosyl-oligosaccharide 1,2-alpha-mannosidase	142	ADTDPENLPEISSQKTQR	2	2;
MA1B1_HUMAN	Q9UKM7	MAN1B1	Endoplasmic reticulum mannosyl-oligosaccharide 1,2-alpha-mannosidase	164	GPPHLQIRPPSQDLK	1	S11;
MA1B1_HUMAN	Q9UKM7	MAN1B1	Endoplasmic reticulum mannosyl-oligosaccharide 1,2-alpha-mannosidase	179	DGTQEEATK	1	1;
MA1B1_HUMAN	Q9UKM7	MAN1B1	Endoplasmic reticulum mannosyl-oligosaccharide 1,2-alpha-mannosidase	210	GAVIEPEQGTELPSR	2	T10;S14;
MA1B1_HUMAN	Q9UKM7	MAN1B1	Endoplasmic reticulum mannosyl-oligosaccharide 1,2-alpha-mannosidase	239	TQGTPVHLNYR	1	1;
MA1B1_HUMAN	Q9UKM7	MAN1B1	Endoplasmic reticulum mannosyl-oligosaccharide 1,2-alpha-mannosidase	239	TQGTPVHLNYR	2	2;
MA1B1_HUMAN	Q9UKM7	MAN1B1	Endoplasmic reticulum mannosyl-oligosaccharide 1,2-alpha-mannosidase	239	TQGTPVHLNYR	3	T1;T4;Y10;
MA1B1_HUMAN	Q9UKM7	MAN1B1	Endoplasmic reticulum mannosyl-oligosaccharide 1,2-alpha-mannosidase	239	TQGTPVHLNYR	2	T1;T4;
MA1B1_HUMAN	Q9UKM7	MAN1B1	Endoplasmic reticulum mannosyl-oligosaccharide 1,2-alpha-mannosidase	239	TQGTPVHLNYR	1	T1;
ERP44_HUMAN	Q9BS26	ERP44	Endoplasmic reticulum resident protein 44	359	EFHHGPDPTDTAPGEQAQ	1	1;
ERP44_HUMAN	Q9BS26	ERP44	Endoplasmic reticulum resident protein 44	359	EFHHGPDPTDTAPGEQAQ	1	T9;
ERP44_HUMAN	Q9BS26	ERP44	Endoplasmic reticulum resident protein 44	359	EFHHGPDPTDTAPGEQAQDVASSPPESSFQK	1	1;
ERP44_HUMAN	Q9BS26	ERP44	Endoplasmic reticulum resident protein 44	359	EFHHGPDPTDTAPGEQAQDVASSPPESSFQK	2	2;
ERP44_HUMAN	Q9BS26	ERP44	Endoplasmic reticulum resident protein 44	359	EFHHGPDPTDTAPGEQAQDVASSPPESSFQK	3	3;
ERP44_HUMAN	Q9BS26	ERP44	Endoplasmic reticulum resident protein 44	359	EFHHGPDPTDTAPGEQAQDVASSPPESSFQK	1	T9;
ERP44_HUMAN	Q9BS26	ERP44	Endoplasmic reticulum resident protein 44	362	HGPDPTDTAPGEQAQDVASSPPESSFQK	2	2;
ERP44_HUMAN	Q9BS26	ERP44	Endoplasmic reticulum resident protein 44	366	PTDTAPGEQAQDVASSPPESSFQK	1	1;
ERP44_HUMAN	Q9BS26	ERP44	Endoplasmic reticulum resident protein 44	366	PTDTAPGEQAQDVASSPPESSFQK	2	2;
ERP44_HUMAN	Q9BS26	ERP44	Endoplasmic reticulum resident protein 44	390	LAPSEYR	1	S4;
ENPL_HUMAN	P14625	HSP90B1	Endoplasmin	795	ESTAEKDEL	1	1;
ENPL_HUMAN	P14625	HSP90B1	Endoplasmin	795	ESTAEKDEL	1	T3;
LIPE_HUMAN	Q9Y5X9	LIPG	Endothelial lipase	40	ATQTEVKPSVR	1	1;
LIPE_HUMAN	Q9Y5X9	LIPG	Endothelial lipase	40	ATQTEVKPSVR	1	T2;
EPHA1_HUMAN	P21709	EPHA1	Ephrin type-A receptor 1	237	ASPRPSGAPR	1	S6;
EFNA1_HUMAN	P20827	EFNA1	Ephrin-A1	151	ITHSPQAHDNPQE	1	1;
EFNA1_HUMAN	P20827	EFNA1	Ephrin-A1	151	ITHSPQAHDNPQE	1	T2;
EFNA1_HUMAN	P20827	EFNA1	Ephrin-A1	151	ITHSPQAHDNPQEK	1	1;
EFNA1_HUMAN	P20827	EFNA1	Ephrin-A1	151	ITHSPQAHDNPQEK	1	T2;
EFNB1_HUMAN	P98172	EFNB1	Ephrin-B1	200	GSLGDSDGKHETVNQEEK	1	1;
EFNB1_HUMAN	P98172	EFNB1	Ephrin-B1	200	GSLGDSDGKHETVNQEEK	1	T12;
EFNB2_HUMAN	P52799	EFNB2	Ephrin-B2	164	VGQDASSAGSTR	2	2;
EFNB2_HUMAN	P52799	EFNB2	Ephrin-B2	164	VGQDASSAGSTR	2	S10;T11;
EFNB2_HUMAN	P52799	EFNB2	Ephrin-B2	176	NKDPTRRPELEAGTNGR	2	T5;T14;
EFNB2_HUMAN	P52799	EFNB2	Ephrin-B2	182	RPELEAGTNGR	1	T8;
EFNB3_HUMAN	Q15768	EFNB3	Ephrin-B3	179	KPVSEMPMER	1	S4;
EGFL7_HUMAN	Q9UHF1	EGFL7	Epidermal growth factor-like protein 7	48	VYQPFLTTCDGHR	1	1;
EDEM1_HUMAN	Q92611	EDEM1	ER degradation-enhancing alpha-mannosidase-like 1	48	SPDGPASPTSGPVGR	1	1;
FINC_HUMAN	P02751	FN1	Fibronectin	19	TAVPSTGASK	1	T6;
FINC_HUMAN	P02751	FN1	Fibronectin	273	HTSVQTTSSGSGPFTDVR	1	1;
FINC_HUMAN	P02751	FN1	Fibronectin	273	HTSVQTTSSGSGPFTDVR	2	2;
FINC_HUMAN	P02751	FN1	Fibronectin	273	HTSVQTTSSGSGPFTDVR	3	3;
FINC_HUMAN	P02751	FN1	Fibronectin	273	HTSVQTTSSGSGPFTDVR	2	T7;T15;
FINC_HUMAN	P02751	FN1	Fibronectin	273	HTSVQTTSSGSGPFTDVR	1	T7;
FINC_HUMAN	P02751	FN1	Fibronectin	273	HTSVQTTSSGSGPFTDVR	3	T6;T7;T15;
FINC_HUMAN	P02751	FN1	Fibronectin	273	HTSVQTTSSGSGPFTDVR	1	S8;
FINC_HUMAN	P02751	FN1	Fibronectin	273	HTSVQTTSSGSGPFTDVR	2	T6;T7;
FINC_HUMAN	P02751	FN1	Fibronectin	1574	VTTTPKNGPGPTK	4	T2;T3;T4;T12;
FINC_HUMAN	P02751	FN1	Fibronectin	1637	GLAFTDVDVDSIK	1	1;
FINC_HUMAN	P02751	FN1	Fibronectin	2059	RTTPPTTATPIR	5	T2;T3;T6;T7;T9;
FINC_HUMAN	P02751	FN1	Fibronectin	2059	RTTPPTTATPIR	4	T2;T3;T6;T7;
FINC_HUMAN	P02751	FN1	Fibronectin	2059	RTTPPTTATPIR	3	T2;T3;T6;
FINC_HUMAN	P02751	FN1	Fibronectin	2060	TTPPTTATPIR	2	T5;T6;
FINC_HUMAN	P02751	FN1	Fibronectin	2060	TTPPTTATPIR	1	T5;
FINC_HUMAN	P02751	FN1	Fibronectin	2060	TTPPTTATPIR	1	T2;
FINC_HUMAN	P02751	FN1	Fibronectin	2060	TTPPTTATPIR	5	T1;T2;T5;T6;T8;
FINC_HUMAN	P02751	FN1	Fibronectin	2060	TTPPTTATPIR	4	T1;T2;T5;T6;
FINC_HUMAN	P02751	FN1	Fibronectin	2335	RPGGEPSPEGTTGQSYNQYSQR	1	1;
FINC_HUMAN	P02751	FN1	Fibronectin	2335	RPGGEPSPEGTTGQSYNQYSQR	1	T11;
FBLN2_HUMAN	P98095	FBLN2	Fibulin-2	350	STGPEGVTHAPSLGK	1	1;
FBLN2_HUMAN	P98095	FBLN2	Fibulin-2	350	STGPEGVTHAPSLGK	2	2;
FBLN2_HUMAN	P98095	FBLN2	Fibulin-2	350	STGPEGVTHAPSLGK	1	T8;
FBLN2_HUMAN	P98095	FBLN2	Fibulin-2	365	AALVPTQAVPGSPR	1	1;
FBLN2_HUMAN	P98095	FBLN2	Fibulin-2	365	AALVPTQAVPGSPR	1	T6;
FSTL1_HUMAN	Q12841	FSTL1	Follistatin-related protein 1	102	KSVSPSASPVVCY	1	1;
FSTL1_HUMAN	Q12841	FSTL1	Follistatin-related protein 1	102	KSVSPSASPVVCY	1	S2;
FSTL1_HUMAN	Q12841	FSTL1	Follistatin-related protein 1	103	SVSPSASPVVCY	1	1;
FSTL1_HUMAN	Q12841	FSTL1	Follistatin-related protein 1	103	SVSPSASPVVCYQSNR	1	1;
X3CL1_HUMAN	P78423	CX3CL1	Fractalkine	175	AQDGGPVGTELFR	1	T9;
X3CL1_HUMAN	P78423	CX3CL1	Fractalkine	247	VWGQGQSPRPENSLER	1	1;
X3CL1_HUMAN	P78423	CX3CL1	Fractalkine	247	VWGQGQSPRPENSLER	1	S7;
X3CL1_HUMAN	P78423	CX3CL1	Fractalkine	311	AEEPIHATMD	1	T8;
X3CL1_HUMAN	P78423	CX3CL1	Fractalkine	311	AEEPIHATMDPQR	1	T8;
FXYD5_HUMAN	Q96DB9	FXYD5	FXYD domain-containing ion transport regulator 5	77	QLEGTDGPLVTDPETHKSTK	5	T5;T11;T15;S18;T19;
FXYD5_HUMAN	Q96DB9	FXYD5	FXYD domain-containing ion transport regulator 5	78	LEGTDGPLVTDPETHKSTK	5	T4;T10;T14;S17;T18;
FXYD5_HUMAN	Q96DB9	FXYD5	FXYD domain-containing ion transport regulator 5	79	EGTDGPLVTDPETHKSTK	5	T3;T9;T13;S16;T17;
FXYD5_HUMAN	Q96DB9	FXYD5	FXYD domain-containing ion transport regulator 5	80	GTDGPLVTDPETHKSTK	5	T2;T8;T12;S15;T16;
LG3BP_HUMAN	Q08380	LGALS3BP	Galectin-3-binding protein	442	YSSDYFQAPSDYR	1	1;
GGT5_HUMAN	P36269	GGT5	Gamma-glutamyltransferase 5	438	GSGTTPSPVSGDR	2	2;
GLU2B_HUMAN	P14314	PRKCSH	Glucosidase 2 subunit beta	256	LLSGDTQTDATSFYDR	1	1;
GXLT1_HUMAN	Q4G148	GXYLT1	Glucoside xylosyltransferase 1	59	GAGVAGPAAHPGVSDR	1	S14;
MANEL_HUMAN	Q5VSG8	MANEAL	Glycoprotein endo-alpha-1,2-mannosidase-like protein	77	TADPGGSPGPAPAEAEPAPVQSLR	2	2;
GL8D1_HUMAN	Q68CQ7	GLT8D1	Glycosyltransferase 8 domain-containing protein 1	364	YTEISNI	1	T2;
GPC4_HUMAN	O75487	GPC4	Glypican-4	367	PHHPEERPTTAAGTSLDR	1	1;
GPC6_HUMAN	Q9Y625	GPC6	Glypican-6	364	FRPYNPEERPTTAAGTSLDR	1	1;
GPC6_HUMAN	Q9Y625	GPC6	Glypican-6	364	FRPYNPEERPTTAAGTSLDR	1	T11;
GPC6_HUMAN	Q9Y625	GPC6	Glypican-6	366	PYNPEERPTTAAGTSLDR	1	T9;
GSLG1_HUMAN	Q92896	GLG1	Golgi apparatus protein 1	1077	HHCAAITPGR	1	T7;
GOLI4_HUMAN	O00461	GOLIM4	Golgi integral membrane protein 4	222	SALAAAQTQVAEYK	2	2;
GOLI4_HUMAN	O00461	GOLIM4	Golgi integral membrane protein 4	273	EKPTREVQEVSR	2	T4;S11;
GOLI4_HUMAN	O00461	GOLIM4	Golgi integral membrane protein 4	304	LYAPTHK	1	1;
GOLI4_HUMAN	O00461	GOLIM4	Golgi integral membrane protein 4	403	FQSPYEEQLEQQR	1	1;
GOLI4_HUMAN	O00461	GOLIM4	Golgi integral membrane protein 4	403	FQSPYEEQLEQQR	1	S3;
GOLM1_HUMAN	Q8NBJ4	GOLM1	Golgi membrane protein 1	213	AGLPHTEVPQGK	1	T6;
GOLM1_HUMAN	Q8NBJ4	GOLM1	Golgi membrane protein 1	214	GLPHTEVPQGK	1	T5;
GOLM1_HUMAN	Q8NBJ4	GOLM1	Golgi membrane protein 1	225	GNVLGNSK	1	S7;
GOLM1_HUMAN	Q8NBJ4	GOLM1	Golgi membrane protein 1	233	SQTPAPSSEVVLDSK	2	2;
GOLM1_HUMAN	Q8NBJ4	GOLM1	Golgi membrane protein 1	233	SQTPAPSSEVVLDSK	2	S1;S7;
HS2ST_HUMAN	Q7LGA3	HS2ST1	Heparan sulfate 2-O-sulfotransferase 1	52	EIEQRHTMDGPR	1	T7;
HG2A_HUMAN	P04233	CD74	HLA class II histocompatibility antigen gamma chain	196	HSLEQKPTDAPPK	1	1;
HG2A_HUMAN	P04233	CD74	HLA class II histocompatibility antigen gamma chain	196	HSLEQKPTDAPPK	1	T8;
HG2A_HUMAN	P04233	CD74	HLA class II histocompatibility antigen gamma chain	197	SLEQKPTDAPPK	1	1;
HG2A_HUMAN	P04233	CD74	HLA class II histocompatibility antigen gamma chain	197	SLEQKPTDAPPK	1	T7;
HG2A_HUMAN	P04233	CD74	HLA class II histocompatibility antigen gamma chain	273	ESLELEDPSSGLGVTK	1	1;
HG2A_HUMAN	P04233	CD74	HLA class II histocompatibility antigen gamma chain	273	ESLELEDPSSGLGVTK	1	T15;
HG2A_HUMAN	P04233	CD74	HLA class II histocompatibility antigen gamma chain	274	SLELEDPSSGLGVTK	1	1;
HG2A_HUMAN	P04233	CD74	HLA class II histocompatibility antigen gamma chain	280	PSSGLGVTK	1	1;
HG2A_HUMAN	P04233	CD74	HLA class II histocompatibility antigen gamma chain	280	PSSGLGVTK	1	T8;
HYOU1_HUMAN	Q9Y4L1	HYOU1	Hypoxia up-regulated protein 1	577	LGNTISSLFGGGTTPDAK	1	1;
HYOU1_HUMAN	Q9Y4L1	HYOU1	Hypoxia up-regulated protein 1	577	LGNTISSLFGGGTTPDAK	2	2;
HYOU1_HUMAN	Q9Y4L1	HYOU1	Hypoxia up-regulated protein 1	577	LGNTISSLFGGGTTPDAK	3	3;
HYOU1_HUMAN	Q9Y4L1	HYOU1	Hypoxia up-regulated protein 1	577	LGNTISSLFGGGTTPDAK	1	T14;
HYOU1_HUMAN	Q9Y4L1	HYOU1	Hypoxia up-regulated protein 1	577	LGNTISSLFGGGTTPDAK	2	T13;T14;
HYOU1_HUMAN	Q9Y4L1	HYOU1	Hypoxia up-regulated protein 1	577	LGNTISSLFGGGTTPDAK	1	T13;
HYOU1_HUMAN	Q9Y4L1	HYOU1	Hypoxia up-regulated protein 1	579	NTISSLFGGGTTPDAK	1	1;
HYOU1_HUMAN	Q9Y4L1	HYOU1	Hypoxia up-regulated protein 1	580	TISSLFGGGTTPDAK	1	1;
HYOU1_HUMAN	Q9Y4L1	HYOU1	Hypoxia up-regulated protein 1	580	TISSLFGGGTTPDAK	1	T10;
HYOU1_HUMAN	Q9Y4L1	HYOU1	Hypoxia up-regulated protein 1	580	TISSLFGGGTTPDAK	1	T11;
HYOU1_HUMAN	Q9Y4L1	HYOU1	Hypoxia up-regulated protein 1	583	SLFGGGTTPDAK	1	1;
HYOU1_HUMAN	Q9Y4L1	HYOU1	Hypoxia up-regulated protein 1	583	SLFGGGTTPDAK	1	T8;
HYOU1_HUMAN	Q9Y4L1	HYOU1	Hypoxia up-regulated protein 1	585	FGGGTTPDAK	1	1;
HYOU1_HUMAN	Q9Y4L1	HYOU1	Hypoxia up-regulated protein 1	643	GDATPEGEKATEK	1	T4;
HLPDA_HUMAN	Q9Y5L2	HILPDA	Hypoxia-inducible lipid droplet-associated protein	44	SQLANTEPTK	2	2;
JAM1_HUMAN	Q9Y624	F11R	Junctional adhesion molecule A	28	SVTVHSSEPEVR	1	1;
JAM1_HUMAN	Q9Y624	F11R	Junctional adhesion molecule A	28	SVTVHSSEPEVR	1	T3;
SPIT2_HUMAN	O43291	SPINT2	Kunitz-type protease inhibitor 2	104	NAADSSVPSAP	1	1;
SPIT2_HUMAN	O43291	SPINT2	Kunitz-type protease inhibitor 2	104	NAADSSVPSAP	2	2;
SPIT2_HUMAN	O43291	SPINT2	Kunitz-type protease inhibitor 2	104	NAADSSVPSAPR	1	1;
SPIT2_HUMAN	O43291	SPINT2	Kunitz-type protease inhibitor 2	104	NAADSSVPSAPR	2	2;
SPIT2_HUMAN	O43291	SPINT2	Kunitz-type protease inhibitor 2	104	NAADSSVPSAPR	1	S9;
SPIT2_HUMAN	O43291	SPINT2	Kunitz-type protease inhibitor 2	104	NAADSSVPSAPR	2	S6;S9;
SPIT2_HUMAN	O43291	SPINT2	Kunitz-type protease inhibitor 2	104	NAADSSVPSAPR	1	S6;
SPIT2_HUMAN	O43291	SPINT2	Kunitz-type protease inhibitor 2	104	NAADSSVPSAPR	2	S5;S6;
SPIT2_HUMAN	O43291	SPINT2	Kunitz-type protease inhibitor 2	104	NAADSSVPSAPR	1	S5;
LTBP3_HUMAN	Q9NS15	LTBP3	Latent-transforming growth factor beta-binding protein 3	511	GVTTDSPVSEER	1	1;
LTBP3_HUMAN	Q9NS15	LTBP3	Latent-transforming growth factor beta-binding protein 3	511	GVTTDSPVSEER	2	2;
LTBP3_HUMAN	Q9NS15	LTBP3	Latent-transforming growth factor beta-binding protein 3	511	GVTTDSPVSEER	1	T4;
LTBP3_HUMAN	Q9NS15	LTBP3	Latent-transforming growth factor beta-binding protein 3	511	GVTTDSPVSEER	2	T3;T4;
LTBP3_HUMAN	Q9NS15	LTBP3	Latent-transforming growth factor beta-binding protein 3	563	SAVEIAPTQVTETDECR	1	1;
LTBP3_HUMAN	Q9NS15	LTBP3	Latent-transforming growth factor beta-binding protein 3	563	SAVEIAPTQVTETDECR	2	2;
LTBP3_HUMAN	Q9NS15	LTBP3	Latent-transforming growth factor beta-binding protein 3	563	SAVEIAPTQVTETDECR	1	T8;
LPHN2_HUMAN	O95490	LPHN2	Latrophilin-2	428	GPMSTTVAGSQEGSK	4	4;
LPHN2_HUMAN	O95490	LPHN2	Latrophilin-2	443	GTKPPPAVSTTKIPPITNIFPLPER	5	T2;S9;T10;T11;T17;
MESD_HUMAN	Q14696	MESDC2	LDLR chaperone MESD	33	AAEGSPGTPDESTPPPR	1	1;
MESD_HUMAN	Q14696	MESDC2	LDLR chaperone MESD	33	AAEGSPGTPDESTPPPR	2	2;
A2GL_HUMAN	P02750	LRG1	Leucine-rich alpha-2-glycoprotein	36	VTLSPK	1	1;
LRFN3_HUMAN	Q9BTN0	LRFN3	Leucine-rich repeat and fibronectin type-III domain-containing protein 3	420	VADTGPPTDR	1	1;
LRC8D_HUMAN	Q7L1W4	LRRC8D	Leucine-rich repeat-containing protein 8D	66	AHTPPGNAEVTTNIPK	2	2;
LRC8D_HUMAN	Q7L1W4	LRRC8D	Leucine-rich repeat-containing protein 8D	66	AHTPPGNAEVTTNIPK	3	T3;T11;T12;
LRC8D_HUMAN	Q7L1W4	LRRC8D	Leucine-rich repeat-containing protein 8D	66	AHTPPGNAEVTTNIPK	2	T11;T12;
LRC8D_HUMAN	Q7L1W4	LRRC8D	Leucine-rich repeat-containing protein 8D	82	MEAATNQDQDGR	1	T5;
LRC8D_HUMAN	Q7L1W4	LRRC8D	Leucine-rich repeat-containing protein 8D	118	TDFALPNQEAK	1	T1;
LSR_HUMAN	Q86X29	LSR	Lipolysis-stimulated lipoprotein receptor	314	AATSGVPSIYAPSTYAHLSPAK	1	1;
LSR_HUMAN	Q86X29	LSR	Lipolysis-stimulated lipoprotein receptor	314	AATSGVPSIYAPSTYAHLSPAK	1	T3;
LSR_HUMAN	Q86X29	LSR	Lipolysis-stimulated lipoprotein receptor	363	SSSAGGQGSYVPLLR	1	1;
LSR_HUMAN	Q86X29	LSR	Lipolysis-stimulated lipoprotein receptor	363	SSSAGGQGSYVPLLR	1	S9;
LSR_HUMAN	Q86X29	LSR	Lipolysis-stimulated lipoprotein receptor	430	AMSEVTSLHEDDWR	1	1;
LSR_HUMAN	Q86X29	LSR	Lipolysis-stimulated lipoprotein receptor	430	AMSEVTSLHEDDWR	2	2;
LSR_HUMAN	Q86X29	LSR	Lipolysis-stimulated lipoprotein receptor	430	AMSEVTSLHEDDWR	1	T6;
LSR_HUMAN	Q86X29	LSR	Lipolysis-stimulated lipoprotein receptor	430	AMSEVTSLHEDDWR	1	S3;
LSR_HUMAN	Q86X29	LSR	Lipolysis-stimulated lipoprotein receptor	449	GPALTPIRDEEWGGHSPR	1	1;
LSR_HUMAN	Q86X29	LSR	Lipolysis-stimulated lipoprotein receptor	449	GPALTPIRDEEWGGHSPR	2	T5;S16;
LSR_HUMAN	Q86X29	LSR	Lipolysis-stimulated lipoprotein receptor	449	GPALTPIRDEEWGGHSPR	1	T5;
LSR_HUMAN	Q86X29	LSR	Lipolysis-stimulated lipoprotein receptor	493	SVDALDDLTPPSTAESGSR	1	1;
LSR_HUMAN	Q86X29	LSR	Lipolysis-stimulated lipoprotein receptor	546	SRDPHYDDFR	1	1;
LSR_HUMAN	Q86X29	LSR	Lipolysis-stimulated lipoprotein receptor	546	SRDPHYDDFR	1	S1;
LDLR_HUMAN	P01130	LDLR	Low-density lipoprotein receptor	108	TCSQDEFR	1	1;
LDLR_HUMAN	P01130	LDLR	Low-density lipoprotein receptor	108	TCSQDEFR	1	T1;
LDLR_HUMAN	P01130	LDLR	Low-density lipoprotein receptor	710	SCLTEAEAAVATQETSTVR	3	3;
LDLR_HUMAN	P01130	LDLR	Low-density lipoprotein receptor	710	SCLTEAEAAVATQETSTVR	4	4;
LDLR_HUMAN	P01130	LDLR	Low-density lipoprotein receptor	710	SCLTEAEAAVATQETSTVR	3	T12;T15;T17;
LDLR_HUMAN	P01130	LDLR	Low-density lipoprotein receptor	729	LKVSSTAVR	3	S4;S5;T6;
LRP11_HUMAN	Q86VZ4	LRP11	Low-density lipoprotein receptor-related protein 11	353	MVTHTAASPALPR	3	T3;T5;S8;
LRP11_HUMAN	Q86VZ4	LRP11	Low-density lipoprotein receptor-related protein 11	366	TTGPSEDAGGDSLVEK	2	2;
LRP11_HUMAN	Q86VZ4	LRP11	Low-density lipoprotein receptor-related protein 11	385	ATAPNKPPALSNTEK	1	1;
LRP11_HUMAN	Q86VZ4	LRP11	Low-density lipoprotein receptor-related protein 11	385	ATAPNKPPALSNTEK	1	T2;
LRP11_HUMAN	Q86VZ4	LRP11	Low-density lipoprotein receptor-related protein 11	385	ATAPNKPPALSNTEKR	2	2;
LRP11_HUMAN	Q86VZ4	LRP11	Low-density lipoprotein receptor-related protein 11	385	ATAPNKPPALSNTEKR	2	T2;T13;
LRP8_HUMAN	Q14114	LRP8	Low-density lipoprotein receptor-related protein 8	84	KTCADSDFTCDNGHCIHER	1	1;
LRP8_HUMAN	Q14114	LRP8	Low-density lipoprotein receptor-related protein 8	84	KTCADSDFTCDNGHCIHER	1	T2;
LPD6B_HUMAN	Q8NI32	LYPD6B	Ly6/PLAUR domain-containing protein 6B	46	NVRPPLDPTPFPNSFK	1	1;
LPD6B_HUMAN	Q8NI32	LYPD6B	Ly6/PLAUR domain-containing protein 6B	46	NVRPPLDPTPFPNSFK	1	T9;
LAMP1_HUMAN	P11279	LAMP1	Lysosome-associated membrane glycoprotein 1	191	CEQDRPSPT	1	1;
LAMP1_HUMAN	P11279	LAMP1	Lysosome-associated membrane glycoprotein 1	191	CEQDRPSPT	1	T9;
LAMP1_HUMAN	P11279	LAMP1	Lysosome-associated membrane glycoprotein 1	191	CEQDRPSPTT	1	1;
LAMP1_HUMAN	P11279	LAMP1	Lysosome-associated membrane glycoprotein 1	191	CEQDRPSPTT	1	S7;
LAMP1_HUMAN	P11279	LAMP1	Lysosome-associated membrane glycoprotein 1	191	CEQDRPSPTTAPP	2	2;
LAMP1_HUMAN	P11279	LAMP1	Lysosome-associated membrane glycoprotein 1	191	CEQDRPSPTTAPPAPPSPSPSPVPK	5	T9;T10;S17;S19;S21;
LAMP1_HUMAN	P11279	LAMP1	Lysosome-associated membrane glycoprotein 1	201	APPAPPSPSPSPVPK	3	S7;S9;S11;
LAMP2_HUMAN	P13473	LAMP2	Lysosome-associated membrane glycoprotein 2	194	TSTVAPTIHTTVPSPTTTPTPK	8	T1;T3;T7;T10;T11;T16;T17;T18;
LAMP2_HUMAN	P13473	LAMP2	Lysosome-associated membrane glycoprotein 2	203	TTVPSPTTTPTPK	5	T1;T2;T7;T8;T9;
LAMP2_HUMAN	P13473	LAMP2	Lysosome-associated membrane glycoprotein 2	204	TVPSPTTTPTPK	4	T1;T6;T7;T8;
LAMP2_HUMAN	P13473	LAMP2	Lysosome-associated membrane glycoprotein 2	205	VPSPTTTPTPK	2	2;
LAMP3_HUMAN	Q9UQV4	LAMP3	Lysosome-associated membrane glycoprotein 3	58	QAPHQTLAAR	1	T6;
CSF1_HUMAN	P09603	CSF1	Macrophage colony-stimulating factor 1	271	DSTIGGSPQPR	1	1;
CSF1_HUMAN	P09603	CSF1	Macrophage colony-stimulating factor 1	271	DSTIGGSPQPR	1	S7;
CSF1_HUMAN	P09603	CSF1	Macrophage colony-stimulating factor 1	356	GQQPADVTGTALPR	2	T8;T10;
MANS1_HUMAN	Q9H8J5	MANSC1	MANSC domain-containing protein 1	176	FGSSDHLEK	1	1;
MANS1_HUMAN	Q9H8J5	MANSC1	MANSC domain-containing protein 1	176	FGSSDHLEK	1	S3;
MATN2_HUMAN	O00339	MATN2	Matrilin-2	898	LSHSTKPSGSPLEEK	1	1;
MATN2_HUMAN	O00339	MATN2	Matrilin-2	898	LSHSTKPSGSPLEEK	1	S8;
MMP15_HUMAN	P51511	MMP15	Matrix metalloproteinase-15	298	GIQQLYGTPDGQPQPTQPLPTVTPR	3	3;
MMP15_HUMAN	P51511	MMP15	Matrix metalloproteinase-15	298	GIQQLYGTPDGQPQPTQPLPTVTPR	4	4;
MIA3_HUMAN	Q5JRA6	MIA3	Melanoma inhibitory activity protein 3	764	AVLGTIHPDPEIEESK	1	1;
MIA3_HUMAN	Q5JRA6	MIA3	Melanoma inhibitory activity protein 3	764	AVLGTIHPDPEIEESK	1	T5;
MIA3_HUMAN	Q5JRA6	MIA3	Melanoma inhibitory activity protein 3	1089	VIGDTHASEVSQKPNTEK	1	1;
MIA3_HUMAN	Q5JRA6	MIA3	Melanoma inhibitory activity protein 3	1089	VIGDTHASEVSQKPNTEK	2	2;
MIA3_HUMAN	Q5JRA6	MIA3	Melanoma inhibitory activity protein 3	1089	VIGDTHASEVSQKPNTEK	2	T5;T16;
MIA3_HUMAN	Q5JRA6	MIA3	Melanoma inhibitory activity protein 3	1089	VIGDTHASEVSQKPNTEK	1	S11;
MUC1_HUMAN	P15941	MUC1	Mucin-1	24	SGHASSTPGGEKETSATQR	3	T7;T14;T17;
MUC1_HUMAN	P15941	MUC1	Mucin-1	24	SGHASSTPGGEKETSATQR	4	T7;T14;S15;T17;
MUC1_HUMAN	P15941	MUC1	Mucin-1	24	SGHASSTPGGEKETSATQR	2	T14;T17;
MUC1_HUMAN	P15941	MUC1	Mucin-1	24	SGHASSTPGGEKETSATQR	5	S6;T7;T14;S15;T17;
MUC1_HUMAN	P15941	MUC1	Mucin-1	24	SGHASSTPGGEKETSATQR	4	S6;T7;T14;S15;
MUC1_HUMAN	P15941	MUC1	Mucin-1	24	SGHASSTPGGEKETSATQR	6	S5;S6;T7;T14;S15;T17;
MUC1_HUMAN	P15941	MUC1	Mucin-1	24	SGHASSTPGGEKETSATQR	1	S15;
MUC1_HUMAN	P15941	MUC1	Mucin-1	26	HASSTPGGEKETSATQR	5	S4;T5;T12;S13;T15;
MUC1_HUMAN	P15941	MUC1	Mucin-1	28	SSTPGGEKETSATQR	3	T3;T10;T13;
MUC1_HUMAN	P15941	MUC1	Mucin-1	28	SSTPGGEKETSATQR	4	T3;T10;S11;T13;
MUC1_HUMAN	P15941	MUC1	Mucin-1	28	SSTPGGEKETSATQR	2	T10;T13;
MUC1_HUMAN	P15941	MUC1	Mucin-1	28	SSTPGGEKETSATQR	1	T10;
MUC1_HUMAN	P15941	MUC1	Mucin-1	28	SSTPGGEKETSATQR	5	S2;T3;T10;S11;T13;
MUC1_HUMAN	P15941	MUC1	Mucin-1	29	STPGGEKETSATQR	2	T9;T12;
MUC1_HUMAN	P15941	MUC1	Mucin-1	30	TPGGEKETSATQR	2	T8;T11;
MUC15_HUMAN	Q8N387	MUC15	Mucin-15	208	TTLQPTLK	1	1;
MUC16_HUMAN	Q8WXI7	MUC16	Mucin-16	195	TFADSTASK	1	1;
MUC16_HUMAN	Q8WXI7	MUC16	Mucin-16	195	TFADSTASK	2	2;
MUC16_HUMAN	Q8WXI7	MUC16	Mucin-16	195	TFADSTASK	2	S5;S8;
MUC16_HUMAN	Q8WXI7	MUC16	Mucin-16	319	ASTMPNSAIPF	3	S2;T3;S7;
MUC16_HUMAN	Q8WXI7	MUC16	Mucin-16	468	IRSPSQVSSSHPTR	5	S5;S8;S9;S10;T13;
MUC16_HUMAN	Q8WXI7	MUC16	Mucin-16	468	IRSPSQVSSSHPTR	4	S5;S8;S9;S10;
MUC16_HUMAN	Q8WXI7	MUC16	Mucin-16	468	IRSPSQVSSSHPTR	6	S3;S5;S8;S9;S10;T13;
MUC16_HUMAN	Q8WXI7	MUC16	Mucin-16	468	IRSPSQVSSSHPTR	5	S3;S5;S8;S9;S10;
MUC16_HUMAN	Q8WXI7	MUC16	Mucin-16	470	SPSQVSSSHPTR	3	3;
MUC16_HUMAN	Q8WXI7	MUC16	Mucin-16	470	SPSQVSSSHPTR	5	S3;S6;S7;S8;T11;
MUC16_HUMAN	Q8WXI7	MUC16	Mucin-16	470	SPSQVSSSHPTR	3	S3;S6;S7;
MUC16_HUMAN	Q8WXI7	MUC16	Mucin-16	493	QSSSTAAHGSSDILR	3	3;
MUC16_HUMAN	Q8WXI7	MUC16	Mucin-16	493	QSSSTAAHGSSDILR	4	4;
MUC16_HUMAN	Q8WXI7	MUC16	Mucin-16	493	QSSSTAAHGSSDILR	4	S2;S3;S4;S10;
MUC16_HUMAN	Q8WXI7	MUC16	Mucin-16	493	QSSSTAAHGSSDILR	3	S2;S3;S4;
MUC16_HUMAN	Q8WXI7	MUC16	Mucin-16	619	GSQGTTHLLTR	4	S2;T5;T6;T10;
MUC16_HUMAN	Q8WXI7	MUC16	Mucin-16	692	EGTSLGLTPLNTR	2	2;
MUC16_HUMAN	Q8WXI7	MUC16	Mucin-16	692	EGTSLGLTPLNTR	2	T8;T12;
MUC16_HUMAN	Q8WXI7	MUC16	Mucin-16	705	HPFSSPEPDSAGHTK	3	S4;S5;S10;
MUC16_HUMAN	Q8WXI7	MUC16	Mucin-16	908	SAQFSSSHLVSELR	1	1;
MUC16_HUMAN	Q8WXI7	MUC16	Mucin-16	908	SAQFSSSHLVSELR	2	2;
MUC16_HUMAN	Q8WXI7	MUC16	Mucin-16	908	SAQFSSSHLVSELR	3	3;
MUC16_HUMAN	Q8WXI7	MUC16	Mucin-16	908	SAQFSSSHLVSELR	4	4;
MUC16_HUMAN	Q8WXI7	MUC16	Mucin-16	908	SAQFSSSHLVSELR	3	S5;S6;S7;
MUC16_HUMAN	Q8WXI7	MUC16	Mucin-16	908	SAQFSSSHLVSELR	2	S5;S6;
MUC16_HUMAN	Q8WXI7	MUC16	Mucin-16	908	SAQFSSSHLVSELR	1	S5;
MUC16_HUMAN	Q8WXI7	MUC16	Mucin-16	908	SAQFSSSHLVSELR	4	S1;S5;S6;S7;
MUC16_HUMAN	Q8WXI7	MUC16	Mucin-16	908	SAQFSSSHLVSELR	3	S1;S5;S6;
MUC16_HUMAN	Q8WXI7	MUC16	Mucin-16	939	ISHLTGTATMSQTNR	1	1;
MUC16_HUMAN	Q8WXI7	MUC16	Mucin-16	939	ISHLTGTATMSQTNR	2	2;
MUC16_HUMAN	Q8WXI7	MUC16	Mucin-16	939	ISHLTGTATMSQTNR	3	3;
MUC16_HUMAN	Q8WXI7	MUC16	Mucin-16	939	ISHLTGTATMSQTNR	1	T9;
MUC16_HUMAN	Q8WXI7	MUC16	Mucin-16	939	ISHLTGTATMSQTNR	2	T7;T9;
MUC16_HUMAN	Q8WXI7	MUC16	Mucin-16	1502	SEADTSAIR	1	S1;
MUC16_HUMAN	Q8WXI7	MUC16	Mucin-16	1502	SEADTSAIRNTDSTTLDQHLGIR	4	T5;T11;T14;T15;
MUC16_HUMAN	Q8WXI7	MUC16	Mucin-16	1502	SEADTSAIRNTDSTTLDQHLGIR	4	T5;T11;S13;T14;
MUC16_HUMAN	Q8WXI7	MUC16	Mucin-16	1511	NTDSTTLDQHLGIR	3	3;
MUC16_HUMAN	Q8WXI7	MUC16	Mucin-16	1511	NTDSTTLDQHLGIR	4	T2;S4;T5;T6;
MUC16_HUMAN	Q8WXI7	MUC16	Mucin-16	1511	NTDSTTLDQHLGIR	3	T2;T5;T6;
MUC16_HUMAN	Q8WXI7	MUC16	Mucin-16	1864	SLNTGVTR	3	S1;T4;T7;
MUC16_HUMAN	Q8WXI7	MUC16	Mucin-16	2103	QRNPETETHGPQN	1	1;
MUC16_HUMAN	Q8WXI7	MUC16	Mucin-16	2103	QRNPETETHGPQN	1	T8;
MUC16_HUMAN	Q8WXI7	MUC16	Mucin-16	2978	VPTSGTGD	2	2;
MUC16_HUMAN	Q8WXI7	MUC16	Mucin-16	2978	VPTSGTGDPR	1	1;
MUC16_HUMAN	Q8WXI7	MUC16	Mucin-16	2978	VPTSGTGDPR	1	T6;
MUC16_HUMAN	Q8WXI7	MUC16	Mucin-16	2978	VPTSGTGDPR	2	T3;T6;
MUC16_HUMAN	Q8WXI7	MUC16	Mucin-16	2978	VPTSGTGDPR	1	T3;
MUC16_HUMAN	Q8WXI7	MUC16	Mucin-16	3040	ETSFLSPTASTSR	1	1;
MUC16_HUMAN	Q8WXI7	MUC16	Mucin-16	3040	ETSFLSPTASTSR	1	T8;
MUC16_HUMAN	Q8WXI7	MUC16	Mucin-16	3155	TSLVETTDGTLVTTIK	3	3;
MUC16_HUMAN	Q8WXI7	MUC16	Mucin-16	3209	IMSSKEPSISPEIR	2	2;
MUC16_HUMAN	Q8WXI7	MUC16	Mucin-16	3209	IMSSKEPSISPEIR	3	3;
MUC16_HUMAN	Q8WXI7	MUC16	Mucin-16	3209	IMSSKEPSISPEIR	2	S4;S8;
MUC16_HUMAN	Q8WXI7	MUC16	Mucin-16	3209	IMSSKEPSISPEIR	4	S3;S4;S8;S10;
MUC16_HUMAN	Q8WXI7	MUC16	Mucin-16	3209	IMSSKEPSISPEIR	3	S3;S4;S8;
MUC16_HUMAN	Q8WXI7	MUC16	Mucin-16	3324	SITGTGQQSSPELVSK	2	2;
MUC16_HUMAN	Q8WXI7	MUC16	Mucin-16	3324	SITGTGQQSSPELVSK	2	T3;S15;
MUC16_HUMAN	Q8WXI7	MUC16	Mucin-16	3409	IMAAEQQTSR	2	T8;S9;
MUC16_HUMAN	Q8WXI7	MUC16	Mucin-16	3483	TSSASSVTSPSIGLETLR	3	3;
MUC16_HUMAN	Q8WXI7	MUC16	Mucin-16	3508	SDIAPTAGH	1	1;
MUC16_HUMAN	Q8WXI7	MUC16	Mucin-16	3508	SDIAPTAGH	2	S1;T6;
MUC16_HUMAN	Q8WXI7	MUC16	Mucin-16	3508	SDIAPTAGHLSQTSSPAEVSIL	4	4;
MUC16_HUMAN	Q8WXI7	MUC16	Mucin-16	3663	TLSPSDTTASTPISTFSR	1	1;
MUC16_HUMAN	Q8WXI7	MUC16	Mucin-16	3663	TLSPSDTTASTPISTFSR	1	T8;
MUC16_HUMAN	Q8WXI7	MUC16	Mucin-16	3780	SIGHITSAVTPAAMAR	1	1;
MUC16_HUMAN	Q8WXI7	MUC16	Mucin-16	3796	SSGVTFSRPDPTSK	1	1;
MUC16_HUMAN	Q8WXI7	MUC16	Mucin-16	3796	SSGVTFSRPDPTSK	1	T5;
MUC16_HUMAN	Q8WXI7	MUC16	Mucin-16	3796	SSGVTFSRPDPTSKK	5	S2;T5;S7;T12;S13;
MUC16_HUMAN	Q8WXI7	MUC16	Mucin-16	3810	KAEQTSTQLPTTTSAHPGQVPR	3	3;
MUC16_HUMAN	Q8WXI7	MUC16	Mucin-16	3810	KAEQTSTQLPTTTSAHPGQVPR	3	T7;T11;T12;
MUC16_HUMAN	Q8WXI7	MUC16	Mucin-16	3810	KAEQTSTQLPTTTSAHPGQVPR	7	T5;S6;T7;T11;T12;T13;S14;
MUC16_HUMAN	Q8WXI7	MUC16	Mucin-16	3832	SAATTLDVIPHTAK	4	S1;T4;T5;T12;
MUC16_HUMAN	Q8WXI7	MUC16	Mucin-16	3846	TPDATFQR	1	1;
MUC16_HUMAN	Q8WXI7	MUC16	Mucin-16	3846	TPDATFQR	1	T5;
MUC16_HUMAN	Q8WXI7	MUC16	Mucin-16	3846	TPDATFQR	1	T1;
MUC16_HUMAN	Q8WXI7	MUC16	Mucin-16	3854	QGQTALTTEAR	1	1;
MUC16_HUMAN	Q8WXI7	MUC16	Mucin-16	3854	QGQTALTTEAR	2	2;
MUC16_HUMAN	Q8WXI7	MUC16	Mucin-16	3854	QGQTALTTEAR	3	T4;T7;T8;
MUC16_HUMAN	Q8WXI7	MUC16	Mucin-16	3854	QGQTALTTEAR	1	T8;
MUC16_HUMAN	Q8WXI7	MUC16	Mucin-16	3854	QGQTALTTEAR	2	T4;T7;
MUC16_HUMAN	Q8WXI7	MUC16	Mucin-16	3865	ATSDSWNEK	2	2;
MUC16_HUMAN	Q8WXI7	MUC16	Mucin-16	3865	ATSDSWNEK	1	T2;
MUC16_HUMAN	Q8WXI7	MUC16	Mucin-16	4007	ARTEPNSFLTIELR	2	T3;T10;
MUC16_HUMAN	Q8WXI7	MUC16	Mucin-16	4007	ARTEPNSFLTIELR	3	T3;S7;T10;
MUC16_HUMAN	Q8WXI7	MUC16	Mucin-16	4059	ISSSFLAQSMR	1	1;
MUC16_HUMAN	Q8WXI7	MUC16	Mucin-16	4059	ISSSFLAQSMR	2	2;
MUC16_HUMAN	Q8WXI7	MUC16	Mucin-16	4059	ISSSFLAQSMR	2	S4;S9;
MUC16_HUMAN	Q8WXI7	MUC16	Mucin-16	4059	ISSSFLAQSMR	3	S3;S4;S9;
MUC16_HUMAN	Q8WXI7	MUC16	Mucin-16	4059	ISSSFLAQSMR	4	S2;S3;S4;S9;
MUC16_HUMAN	Q8WXI7	MUC16	Mucin-16	4059	ISSSFLAQSMR	1	S2;
MUC16_HUMAN	Q8WXI7	MUC16	Mucin-16	4131	FTYSEKTTLFSK	3	T2;T7;T8;
MUC16_HUMAN	Q8WXI7	MUC16	Mucin-16	4431	TTLISKGPK	3	T1;T2;S5;
MUC16_HUMAN	Q8WXI7	MUC16	Mucin-16	4722	ITTAMNNDVK	2	T2;T3;
MUC16_HUMAN	Q8WXI7	MUC16	Mucin-16	4722	ITTAMNNDVK	1	T2;
MUC16_HUMAN	Q8WXI7	MUC16	Mucin-16	4901	ETSISQEITSSTETSTVPYK	1	1;
MUC16_HUMAN	Q8WXI7	MUC16	Mucin-16	4921	ELTGATTEVSR	2	T6;T7;
MUC16_HUMAN	Q8WXI7	MUC16	Mucin-16	4921	ELTGATTEVSR	3	T3;T6;T7;
MUC16_HUMAN	Q8WXI7	MUC16	Mucin-16	4921	ELTGATTEVSR	3	T3;T6;S10;
MUC16_HUMAN	Q8WXI7	MUC16	Mucin-16	5081	ITDILR	1	T2;
MUC16_HUMAN	Q8WXI7	MUC16	Mucin-16	5106	ILATSKDSK	2	2;
MUC16_HUMAN	Q8WXI7	MUC16	Mucin-16	5118	EIFPSINTEETNVK	2	2;
MUC16_HUMAN	Q8WXI7	MUC16	Mucin-16	5118	EIFPSINTEETNVK	2	S5;T8;
MUC16_HUMAN	Q8WXI7	MUC16	Mucin-16	5119	IFPSINTEETNVK	1	1;
MUC16_HUMAN	Q8WXI7	MUC16	Mucin-16	5184	REPTYFLTPR	2	T4;T8;
MUC16_HUMAN	Q8WXI7	MUC16	Mucin-16	5185	EPTYFLTPR	1	1;
MUC16_HUMAN	Q8WXI7	MUC16	Mucin-16	5185	EPTYFLTPR	2	2;
MUC16_HUMAN	Q8WXI7	MUC16	Mucin-16	5185	EPTYFLTPR	2	T3;T7;
MUC16_HUMAN	Q8WXI7	MUC16	Mucin-16	5235	ISTPDHDKSTVPPDTFTGEIPR	5	S2;T3;S9;T10;T15;
MUC16_HUMAN	Q8WXI7	MUC16	Mucin-16	5247	PDTFTGEIPR	1	1;
MUC16_HUMAN	Q8WXI7	MUC16	Mucin-16	5247	PDTFTGEIPR	1	T5;
MUC16_HUMAN	Q8WXI7	MUC16	Mucin-16	5257	VFTSSIK	2	2;
MUC16_HUMAN	Q8WXI7	MUC16	Mucin-16	5257	VFTSSIK	3	T3;S4;S5;
MUC16_HUMAN	Q8WXI7	MUC16	Mucin-16	5257	VFTSSIK	2	T3;S5;
MUC16_HUMAN	Q8WXI7	MUC16	Mucin-16	5257	VFTSSIKTK	3	3;
MUC16_HUMAN	Q8WXI7	MUC16	Mucin-16	5257	VFTSSIKTK	3	T3;S5;T8;
MUC16_HUMAN	Q8WXI7	MUC16	Mucin-16	5257	VFTSSIKTK	4	T3;S4;S5;T8;
MUC16_HUMAN	Q8WXI7	MUC16	Mucin-16	5438	SQSSVLADSETSK	2	2;
MUC16_HUMAN	Q8WXI7	MUC16	Mucin-16	5531	TSISDLDR	1	1;
MUC16_HUMAN	Q8WXI7	MUC16	Mucin-16	5774	IQTESTSSLIPGLR	1	1;
MUC16_HUMAN	Q8WXI7	MUC16	Mucin-16	5774	IQTESTSSLIPGLR	2	2;
MUC16_HUMAN	Q8WXI7	MUC16	Mucin-16	5774	IQTESTSSLIPGLR	3	3;
MUC16_HUMAN	Q8WXI7	MUC16	Mucin-16	5774	IQTESTSSLIPGLR	4	4;
MUC16_HUMAN	Q8WXI7	MUC16	Mucin-16	5774	IQTESTSSLIPGLR	5	T3;S5;T6;S7;S8;
MUC16_HUMAN	Q8WXI7	MUC16	Mucin-16	5774	IQTESTSSLIPGLR	4	T3;S5;S7;S8;
MUC16_HUMAN	Q8WXI7	MUC16	Mucin-16	5899	FPHSEETTTMSR	3	T7;T8;T9;
MUC16_HUMAN	Q8WXI7	MUC16	Mucin-16	5899	FPHSEETTTMSR	4	S4;T7;T8;S11;
MUC16_HUMAN	Q8WXI7	MUC16	Mucin-16	6067	NVDRDSTSPLTPELK	2	2;
MUC16_HUMAN	Q8WXI7	MUC16	Mucin-16	6067	NVDRDSTSPLTPELK	3	T7;S8;T11;
MUC16_HUMAN	Q8WXI7	MUC16	Mucin-16	6067	NVDRDSTSPLTPELK	2	T7;S8;
MUC16_HUMAN	Q8WXI7	MUC16	Mucin-16	6071	DSTSPLTPELK	2	2;
MUC16_HUMAN	Q8WXI7	MUC16	Mucin-16	6146	SPPLTISTHK	3	T5;S7;T8;
MUC16_HUMAN	Q8WXI7	MUC16	Mucin-16	6264	ITDMDTNLEPVTR	1	1;
MUC16_HUMAN	Q8WXI7	MUC16	Mucin-16	6264	ITDMDTNLEPVTR	2	2;
MUC16_HUMAN	Q8WXI7	MUC16	Mucin-16	6264	ITDMDTNLEPVTR	3	T2;T6;T12;
MUC16_HUMAN	Q8WXI7	MUC16	Mucin-16	6264	ITDMDTNLEPVTR	1	T12;
MUC16_HUMAN	Q8WXI7	MUC16	Mucin-16	6357	KIESETTFSLIFR	3	S4;T6;S9;
MUC16_HUMAN	Q8WXI7	MUC16	Mucin-16	6370	LRETSTSQK	4	T4;S5;T6;S7;
MUC16_HUMAN	Q8WXI7	MUC16	Mucin-16	6379	IGSSSDTSTVFDK	1	1;
MUC16_HUMAN	Q8WXI7	MUC16	Mucin-16	6379	IGSSSDTSTVFDK	2	2;
MUC16_HUMAN	Q8WXI7	MUC16	Mucin-16	6379	IGSSSDTSTVFDK	3	3;
MUC16_HUMAN	Q8WXI7	MUC16	Mucin-16	6379	IGSSSDTSTVFDK	1	T9;
MUC16_HUMAN	Q8WXI7	MUC16	Mucin-16	6379	IGSSSDTSTVFDK	2	T7;T9;
MUC16_HUMAN	Q8WXI7	MUC16	Mucin-16	6379	IGSSSDTSTVFDK	3	T7;S8;T9;
MUC16_HUMAN	Q8WXI7	MUC16	Mucin-16	6392	AFTAATTEVSR	3	T3;T6;T7;
MUC16_HUMAN	Q8WXI7	MUC16	Mucin-16	6411	TSIQGTEKPTMSPDTSTR	3	3;
MUC16_HUMAN	Q8WXI7	MUC16	Mucin-16	6411	TSIQGTEKPTMSPDTSTR	3	T6;T10;T15;
MUC16_HUMAN	Q8WXI7	MUC16	Mucin-16	6429	SVTMLSTFAGLTK	4	T3;S6;T7;T12;
MUC16_HUMAN	Q8WXI7	MUC16	Mucin-16	6429	SVTMLSTFAGLTK	5	S1;T3;S6;T7;T12;
MUC16_HUMAN	Q8WXI7	MUC16	Mucin-16	6446	TIATQTGPHR	2	2;
MUC16_HUMAN	Q8WXI7	MUC16	Mucin-16	6446	TIATQTGPHR	3	T1;T4;T6;
MUC16_HUMAN	Q8WXI7	MUC16	Mucin-16	6446	TIATQTGPHR	2	T1;T4;
MUC16_HUMAN	Q8WXI7	MUC16	Mucin-16	6575	IPTTSEDIKDTEK	2	2;
MUC16_HUMAN	Q8WXI7	MUC16	Mucin-16	6575	IPTTSEDIKDTEK	3	3;
MUC16_HUMAN	Q8WXI7	MUC16	Mucin-16	6575	IPTTSEDIKDTEK	3	T3;T4;S5;
MUC16_HUMAN	Q8WXI7	MUC16	Mucin-16	6575	IPTTSEDIKDTEK	2	T3;T4;
MUC16_HUMAN	Q8WXI7	MUC16	Mucin-16	6633	DTIVSTSMPGSSEITR	3	3;
MUC16_HUMAN	Q8WXI7	MUC16	Mucin-16	6663	GTSTSQDPIVSTEK	1	1;
MUC16_HUMAN	Q8WXI7	MUC16	Mucin-16	6663	GTSTSQDPIVSTEK	3	3;
MUC16_HUMAN	Q8WXI7	MUC16	Mucin-16	6663	GTSTSQDPIVSTEK	1	T12;
MUC16_HUMAN	Q8WXI7	MUC16	Mucin-16	6663	GTSTSQDPIVSTEK	1	S11;
MUC16_HUMAN	Q8WXI7	MUC16	Mucin-16	6683	LTTGATETSR	1	1;
MUC16_HUMAN	Q8WXI7	MUC16	Mucin-16	6683	LTTGATETSR	1	T3;
MUC16_HUMAN	Q8WXI7	MUC16	Mucin-16	7068	FPHSEMTTLMSR	4	S4;T7;T8;S11;
MUC16_HUMAN	Q8WXI7	MUC16	Mucin-16	7238	IQKESISSLSPK	1	1;
MUC16_HUMAN	Q8WXI7	MUC16	Mucin-16	7238	IQKESISSLSPK	2	2;
MUC16_HUMAN	Q8WXI7	MUC16	Mucin-16	7238	IQKESISSLSPK	3	3;
MUC16_HUMAN	Q8WXI7	MUC16	Mucin-16	7238	IQKESISSLSPK	2	S7;S8;
MUC16_HUMAN	Q8WXI7	MUC16	Mucin-16	7238	IQKESISSLSPK	3	S5;S7;S8;
MUC16_HUMAN	Q8WXI7	MUC16	Mucin-16	7238	IQKESISSLSPK	1	S5;
MUC16_HUMAN	Q8WXI7	MUC16	Mucin-16	7241	ESISSLSPK	2	2;
MUC16_HUMAN	Q8WXI7	MUC16	Mucin-16	7241	ESISSLSPK	2	S4;S5;
MUC16_HUMAN	Q8WXI7	MUC16	Mucin-16	7241	ESISSLSPK	3	S2;S4;S5;
MUC16_HUMAN	Q8WXI7	MUC16	Mucin-16	7241	ESISSLSPK	2	S2;S4;
MUC16_HUMAN	Q8WXI7	MUC16	Mucin-16	7242	SISSLSPK	2	2;
MUC16_HUMAN	Q8WXI7	MUC16	Mucin-16	7364	LPHSEITTLVSR	2	2;
MUC16_HUMAN	Q8WXI7	MUC16	Mucin-16	7364	LPHSEITTLVSR	3	3;
MUC16_HUMAN	Q8WXI7	MUC16	Mucin-16	7364	LPHSEITTLVSR	2	T7;T8;
MUC16_HUMAN	Q8WXI7	MUC16	Mucin-16	7364	LPHSEITTLVSR	4	S4;T7;T8;S11;
MUC16_HUMAN	Q8WXI7	MUC16	Mucin-16	7364	LPHSEITTLVSR	3	S4;T7;S11;
MUC16_HUMAN	Q8WXI7	MUC16	Mucin-16	7534	IQSEPASSLTTR	3	S8;T10;T11;
MUC16_HUMAN	Q8WXI7	MUC16	Mucin-16	7534	IQSEPASSLTTR	3	S7;S8;T10;
MUC16_HUMAN	Q8WXI7	MUC16	Mucin-16	7568	VSTGATTEVSR	4	S2;T3;T6;S10;
MUC16_HUMAN	Q8WXI7	MUC16	Mucin-16	7579	TEAISFSR	2	T1;S7;
MUC16_HUMAN	Q8WXI7	MUC16	Mucin-16	7609	ISASSVLTESAK	3	3;
MUC16_HUMAN	Q8WXI7	MUC16	Mucin-16	7609	ISASSVLTESAK	5	S2;S4;S5;T8;S10;
MUC16_HUMAN	Q8WXI7	MUC16	Mucin-16	7609	ISASSVLTESAK	4	S2;S4;S5;S10;
MUC16_HUMAN	Q8WXI7	MUC16	Mucin-16	7671	GPGGVSWPSPPFVK	2	S6;S9;
MUC16_HUMAN	Q8WXI7	MUC16	Mucin-16	7823	IQTELASSLTPGLR	2	2;
MUC16_HUMAN	Q8WXI7	MUC16	Mucin-16	7823	IQTELASSLTPGLR	3	3;
MUC16_HUMAN	Q8WXI7	MUC16	Mucin-16	7823	IQTELASSLTPGLR	4	T3;S7;S8;T10;
MUC16_HUMAN	Q8WXI7	MUC16	Mucin-16	7823	IQTELASSLTPGLR	2	T3;T10;
MUC16_HUMAN	Q8WXI7	MUC16	Mucin-16	7823	IQTELASSLTPGLR	3	T3;S8;T10;
MUC16_HUMAN	Q8WXI7	MUC16	Mucin-16	7823	IQTELASSLTPGLRE	3	3;
MUC16_HUMAN	Q8WXI7	MUC16	Mucin-16	7954	RGPEDVSWMSPPLLEK	2	S7;S10;
MUC16_HUMAN	Q8WXI7	MUC16	Mucin-16	7955	GPEDVSWMSPPLLEK	2	S6;S9;
MUC16_HUMAN	Q8WXI7	MUC16	Mucin-16	8113	IQTEPTSSLTLGLR	1	1;
MUC16_HUMAN	Q8WXI7	MUC16	Mucin-16	8113	IQTEPTSSLTLGLR	2	2;
MUC16_HUMAN	Q8WXI7	MUC16	Mucin-16	8113	IQTEPTSSLTLGLR	3	3;
MUC16_HUMAN	Q8WXI7	MUC16	Mucin-16	8113	IQTEPTSSLTLGLR	4	4;
MUC16_HUMAN	Q8WXI7	MUC16	Mucin-16	8113	IQTEPTSSLTLGLR	3	T3;T6;S8;
MUC16_HUMAN	Q8WXI7	MUC16	Mucin-16	8155	VSRTEVTSSSR	3	T4;T7;S10;
MUC16_HUMAN	Q8WXI7	MUC16	Mucin-16	8238	FSHSEMTTLVSR	4	4;
MUC16_HUMAN	Q8WXI7	MUC16	Mucin-16	8238	FSHSEMTTLVSR	4	S4;T7;T8;S11;
MUC16_HUMAN	Q8WXI7	MUC16	Mucin-16	8408	IQIEPTSSLTSGLR	1	1;
MUC16_HUMAN	Q8WXI7	MUC16	Mucin-16	8408	IQIEPTSSLTSGLR	2	2;
MUC16_HUMAN	Q8WXI7	MUC16	Mucin-16	8408	IQIEPTSSLTSGLR	3	3;
MUC16_HUMAN	Q8WXI7	MUC16	Mucin-16	8408	IQIEPTSSLTSGLR	1	T6;
MUC16_HUMAN	Q8WXI7	MUC16	Mucin-16	8408	IQIEPTSSLTSGLR	3	T6;S8;S11;
MUC16_HUMAN	Q8WXI7	MUC16	Mucin-16	8408	IQIEPTSSLTSGLR	2	T6;S11;
MUC16_HUMAN	Q8WXI7	MUC16	Mucin-16	8453	TEVISSR	1	1;
MUC16_HUMAN	Q8WXI7	MUC16	Mucin-16	8453	TEVISSR	2	T1;S6;
MUC16_HUMAN	Q8WXI7	MUC16	Mucin-16	8453	TEVISSR	3	T1;S5;S6;
MUC16_HUMAN	Q8WXI7	MUC16	Mucin-16	8453	TEVISSR	1	S6;
MUC16_HUMAN	Q8WXI7	MUC16	Mucin-16	8453	TEVISSR	2	S5;S6;
MUC16_HUMAN	Q8WXI7	MUC16	Mucin-16	8641	IHPSSNTPVVNVGTVIYK	3	3;
MUC16_HUMAN	Q8WXI7	MUC16	Mucin-16	8641	IHPSSNTPVVNVGTVIYK	4	4;
MUC16_HUMAN	Q8WXI7	MUC16	Mucin-16	8714	EISTSQETSSATER	4	T4;S5;S9;S10;
MUC16_HUMAN	Q8WXI7	MUC16	Mucin-16	8714	EISTSQETSSATER	6	S3;T4;S5;T8;S9;S10;
MUC16_HUMAN	Q8WXI7	MUC16	Mucin-16	8714	EISTSQETSSATER	5	S3;T4;S5;S9;S10;
MUC16_HUMAN	Q8WXI7	MUC16	Mucin-16	8728	SASLSGMPTGATTKVSR	3	3;
MUC16_HUMAN	Q8WXI7	MUC16	Mucin-16	8728	SASLSGMPTGATTKVSR	4	4;
MUC16_HUMAN	Q8WXI7	MUC16	Mucin-16	8728	SASLSGMPTGATTKVSR	4	S5;T9;T12;S16;
MUC16_HUMAN	Q8WXI7	MUC16	Mucin-16	8728	SASLSGMPTGATTKVSR	3	T9;T12;T13;
MUC16_HUMAN	Q8WXI7	MUC16	Mucin-16	8742	VSRTEALSLGR	2	T4;S8;
MUC16_HUMAN	Q8WXI7	MUC16	Mucin-16	8745	TEALSLGR	2	T1;S5;
MUC16_HUMAN	Q8WXI7	MUC16	Mucin-16	8745	TEALSLGR	1	T1;
MUC16_HUMAN	Q8WXI7	MUC16	Mucin-16	8793	TGHSGASSQGTFTLDTSSR	3	3;
MUC16_HUMAN	Q8WXI7	MUC16	Mucin-16	8812	ASWPGTHSAATHR	3	3;
MUC16_HUMAN	Q8WXI7	MUC16	Mucin-16	8812	ASWPGTHSAATHR	3	T6;S8;T11;
MUC16_HUMAN	Q8WXI7	MUC16	Mucin-16	8812	ASWPGTHSAATHR	4	S2;T6;S8;T11;
MUC16_HUMAN	Q8WXI7	MUC16	Mucin-16	8825	SPHSGMTTPMSR	1	1;
MUC16_HUMAN	Q8WXI7	MUC16	Mucin-16	8825	SPHSGMTTPMSR	4	S4;T7;T8;S11;
MUC16_HUMAN	Q8WXI7	MUC16	Mucin-16	8825	SPHSGMTTPMSR	2	T7;T8;
MUC16_HUMAN	Q8WXI7	MUC16	Mucin-16	8837	GPEDVSWPSRPSVEK	2	2;
MUC16_HUMAN	Q8WXI7	MUC16	Mucin-16	8837	GPEDVSWPSRPSVEK	2	S6;S9;
MUC16_HUMAN	Q8WXI7	MUC16	Mucin-16	8885	VTSLFTPVMMK	2	2;
MUC16_HUMAN	Q8WXI7	MUC16	Mucin-16	9017	SATKPSTVPYK	3	T3;S6;T7;
MUC16_HUMAN	Q8WXI7	MUC16	Mucin-16	9362	KESTDMAITPK	2	2;
MUC16_HUMAN	Q8WXI7	MUC16	Mucin-16	9362	KESTDMAITPK	2	T4;T9;
MUC16_HUMAN	Q8WXI7	MUC16	Mucin-16	9363	ESTDMAITPK	2	2;
MUC16_HUMAN	Q8WXI7	MUC16	Mucin-16	9363	ESTDMAITPK	2	T3;T8;
MUC16_HUMAN	Q8WXI7	MUC16	Mucin-16	9417	GPEDVSWPSPLSVEK	2	2;
MUC16_HUMAN	Q8WXI7	MUC16	Mucin-16	9547	VISPVVTSSSIR	1	1;
MUC16_HUMAN	Q8WXI7	MUC16	Mucin-16	9547	VISPVVTSSSIR	2	2;
MUC16_HUMAN	Q8WXI7	MUC16	Mucin-16	9547	VISPVVTSSSIR	3	3;
MUC16_HUMAN	Q8WXI7	MUC16	Mucin-16	9547	VISPVVTSSSIR	1	T7;
MUC16_HUMAN	Q8WXI7	MUC16	Mucin-16	9547	VISPVVTSSSIR	3	S3;S8;S9;
MUC16_HUMAN	Q8WXI7	MUC16	Mucin-16	9575	IEIESMSSLTPGLR	3	3;
MUC16_HUMAN	Q8WXI7	MUC16	Mucin-16	9711	GPESLSWTSPR	2	2;
MUC16_HUMAN	Q8WXI7	MUC16	Mucin-16	9711	GPESLSWTSPR	3	3;
MUC16_HUMAN	Q8WXI7	MUC16	Mucin-16	9711	GPESLSWTSPR	2	T8;S9;
MUC16_HUMAN	Q8WXI7	MUC16	Mucin-16	9711	GPESLSWTSPR	3	S6;T8;S9;
MUC16_HUMAN	Q8WXI7	MUC16	Mucin-16	9770	TTEVLDTSSEPK	3	3;
MUC16_HUMAN	Q8WXI7	MUC16	Mucin-16	9808	IHPSSNTAVAK	1	1;
MUC16_HUMAN	Q8WXI7	MUC16	Mucin-16	9808	IHPSSNTAVAK	2	2;
MUC16_HUMAN	Q8WXI7	MUC16	Mucin-16	9808	IHPSSNTAVAK	2	S5;T7;
MUC16_HUMAN	Q8WXI7	MUC16	Mucin-16	9808	IHPSSNTAVAK	3	S4;S5;T7;
MUC16_HUMAN	Q8WXI7	MUC16	Mucin-16	9808	IHPSSNTAVAK	1	S4;
MUC16_HUMAN	Q8WXI7	MUC16	Mucin-16	9808	IHPSSNTAVAK	1	S5;
MUC16_HUMAN	Q8WXI7	MUC16	Mucin-16	9993	FLHSEMTTLMSR	2	2;
MUC16_HUMAN	Q8WXI7	MUC16	Mucin-16	9993	FLHSEMTTLMSR	4	S4;T7;T8;S11;
MUC16_HUMAN	Q8WXI7	MUC16	Mucin-16	9993	FLHSEMTTLMSR	3	S4;T7;S11;
MUC16_HUMAN	Q8WXI7	MUC16	Mucin-16	9993	FLHSEMTTLMSR	2	T7;T8;
MUC16_HUMAN	Q8WXI7	MUC16	Mucin-16	10005	SPENPSWK	1	1;
MUC16_HUMAN	Q8WXI7	MUC16	Mucin-16	10005	SPENPSWK	2	S1;S6;
MUC16_HUMAN	Q8WXI7	MUC16	Mucin-16	10013	SSPFVEK	1	1;
MUC16_HUMAN	Q8WXI7	MUC16	Mucin-16	10203	TDFTSSAK	3	T1;T4;S6;
MUC16_HUMAN	Q8WXI7	MUC16	Mucin-16	10203	TDFTSSAK	4	T1;T4;S5;S6;
MUC16_HUMAN	Q8WXI7	MUC16	Mucin-16	10299	AISGSGSPF	2	2;
MUC16_HUMAN	Q8WXI7	MUC16	Mucin-16	10299	AISGSGSPFSR	1	1;
MUC16_HUMAN	Q8WXI7	MUC16	Mucin-16	10299	AISGSGSPFSR	2	S3;S5;
MUC16_HUMAN	Q8WXI7	MUC16	Mucin-16	10299	AISGSGSPFSR	1	S3;
MUC16_HUMAN	Q8WXI7	MUC16	Mucin-16	10299	AISGSGSPFSR	1	S5;
MUC16_HUMAN	Q8WXI7	MUC16	Mucin-16	10378	LVMVSTLDTSSQPGR	4	4;
MUC16_HUMAN	Q8WXI7	MUC16	Mucin-16	10425	LTRTDGIMEHITK	3	T2;T4;T12;
MUC16_HUMAN	Q8WXI7	MUC16	Mucin-16	10453	GPQTSTSPASPK	1	1;
MUC16_HUMAN	Q8WXI7	MUC16	Mucin-16	10453	GPQTSTSPASPK	2	2;
MUC16_HUMAN	Q8WXI7	MUC16	Mucin-16	10453	GPQTSTSPASPK	3	3;
MUC16_HUMAN	Q8WXI7	MUC16	Mucin-16	10453	GPQTSTSPASPK	4	T4;T6;S7;S10;
MUC16_HUMAN	Q8WXI7	MUC16	Mucin-16	10453	GPQTSTSPASPK	5	T4;S5;T6;S7;S10;
MUC16_HUMAN	Q8WXI7	MUC16	Mucin-16	10453	GPQTSTSPASPK	4	T4;S5;S7;S10;
MUC16_HUMAN	Q8WXI7	MUC16	Mucin-16	10566	ESETTASLVSR	3	T4;T5;S10;
MUC16_HUMAN	Q8WXI7	MUC16	Mucin-16	10566	ESETTASLVSR	4	S2;T4;S7;S10;
MUC16_HUMAN	Q8WXI7	MUC16	Mucin-16	10566	ESETTASLVSR	2	T4;T5;
MUC16_HUMAN	Q8WXI7	MUC16	Mucin-16	10794	LVTSMVTSLAAK	2	2;
MUC16_HUMAN	Q8WXI7	MUC16	Mucin-16	10794	LVTSMVTSLAAK	2	T3;T7;
MUC16_HUMAN	Q8WXI7	MUC16	Mucin-16	10794	LVTSMVTSLAAK	2	T3;S8;
MUC16_HUMAN	Q8WXI7	MUC16	Mucin-16	11601	GSDTAPSMVTSPGVDTR	3	3;
MUC16_HUMAN	Q8WXI7	MUC16	Mucin-16	11601	GSDTAPSMVTSPGVDTR	4	4;
MUC16_HUMAN	Q8WXI7	MUC16	Mucin-16	11706	TTSSFSHSSPDATPVMATSPR	1	1;
MUC16_HUMAN	Q8WXI7	MUC16	Mucin-16	11706	TTSSFSHSSPDATPVMATSPR	1	T2;
MUC16_HUMAN	Q8WXI7	MUC16	Mucin-16	11835	VDLSPTASPGVSAK	3	3;
MUC16_HUMAN	Q8WXI7	MUC16	Mucin-16	11835	VDLSPTASPGVSAK	4	S4;T6;S8;S12;
MUC16_HUMAN	Q8WXI7	MUC16	Mucin-16	11839	PTASPGVSAK	3	T2;S4;S8;
MUC16_HUMAN	Q8WXI7	MUC16	Mucin-16	11958	TSHGEGVSPTTILR	2	2;
MUC16_HUMAN	Q8WXI7	MUC16	Mucin-16	11958	TSHGEGVSPTTILR	2	T10;T11;
MUC16_HUMAN	Q8WXI7	MUC16	Mucin-16	15621	GSLYVNGFTHR	1	1;
MUC16_HUMAN	Q8WXI7	MUC16	Mucin-16	15621	GSLYVNGFTHR	1	T9;
MUC16_HUMAN	Q8WXI7	MUC16	Mucin-16	21401	SSVSTTSTPGTPTVYLGASK	1	1;
MUC16_HUMAN	Q8WXI7	MUC16	Mucin-16	21401	SSVSTTSTPGTPTVYLGASK	1	T8;
MUC16_HUMAN	Q8WXI7	MUC16	Mucin-16	21401	SSVSTTSTPGTPTVYLGASK	1	T13;
MUC16_HUMAN	Q8WXI7	MUC16	Mucin-16	21401	SSVSTTSTPGTPTVYLGASK	1	T11;
MUC16_HUMAN	Q8WXI7	MUC16	Mucin-16	21401	SSVSTTSTPGTPTVYLGASK	1	S7;
MUC20_HUMAN	Q8N307	MUC20	Mucin-20	86	ISPARETR	2	S2;T7;
MUC20_HUMAN	Q8N307	MUC20	Mucin-20	192	ASESSASSDGPHPVITPSR	1	1;
MUC20_HUMAN	Q8N307	MUC20	Mucin-20	192	ASESSASSDGPHPVITPSR	3	3;
MUC20_HUMAN	Q8N307	MUC20	Mucin-20	192	ASESSASSDGPHPVITPSR	1	T16;
MUC20_HUMAN	Q8N307	MUC20	Mucin-20	192	ASESSASSDGPHPVITPSR	3	S8;T16;S18;
MUC20_HUMAN	Q8N307	MUC20	Mucin-20	192	ASESSASSDGPHPVITPSR	1	S18;
MUC20_HUMAN	Q8N307	MUC20	Mucin-20	546	VSGAAPVSIEAGSAVGK	2	2;
MUC20_HUMAN	Q8N307	MUC20	Mucin-20	546	VSGAAPVSIEAGSAVGK	2	S2;S8;
MUC20_HUMAN	Q8N307	MUC20	Mucin-20	648	TRPTTDVSAGENGGFLLLR	3	T1;T4;T5;
MUC4_HUMAN	Q99102	MUC4	Mucin-4	1060	STAAPIPILPER	2	S1;T2;
MEGF9_HUMAN	Q9H1U4	MEGF9	Multiple epidermal growth factor-like domains protein 9	61	GEPSHPFPR	1	S4;
MEGF9_HUMAN	Q9H1U4	MEGF9	Multiple epidermal growth factor-like domains protein 9	70	ATAPTAQAPR	2	T2;T5;
MINP1_HUMAN	Q9UNW1	MINPP1	Multiple inositol polyphosphate phosphatase 1	37	DPVASSLSPY	1	1;
MINP1_HUMAN	Q9UNW1	MINPP1	Multiple inositol polyphosphate phosphatase 1	37	DPVASSLSPY	1	S6;
MINP1_HUMAN	Q9UNW1	MINPP1	Multiple inositol polyphosphate phosphatase 1	37	DPVASSLSPYFGTK	1	1;
MINP1_HUMAN	Q9UNW1	MINPP1	Multiple inositol polyphosphate phosphatase 1	37	DPVASSLSPYFGTK	1	S6;
GNPTG_HUMAN	Q9UJJ9	GNPTG	N-acetylglucosamine-1-phosphotransferase subunit gamma	271	TRPTETSNLEHLGHETPR	2	T6;T16;
GNPTA_HUMAN	Q3T906	GNPTAB	N-acetylglucosamine-1-phosphotransferase subunits alpha/beta	778	SLGVSER	1	1;
GNPTA_HUMAN	Q3T906	GNPTAB	N-acetylglucosamine-1-phosphotransferase subunits alpha/beta	816	FRVETHTQK	1	1;
GNPTA_HUMAN	Q3T906	GNPTAB	N-acetylglucosamine-1-phosphotransferase subunits alpha/beta	816	FRVETHTQK	1	T7;
GNPTA_HUMAN	Q3T906	GNPTAB	N-acetylglucosamine-1-phosphotransferase subunits alpha/beta	833	EKPPSLIVPLESQMTK	3	S5;S12;T15;
NPNT_HUMAN	Q6UXI9	NPNT	Nephronectin	374	VQTDPQKPR	1	T3;
NET1_HUMAN	O95631	NTN1	Netrin-1	454	IPVAPPTTAASSVEEPEDCDSYCK	1	1;
NET1_HUMAN	O95631	NTN1	Netrin-1	454	IPVAPPTTAASSVEEPEDCDSYCK	2	2;
NET1_HUMAN	O95631	NTN1	Netrin-1	454	IPVAPPTTAASSVEEPEDCDSYCK	2	T7;T8;
NPDC1_HUMAN	Q9NQX5	NPDC1	Neural proliferation differentiation and control protein 1	109	KESGHSTPPLPK	1	1;
NPDC1_HUMAN	Q9NQX5	NPDC1	Neural proliferation differentiation and control protein 1	109	KESGHSTPPLPK	2	2;
NPDC1_HUMAN	Q9NQX5	NPDC1	Neural proliferation differentiation and control protein 1	109	KESGHSTPPLPK	1	T7;
NPDC1_HUMAN	Q9NQX5	NPDC1	Neural proliferation differentiation and control protein 1	109	KESGHSTPPLPK	2	S6;T7;
NPDC1_HUMAN	Q9NQX5	NPDC1	Neural proliferation differentiation and control protein 1	110	ESGHSTPPLPK	2	S5;T6;
NPDC1_HUMAN	Q9NQX5	NPDC1	Neural proliferation differentiation and control protein 1	123	QRLPEPATLGFSAR	1	1;
NPDC1_HUMAN	Q9NQX5	NPDC1	Neural proliferation differentiation and control protein 1	123	QRLPEPATLGFSAR	2	T8;S12;
NPDC1_HUMAN	Q9NQX5	NPDC1	Neural proliferation differentiation and control protein 1	123	QRLPEPATLGFSAR	1	T8;
NFASC_HUMAN	O94856	NFASC	Neurofascin	605	AYLTVLADQATPTNR	1	1;
NRP2_HUMAN	O60462	NRP2	Neuropilin-2	667	TTWASSSSPNDR	1	1;
NRP2_HUMAN	O60462	NRP2	Neuropilin-2	667	TTWASSSSPNDR	1	S6;
NID2_HUMAN	Q14112	NID2	Nidogen-2	350	VDTKPLEESSTLD	2	2;
NID2_HUMAN	Q14112	NID2	Nidogen-2	350	VDTKPLEESSTLDPHTK	1	1;
NID2_HUMAN	Q14112	NID2	Nidogen-2	350	VDTKPLEESSTLDPHTK	2	2;
NID2_HUMAN	Q14112	NID2	Nidogen-2	350	VDTKPLEESSTLDPHTK	3	T3;T11;T16;
NID2_HUMAN	Q14112	NID2	Nidogen-2	350	VDTKPLEESSTLDPHTK	2	T11;T16;
NID2_HUMAN	Q14112	NID2	Nidogen-2	350	VDTKPLEESSTLDPHTK	1	T11;
NID2_HUMAN	Q14112	NID2	Nidogen-2	350	VDTKPLEESSTLDPHTK	2	S9;S10;
NID2_HUMAN	Q14112	NID2	Nidogen-2	350	VDTKPLEESSTLDPHTKEGTSLGEVGGPDLK	3	3;
NID2_HUMAN	Q14112	NID2	Nidogen-2	350	VDTKPLEESSTLDPHTKEGTSLGEVGGPDLK	3	T11;T16;T20;
NID2_HUMAN	Q14112	NID2	Nidogen-2	367	EGTSLGEVGGPDLK	2	T3;S4;
NID2_HUMAN	Q14112	NID2	Nidogen-2	367	EGTSLGEVGGPDLK	1	T3;
NID2_HUMAN	Q14112	NID2	Nidogen-2	381	GQVEPWDERETR	1	T11;
NID2_HUMAN	Q14112	NID2	Nidogen-2	448	SYPASGHTTPLSR	1	1;
NID2_HUMAN	Q14112	NID2	Nidogen-2	448	SYPASGHTTPLSR	2	2;
NID2_HUMAN	Q14112	NID2	Nidogen-2	448	SYPASGHTTPLSR	3	3;
NID2_HUMAN	Q14112	NID2	Nidogen-2	448	SYPASGHTTPLSR	1	T9;
NID2_HUMAN	Q14112	NID2	Nidogen-2	448	SYPASGHTTPLSR	2	T8;T9;
NID2_HUMAN	Q14112	NID2	Nidogen-2	448	SYPASGHTTPLSR	2	T8;S12;
NID2_HUMAN	Q14112	NID2	Nidogen-2	448	SYPASGHTTPLSR	3	S1;S5;S12;
N2DL3_HUMAN	Q9BZM4	ULBP3	NKG2D ligand 3	205	RLEPTAPPTMAPGLAQPK	2	T5;T9;
N2DL3_HUMAN	Q9BZM4	ULBP3	NKG2D ligand 3	206	LEPTAPPTMAPGLAQPK	2	T4;T8;
NUCB1_HUMAN	Q02818	NUCB1	Nucleobindin-1	32	GAPNKEETPATESPDTGLYYHR	1	1;
NUCB1_HUMAN	Q02818	NUCB1	Nucleobindin-1	32	GAPNKEETPATESPDTGLYYHR	2	2;
NUCB1_HUMAN	Q02818	NUCB1	Nucleobindin-1	32	GAPNKEETPATESPDTGLYYHR	3	3;
NUCB1_HUMAN	Q02818	NUCB1	Nucleobindin-1	32	GAPNKEETPATESPDTGLYYHR	3	T8;T11;T16;
NUCB1_HUMAN	Q02818	NUCB1	Nucleobindin-1	32	GAPNKEETPATESPDTGLYYHR	2	T8;T11;
NUCB1_HUMAN	Q02818	NUCB1	Nucleobindin-1	32	GAPNKEETPATESPDTGLYYHR	1	T11;
NUCB1_HUMAN	Q02818	NUCB1	Nucleobindin-1	36	KEETPATESPDTGLYYHR	1	1;
NUCB1_HUMAN	Q02818	NUCB1	Nucleobindin-1	37	EETPATESPDTGLYYHR	1	1;
NUCB1_HUMAN	Q02818	NUCB1	Nucleobindin-1	37	EETPATESPDTGLYYHR	2	2;
NUCB1_HUMAN	Q02818	NUCB1	Nucleobindin-1	37	EETPATESPDTGLYYHR	1	T6;
NUCB1_HUMAN	Q02818	NUCB1	Nucleobindin-1	38	ETPATESPDTGLYYHR	1	1;
NUCB1_HUMAN	Q02818	NUCB1	Nucleobindin-1	38	ETPATESPDTGLYYHR	1	T5;
NUCB1_HUMAN	Q02818	NUCB1	Nucleobindin-1	219	VNVPGSQAQLK	1	S6;
NUCB1_HUMAN	Q02818	NUCB1	Nucleobindin-1	368	LSQETEALGR	1	1;
NUCB1_HUMAN	Q02818	NUCB1	Nucleobindin-1	368	LSQETEALGR	1	T5;
NUCB1_HUMAN	Q02818	NUCB1	Nucleobindin-1	368	LSQETEALGR	1	S2;
NUCB1_HUMAN	Q02818	NUCB1	Nucleobindin-1	422	FHPDTDDVPVPAPAGDQK	1	T5;
NUCB2_HUMAN	P80303	NUCB2	Nucleobindin-2	25	VPIDIDKTK	1	T8;
NUCB2_HUMAN	P80303	NUCB2	Nucleobindin-2	34	VQNIHPVESAK	1	S9;
NUCB2_HUMAN	P80303	NUCB2	Nucleobindin-2	400	KLQQGIPPSGPAGELK	1	S9;
NUCB2_HUMAN	P80303	NUCB2	Nucleobindin-2	401	LQQGIPPSGPAGELK	1	S8;
PPN_HUMAN	O95428	PAPLN	Papilin	1219	VVSPAPTAQPR	1	1;
PPN_HUMAN	O95428	PAPLN	Papilin	1219	VVSPAPTAQPR	1	T7;
AMD_HUMAN	P19021	PAM	Peptidyl-glycine alpha-amidating monooxygenase	838	MENKPTSSELQK	1	1;
AMD_HUMAN	P19021	PAM	Peptidyl-glycine alpha-amidating monooxygenase	838	MENKPTSSELQK	1	T6;
PIGX_HUMAN	Q8TBF5	PIGX	Phosphatidylinositol-glycan biosynthesis class X protein	25	GPAAAFTAAR	1	T7;
PLTP_HUMAN	P55058	PLTP	Phospholipid transfer protein	482	ASTAPTPSTAAV	1	1;
PLTP_HUMAN	P55058	PLTP	Phospholipid transfer protein	482	ASTAPTPSTAAV	2	2;
PLTP_HUMAN	P55058	PLTP	Phospholipid transfer protein	482	ASTAPTPSTAAV	3	3;
PLTP_HUMAN	P55058	PLTP	Phospholipid transfer protein	482	ASTAPTPSTAAV	1	T6;
PLTP_HUMAN	P55058	PLTP	Phospholipid transfer protein	482	ASTAPTPSTAAV	5	S2;T3;T6;S8;T9;
IC1_HUMAN	P05155	SERPING1	Plasma protease C1 inhibitor	45	VATTVISK	2	2;
IC1_HUMAN	P05155	SERPING1	Plasma protease C1 inhibitor	45	VATTVISK	2	T3;T4;
IPSP_HUMAN	P05154	SERPINA5	Plasma serine protease inhibitor	31	VEDLHVGATVAPSSR	1	1;
IPSP_HUMAN	P05154	SERPINA5	Plasma serine protease inhibitor	31	VEDLHVGATVAPSSR	1	T9;
PDGFB_HUMAN	P01127	PDGFB	Platelet-derived growth factor subunit B	180	CETVAAARPVTR	1	T11;
PKHA4_HUMAN	Q9H4M7	PLEKHA4	Pleckstrin homology domain-containing family A member 4	21	SLSSLSPK	2	2;
PLXB1_HUMAN	O43157	PLXNB1	Plexin-B1	688	GGPSPSPPTAPK	2	2;
PODXL_HUMAN	O00592	PODXL	Podocalyxin	110	GGGSGNPTTTIESPK	3	3;
PODXL_HUMAN	O00592	PODXL	Podocalyxin	110	GGGSGNPTTTIESPK	3	T8;T9;T10;
PODXL_HUMAN	O00592	PODXL	Podocalyxin	162	SSHSVTTDLTSTK	3	3;
PODXL_HUMAN	O00592	PODXL	Podocalyxin	162	SSHSVTTDLTSTK	4	4;
PODXL_HUMAN	O00592	PODXL	Podocalyxin	162	SSHSVTTDLTSTK	5	T6;T7;T10;S11;T12;
PODXL_HUMAN	O00592	PODXL	Podocalyxin	162	SSHSVTTDLTSTK	4	T6;T7;T10;S11;
PODXL_HUMAN	O00592	PODXL	Podocalyxin	162	SSHSVTTDLTSTK	3	T6;T7;S11;
PODXL_HUMAN	O00592	PODXL	Podocalyxin	162	SSHSVTTDLTSTK	6	S2;S4;T6;T7;T10;S11;
PODXL_HUMAN	O00592	PODXL	Podocalyxin	162	SSHSVTTDLTSTK	3	T6;T7;T10;
PODXL_HUMAN	O00592	PODXL	Podocalyxin	164	HSVTTDLTSTK	4	T4;T5;T8;S9;
PODXL_HUMAN	O00592	PODXL	Podocalyxin	175	AEHLTTPHPTSPLSPR	5	T5;T6;T10;S11;S14;
PODXL_HUMAN	O00592	PODXL	Podocalyxin	191	QPTSTHPVATPTSSGHDHLMK	6	T3;S4;T5;T10;S13;S14;
PODXL_HUMAN	O00592	PODXL	Podocalyxin	262	QSAGITASSVISQR	3	3;
PODXL_HUMAN	O00592	PODXL	Podocalyxin	330	TPSPTVAHES	2	2;
PODXL_HUMAN	O00592	PODXL	Podocalyxin	330	TPSPTVAHESNWAK	2	2;
PODXL_HUMAN	O00592	PODXL	Podocalyxin	330	TPSPTVAHESNWAK	3	3;
PODXL_HUMAN	O00592	PODXL	Podocalyxin	330	TPSPTVAHESNWAK	4	T1;S3;T5;S10;
PODXL_HUMAN	O00592	PODXL	Podocalyxin	330	TPSPTVAHESNWAK	2	T1;T5;
PODXL_HUMAN	O00592	PODXL	Podocalyxin	332	SPTVAHESNWAK	1	1;
PODXL_HUMAN	O00592	PODXL	Podocalyxin	332	SPTVAHESNWAK	1	T3;
PODXL_HUMAN	O00592	PODXL	Podocalyxin	386	ATFNPAQDK	1	T2;
PDXL2_HUMAN	Q9NZ53	PODXL2	Podocalyxin-like protein 2	127	AGSIEDTSQAQELPNLPSPLPK	2	2;
PDXL2_HUMAN	Q9NZ53	PODXL2	Podocalyxin-like protein 2	127	AGSIEDTSQAQELPNLPSPLPK	3	3;
PDXL2_HUMAN	Q9NZ53	PODXL2	Podocalyxin-like protein 2	127	AGSIEDTSQAQELPNLPSPLPK	2	T7;S18;
PDXL2_HUMAN	Q9NZ53	PODXL2	Podocalyxin-like protein 2	127	AGSIEDTSQAQELPNLPSPLPK	2	S8;S18;
PDXL2_HUMAN	Q9NZ53	PODXL2	Podocalyxin-like protein 2	205	DFSLTSSSQTPGATK	1	1;
PDXL2_HUMAN	Q9NZ53	PODXL2	Podocalyxin-like protein 2	205	DFSLTSSSQTPGATK	2	2;
PDXL2_HUMAN	Q9NZ53	PODXL2	Podocalyxin-like protein 2	205	DFSLTSSSQTPGATK	3	3;
PDXL2_HUMAN	Q9NZ53	PODXL2	Podocalyxin-like protein 2	205	DFSLTSSSQTPGATK	3	T5;S8;T10;
PDXL2_HUMAN	Q9NZ53	PODXL2	Podocalyxin-like protein 2	205	DFSLTSSSQTPGATK	1	T14;
PDXL2_HUMAN	Q9NZ53	PODXL2	Podocalyxin-like protein 2	205	DFSLTSSSQTPGATK	2	T10;T14;
PDXL2_HUMAN	Q9NZ53	PODXL2	Podocalyxin-like protein 2	205	DFSLTSSSQTPGATK	1	T10;
PDXL2_HUMAN	Q9NZ53	PODXL2	Podocalyxin-like protein 2	205	DFSLTSSSQTPGATK	2	S7;S8;
GLT11_HUMAN	Q8NCW6	GALNT11	Polypeptide N-acetylgalactosaminyltransferase 11	44	GSGPHGPSPK	1	1;
GALT2_HUMAN	Q10471	GALNT2	Polypeptide N-acetylgalactosaminyltransferase 2	65	AQSMETLPPGK	2	S3;T6;
SAP_HUMAN	P07602	PSAP	Proactivator polypeptide	393	LPALTVHVTQPK	1	1;
SAP_HUMAN	P07602	PSAP	Proactivator polypeptide	393	LPALTVHVTQPK	2	T5;T9;
SAP_HUMAN	P07602	PSAP	Proactivator polypeptide	393	LPALTVHVTQPK	1	T9;
SAP_HUMAN	P07602	PSAP	Proactivator polypeptide	401	TQPKDGGFCEVCK	1	T1;
PRAP1_HUMAN	Q96NZ9	PRAP1	Proline-rich acidic protein 1	70	LLTTEEKPR	1	1;
PRAP1_HUMAN	Q96NZ9	PRAP1	Proline-rich acidic protein 1	70	LLTTEEKPR	2	T3;T4;
PRAP1_HUMAN	Q96NZ9	PRAP1	Proline-rich acidic protein 1	70	LLTTEEKPR	1	T4;
PRRT3_HUMAN	Q5FWE3	PRRT3	Proline-rich transmembrane protein 3	317	DSPGPQPTDPPASEAPDRPSKPER	3	T8;S13;S20;
LRP1_HUMAN	Q07954	LRP1	Prolow-density lipoprotein receptor-related protein 1	1096	SCEGVTHVCDPSVK	1	1;
LRP1_HUMAN	Q07954	LRP1	Prolow-density lipoprotein receptor-related protein 1	1096	SCEGVTHVCDPSVK	1	T6;
LRP1_HUMAN	Q07954	LRP1	Prolow-density lipoprotein receptor-related protein 1	2773	TCGPSSFSCPGTHVCVPER	1	1;
LRP1_HUMAN	Q07954	LRP1	Prolow-density lipoprotein receptor-related protein 1	2773	TCGPSSFSCPGTHVCVPER	1	T1;
LRP1_HUMAN	Q07954	LRP1	Prolow-density lipoprotein receptor-related protein 1	3535	TCEPYQFR	1	1;
LRP1_HUMAN	Q07954	LRP1	Prolow-density lipoprotein receptor-related protein 1	3715	QCDGTDNCGDGTDEEDCEPPTAHTTHCK	1	1;
LRP1_HUMAN	Q07954	LRP1	Prolow-density lipoprotein receptor-related protein 1	3715	QCDGTDNCGDGTDEEDCEPPTAHTTHCK	1	T21;
CNPY3_HUMAN	Q9BT09	CNPY3	Protein canopy homolog 3	267	ASPLTHSPPDEL	1	1;
CNPY3_HUMAN	Q9BT09	CNPY3	Protein canopy homolog 3	267	ASPLTHSPPDEL	1	T5;
CASC4_HUMAN	Q6P4E1	CASC4	Protein CASC4	183	LADQFLEEQKQETQK	1	T13;
CASC4_HUMAN	Q6P4E1	CASC4	Protein CASC4	183	LADQFLEEQKQETQKIQSNDGK	1	1;
CASC4_HUMAN	Q6P4E1	CASC4	Protein CASC4	183	LADQFLEEQKQETQKIQSNDGK	1	T13;
CASC4_HUMAN	Q6P4E1	CASC4	Protein CASC4	220	VAENVADKNEEPSSNHIPHGK	1	1;
CASC4_HUMAN	Q6P4E1	CASC4	Protein CASC4	220	VAENVADKNEEPSSNHIPHGK	1	S14;
CASC4_HUMAN	Q6P4E1	CASC4	Protein CASC4	336	IQTDILK	1	T3;
F172A_HUMAN	Q8WUF8	FAM172A	Protein FAM172A	397	TSSLKPAVTR	1	1;
F172A_HUMAN	Q8WUF8	FAM172A	Protein FAM172A	397	TSSLKPAVTR	1	T9;
FAM3A_HUMAN	P98173	FAM3A	Protein FAM3A	37	IQQLFTSPESSVTAAPR	2	2;
FA63A_HUMAN	Q8N5J2	FAM63A	Protein FAM63A	204	LATGLDVNVR	1	T3;
GP108_HUMAN	Q9NPR9	GPR108	Protein GPR108	177	STPAVIQGPSGK	2	2;
HEG1_HUMAN	Q9ULI3	HEG1	Protein HEG homolog 1	63	EPPPTPPRER	1	T5;
HEG1_HUMAN	Q9ULI3	HEG1	Protein HEG homolog 1	74	GPATPGPSYR	1	1;
HEG1_HUMAN	Q9ULI3	HEG1	Protein HEG homolog 1	74	GPATPGPSYR	1	T4;
HEG1_HUMAN	Q9ULI3	HEG1	Protein HEG homolog 1	84	APEPGAATQR	1	T8;
HEG1_HUMAN	Q9ULI3	HEG1	Protein HEG homolog 1	140	EGVMVQTSGK	1	1;
HEG1_HUMAN	Q9ULI3	HEG1	Protein HEG homolog 1	140	EGVMVQTSGK	2	T7;S8;
HEG1_HUMAN	Q9ULI3	HEG1	Protein HEG homolog 1	140	EGVMVQTSGK	1	T7;
HEG1_HUMAN	Q9ULI3	HEG1	Protein HEG homolog 1	221	IAAFQTK	1	T6;
HEG1_HUMAN	Q9ULI3	HEG1	Protein HEG homolog 1	328	TMHVATVFTDGGPR	1	1;
HEG1_HUMAN	Q9ULI3	HEG1	Protein HEG homolog 1	328	TMHVATVFTDGGPR	1	T6;
HEG1_HUMAN	Q9ULI3	HEG1	Protein HEG homolog 1	345	SLTVSLGPVSK	2	2;
HEG1_HUMAN	Q9ULI3	HEG1	Protein HEG homolog 1	931	LGVTAEYSPASR	3	3;
OS9_HUMAN	Q13438	OS9	Protein OS-9	525	KPPPSPQPTEEDPEHR	1	1;
OS9_HUMAN	Q13438	OS9	Protein OS-9	525	KPPPSPQPTEEDPEHR	1	S5;
REX_HTL1C	P0C206		Protein Rex	156	DSGPKTCTPSGEAPLSACTSTSFPPPSPGPSCPM	1	1;
SE1L1_HUMAN	Q9UBV2	SEL1L	Protein sel-1 homolog 1	37	TTLTSDESVKDHTTAGR	1	1;
SE1L1_HUMAN	Q9UBV2	SEL1L	Protein sel-1 homolog 1	37	TTLTSDESVKDHTTAGR	2	2;
[truncated: 237 more rows]

## Sheet: SKOV-3 SC Sec_MGL
Entry	Accessions	Gene	UniProt Name	N-2	Peptide Sequence	Number of Tn	#Tn or sites
[truncated: 164 more rows]

[truncated: 5 more sheets: SKOV-3 SC Sec_VVA, SKOV-3 SC Sec pool_MGL-FT_VVA, SKOV-3 SC TCL_MGL, SKOV-3 SC TCL_VVA, SKOV-3 SC TCL_MGL-FT_VVA]
