# Supplementary material for: Investigating Patterns of Immune Interaction in Ovarian Cancer: Probing the O-glycoproteome by the Macrophage Galactose-Like C-Type Lectin (MGL)
Source: Cancers (Basel). 2020 Oct 1;12(10):2841. doi: 10.3390/cancers12102841 (PMC7600217; doi:10.3390/cancers12102841)
Supplement: Supplementary file 1 [file cancers-12-02841-s001.zip › Supplementary Table S4 .xlsx]

## Sheet: OV 1_MGL
Entry	Accessions	Gene	UniProt	Unambiguous Sites (reduced)	Sequence	N-	#Glyco	Modifications
EEA1_HUMAN	Q15075	EEA1	Early endosome antigen 1	(Q15075):T1001	LQQQLTQAAQELAAEKEK	996	1	T6
ERP44_HUMAN	Q9BS26	ERP44	Endoplasmic reticulum resident protein 44	(Q9BS26):S385	EFHHGPDPTDTAPGEQAQDVASSPPESSFQK	359	3	T9 ; S27 ; S28
ERP44_HUMAN	Q9BS26	ERP44	Endoplasmic reticulum resident protein 44	(Q9BS26):T367	EFHHGPDPTDTAPGEQAQDVASSPPESSFQK	359	2	T9 ; T11
ERP44_HUMAN	Q9BS26	ERP44	Endoplasmic reticulum resident protein 44	(Q9BS26):S386	FHHGPDPTDTAPGEQAQDVASSPPESSFQK	360	2	T8 ; S27
ERP44_HUMAN	Q9BS26	ERP44	Endoplasmic reticulum resident protein 44	(Q9BS26):S386	PTDTAPGEQAQDVASSPPESSFQK	366	2	T2 ; S21
HPTR_HUMAN	P00739	HPR	Haptoglobin-related protein	(P00739):T280	SPVGVQPILNEHTFCVGM	268	1	T13
IBP7_HUMAN	Q16270	IGFBP7	Insulin-like growth factor-binding protein 7	(Q16270):T220	TELLPGDRDNLAIQTR	206	1	T15
NUCB1_HUMAN	Q02818	NUCB1	Nucleobindin-1	(Q02818):T39	GAPNKEETPATESPDTGLYYHR	32	2	T8 ; T11
RNT2_HUMAN	O00584	RNASET2	Ribonuclease T2	(O00584):S103	AYWPDVIHSFPNR	95	1	S9
SKDA1_HUMAN	Q1XH10	SKIDA1	SKI/DACH domain-containing protein 1	(Q1XH10):S544	FLNNDSSGAEANSEK	539	2	S6 ; S7
F211A_HUMAN	Q8NAA5	FAM211A	Leucine-rich repeat-containing protein FAM211A	(Q8NAA5):Y51	AGRAGAGMPPYHR	41	1	Y11

## Sheet: OV 2_MGL
Entry	Accessions	Gene	UniProt	Unambiguous Sites (reduced)	Sequence	N-	#Glyco	Modifications
CDK14_HUMAN	O94921	CDK14	Cyclin-dependent kinase 14	(O94921):S450	LQPEAGESMRAFGKNNSYGK	443	2	S8 ; S17
PRIM_HHV11	P10236	UL52	DNA primase	(P10236):S187	TGRDAAAAQYDQGASLR	173	2	T1 ; S15
ERP44_HUMAN	Q9BS26	ERP44	Endoplasmic reticulum resident protein 44	(Q9BS26):S386	EFHHGPDPTDTAPGEQAQDVASSPPESSFQK	359	2	T9 ; S28
ERP44_HUMAN	Q9BS26	ERP44	Endoplasmic reticulum resident protein 44	(Q9BS26):T367	EFHHGPDPTDTAPGEQAQDVASSPPESSFQK	359	2	T9 ; T11
ERP44_HUMAN	Q9BS26	ERP44	Endoplasmic reticulum resident protein 44	(Q9BS26):S386	PTDTAPGEQAQDVASSPPESSFQK	366	2	T2 ; S21
SCAI_HUMAN	Q8N9R8	SCAI	Protein SCAI	(Q8N9R8):S43	EIMSSGGAEDDIPQGER	40	1	S4
CALX_HUMAN	P27824	CANX	Calnexin	(P27824):S564	DAEEDGGTVSQEEEDRKPK	555	2	T8; S9
MOES_HUMAN	P26038	MSN	Moesin	(P26038):S491	TPHVAEPAENEQDEQDENGAEASADLR	469	2	T1; S23
SEPT2_HUMAN	Q15019	41519	Septin-2	(Q15019):S84	ASTVEIEER	83	2	S2;T3
RHG05_HUMAN	Q13017	ARHGAP5	Rho GTPase-activating protein 5	(Q13017):T1288	IEDTGLCTEGLYR	1285	3	T4; T8; Y12

## Sheet: OV 1_MGL-FT_VVA
Entry	Accessions	Gene	UniProt	Unambiguous Sites (reduced)	Sequence	N-	Number of Tn	Modifications
GRP78_HUMAN	P11021	HSPA5	78 kDa glucose-regulated protein	(P11021):T203	IINEPTAAAIAYGLDKR	198	1	T6
GRP78_HUMAN	P11021	HSPA5	78 kDa glucose-regulated protein	(P11021):S637	LYGSAGPPPTGEEDTAEKDEL	634	1	S4
GRP78_HUMAN	P11021	HSPA5	78 kDa glucose-regulated protein	(P11021):T643	LYGSAGPPPTGEEDTAEKDEL	634	1	T10
ATS1_HUMAN	Q9UHI8	ADAMTS1	A disintegrin and metalloproteinase with thrombospondin motifs 1	(Q9UHI8):T170	LATAAPGEKPPAPLQFHLLR	168	1	T3
AGRIN_HUMAN	O00468	AGRN	Agrin	(O00468):S1295	APHPSHTSQPVAKTTAAPTTR	1288	5	T7; S8; T14; T15; T19
AGRIN_HUMAN	O00468	AGRN	Agrin	(O00468):T1294	APHPSHTSQPVAKTTAAPTTR	1288	4	T7; T14; T15; T19
AGRIN_HUMAN	O00468	AGRN	Agrin	(O00468):T1301	APHPSHTSQPVAKTTAAPTTR	1288	3	T14; T15; T19
AGRIN_HUMAN	O00468	AGRN	Agrin	(O00468):S1282	ATTASRLPSSAVTPR	1273	4	T2; T3; S10; T13
AGRIN_HUMAN	O00468	AGRN	Agrin	(O00468):T1275	ATTASRLPSSAVTPR	1273	2	T3; T13
AGRIN_HUMAN	O00468	AGRN	Agrin	(O00468):T1285	LPSSAVTPR	1279	1	T7
PPBN_HUMAN	P10696	ALPPL2	Alkaline phosphatase, placental-like	(P10696):T429	DGARPDVTESESGSPEYR	422	1	T8
MGAT1_HUMAN	P26572	MGAT1	Alpha-1,3-mannosyl-glycoprotein 2-beta-N-acetylglucosaminyltransferase	(P26572):T88	GRVPTAAPPAQPR	84	1	T5
MGAT2_HUMAN	Q10469	MGAT2	Alpha-1,6-mannosyl-glycoprotein 2-beta-N-acetylglucosaminyltransferase	(Q10469):S59	GGDHPSVAVGIR	54	1	S6
AMRP_HUMAN	P30533	LRPAP1	Alpha-2-macroglobulin receptor-associated protein	(P30533):T337	ELGYTVKK	333	1	T5
AMRP_HUMAN	P30533	LRPAP1	Alpha-2-macroglobulin receptor-associated protein	(P30533):S318	HAESVGDGERVSR	307	1	S12
AMRP_HUMAN	P30533	LRPAP1	Alpha-2-macroglobulin receptor-associated protein	(P30533):S346	HLQDLSGR	341	1	S6
AMRP_HUMAN	P30533	LRPAP1	Alpha-2-macroglobulin receptor-associated protein	(P30533):T134	QVTSNSLSGTQEDGLDDPR	132	1	T3
AMRP_HUMAN	P30533	LRPAP1	Alpha-2-macroglobulin receptor-associated protein	(P30533):T134	QVTSNSLSGTQEDGLDDPRLEK	132	2	T3; T10
AMRP_HUMAN	P30533	LRPAP1	Alpha-2-macroglobulin receptor-associated protein	(P30533):T134	QVTSNSLSGTQEDGLDDPRLEK	132	1	T3
AMRP_HUMAN	P30533	LRPAP1	Alpha-2-macroglobulin receptor-associated protein	(P30533):T337	TKELGYTVK	331	1	T7
AMRP_HUMAN	P30533	LRPAP1	Alpha-2-macroglobulin receptor-associated protein	(P30533):T337	TKELGYTVKK	331	1	T7
AMRP_HUMAN	P30533	LRPAP1	Alpha-2-macroglobulin receptor-associated protein	(P30533):T248	VSHQGYSTEAEFEEPR	241	1	T8
SIA7A_HUMAN	Q9NSC7	ST6GALNAC1	Alpha-N-acetylgalactosaminide alpha-2,6-sialyltransferase 1	(Q9NSC7):T234	KPQATPPPAPFQSPTTQR	230	2	T5; T15
ANT3_HUMAN	P01008	SERPINC1	Antithrombin-III	(P01008):T41	HGSPVDICTAKPR	33	1	T9
B2MG_HUMAN	P61769	B2M	Beta-2-microglobulin	(P61769):T106	VNHVTLSQPK	102	1	T5
SIAT1_HUMAN	P15907	ST6GAL1	Beta-galactoside alpha-2,6-sialyltransferase 1	(P15907):T77	GRQTLGSLR	74	1	T4
CALX_HUMAN	P27824	CANX	Calnexin	(P27824):T50	DSKPDTTAPPSSPK	44	1	T7
CALX_HUMAN	P27824	CANX	Calnexin	(P27824):T50	DVIEEVEDSKPDTTAPPSSPK	37	1	T14
CALX_HUMAN	P27824	CANX	Calnexin	(P27824):T50	EVEDSKPDTTAPPSSPK	41	1	T10
CALX_HUMAN	P27824	CANX	Calnexin	(P27824):S54	LDDVIEEVEDSKPDTTAPPSSPK	35	2	S20; S21
CALX_HUMAN	P27824	CANX	Calnexin	(P27824):T50	LDDVIEEVEDSKPDTTAPPSSPK	35	1	T16
CALX_HUMAN	P27824	CANX	Calnexin	(P27824):T50	VEDSKPDTTAPPSSPK	42	1	T9
CALX_HUMAN	P27824	CANX	Calnexin	(P27824):T50	VIEEVEDSKPDTTAPPSSPK	38	1	T13
CALX_HUMAN	P27824	CANX	Calnexin	(P27824):T59	VTYKAPVPTG	58	1	T2
CALX_HUMAN	P27824	CANX	Calnexin	(P27824):T59	VTYKAPVPTGEVY	58	1	T2
CALX_HUMAN	P27824	CANX	Calnexin	(P27824):T59	VTYKAPVPTGEVYF	58	1	T2
CALU_HUMAN	O43852	CALU	Calumenin	(O43852):S35	VHHEPQLSDK	28	1	S8
CATD_HUMAN	P07339	CTSD	Cathepsin D	(P07339):T63	VTEGPIPEVLK	62	1	T2
CD59_HUMAN	P13987	CD59	CD59 glycoprotein	(P13987):T77	FEHCNFNDVTTR	67	1	T11
CD99_HUMAN	P14209	CD99	CD99 antigen	(P14209):T41	DALPDNENKKPTAIPK	30	1	T12
CD99_HUMAN	P14209	CD99	CD99 antigen	(P14209):T41	DGGFDLSDALPDNENKKPTAIPK	23	1	T19
CGRE1_HUMAN	Q99674	CGREF1	Cell growth regulator with EF hand domain protein 1	(Q99674):T181	QETQEAPGPR	179	1	T3
CGRE1_HUMAN	Q99674	CGREF1	Cell growth regulator with EF hand domain protein 1	(Q99674):T181	SPLRQETQEAPGPREEAK	175	1	T7
CLUS_HUMAN	P10909	CLU	Clusterin	(P10909):T388	VTTVASHTSDSDVPSGVTEVVVK	386	1	T3
COCA1_HUMAN	Q99715	COL12A1	Collagen alpha-1(XII) chain	(Q99715):T2295	EHTTVKPTEAPTEPPTPPPPPTIPPAR	2288	4	T8; T12; T16; T22
COEA1_HUMAN	Q05707	COL14A1	Collagen alpha-1(XIV) chain	(Q05707):T353	ASAHAITGPPTELITSEVTAR	347	1	T7
COEA1_HUMAN	Q05707	COL14A1	Collagen alpha-1(XIV) chain	(Q05707):T67	LLVTPTSGGK	62	1	T6
COFA1_HUMAN	P39059	COL15A1	Collagen alpha-1(XV) chain	(P39059):T265	ILEAVTYTQASPK	258	1	T8
COIA1_HUMAN	P39060	COL18A1	Collagen alpha-1(XVIII) chain	(P39060):T1527	EHPHPTARPWR	1522	1	T6
COIA1_HUMAN	P39060	COL18A1	Collagen alpha-1(XVIII) chain	(P39060):T1567	LRPARPTSPPAHSHR	1561	1	T7
COIA1_HUMAN	P39060	COL18A1	Collagen alpha-1(XVIII) chain	(P39060):T1527	REHPHPTARPWR	1521	1	T7
CO1A2_HUMAN	P08123	COL1A2	Collagen alpha-2(I) chain	(P08123):S1124	SAPSLRPK	1124	1	S1
CO6A3_HUMAN	P12111	COL6A3	Collagen alpha-3(VI) chain	(P12111):T2925	PAPAKPVAAKPVATK	2912	1	T14
C1QC_HUMAN	P02747	C1QC	Complement C1q subcomponent subunit C	(P02747):T125	FQSVFTVTR	118	1	T8
C1QR1_HUMAN	Q9NPY3	CD93	Complement component C1q receptor	(Q9NPY3):T499	AATASPTRGPEGTPK	497	3	T3; T7; T13
C1QR1_HUMAN	Q9NPY3	CD93	Complement component C1q receptor	(Q9NPY3):T499	AATASPTRGPEGTPK	497	2	T3; T7
C1QR1_HUMAN	Q9NPY3	CD93	Complement component C1q receptor	(Q9NPY3):S523	ATPTTSRPSLSSDAPITSAPLK	512	3	T2; S12; S18
C1QR1_HUMAN	Q9NPY3	CD93	Complement component C1q receptor	(Q9NPY3):S523	ATPTTSRPSLSSDAPITSAPLK	512	4	T2; T4; S12; S18
CO8G_HUMAN	P07360	C8G	Complement component C8 gamma chain	(P07360):T35	RPASPISTIQPK	28	1	T8
DAF_HUMAN	P08174	CD55	Complement decay-accelerating factor	(P08174):T343	HFHETTPNKGSGTTSGTTR	339	3	T5; T6; T13
DAF_HUMAN	P08174	CD55	Complement decay-accelerating factor	(P08174):T344	HFHETTPNKGSGTTSGTTR	339	2	T6; T13
CR3L4_HUMAN	Q8TEY5	CREB3L4	Cyclic AMP-responsive element-binding protein 3-like protein 4	(Q8TEY5):T339	NILTHKDVTENLETQVVESR	336	3	T4; T9; T14
CR3L4_HUMAN	Q8TEY5	CREB3L4	Cyclic AMP-responsive element-binding protein 3-like protein 4	(Q8TEY5):T339	NILTHKDVTENLETQVVESR	336	2	T4; T9
CR3L4_HUMAN	Q8TEY5	CREB3L4	Cyclic AMP-responsive element-binding protein 3-like protein 4	(Q8TEY5):T344	THKDVTENLETQVVESR	339	2	T6; T11
CR3L4_HUMAN	Q8TEY5	CREB3L4	Cyclic AMP-responsive element-binding protein 3-like protein 4	(Q8TEY5):T344	THKDVTENLETQVVESR	339	1	T6
CYTC_HUMAN	P01034	CST3	Cystatin-C	(P01034):S28	VSPAAGSSPGKPPR	21	1	S8
DSG2_HUMAN	Q14126	DSG2	Desmoglein-2	(Q14126):T53	AWITAPVALR	50	1	T4
RPN1_HUMAN	P04843	RPN1	Dolichyl-diphosphooligosaccharide--protein glycosyltransferase subunit 1	(P04843):S26	SSEAPPLINEDVKR	25	1	S2
DAG1_HUMAN	Q14118	DAG1	Dystroglycan	(Q14118):S485	IRTTTSGVPR	480	4	T3; T4; T5; S6
DAG1_HUMAN	Q14118	DAG1	Dystroglycan	(Q14118):T482	IRTTTSGVPR	480	3	T3; T4; T5
EEA1_HUMAN	Q15075	EEA1	Early endosome antigen 1	(Q15075):T1001	LQQQLTQAAQELAAEKEK	996	1	T6
EMIL1_HUMAN	Q9Y6C2	EMILIN1	EMILIN-1	(Q9Y6C2):S622	GPGAGPGVGGPSR	611	1	S12
EMIL1_HUMAN	Q9Y6C2	EMILIN1	EMILIN-1	(Q9Y6C2):S274	VSTHDQELGHLNNHHGGSSSSGGSR	251	1	S24
EMIL2_HUMAN	Q9BXX0	EMILIN2	EMILIN-2	(Q9BXX0):T132	TLRPTPARPR	128	1	T5
ERP44_HUMAN	Q9BS26	ERP44	Endoplasmic reticulum resident protein 44	(Q9BS26):T367	EFHHGPDPTDTAPG	359	1	T9
ERP44_HUMAN	Q9BS26	ERP44	Endoplasmic reticulum resident protein 44	(Q9BS26):T367	EFHHGPDPTDTAPGEQA	359	1	T9
ERP44_HUMAN	Q9BS26	ERP44	Endoplasmic reticulum resident protein 44	(Q9BS26):T367	EFHHGPDPTDTAPGEQAQ	359	1	T9
ERP44_HUMAN	Q9BS26	ERP44	Endoplasmic reticulum resident protein 44	(Q9BS26):T367	EFHHGPDPTDTAPGEQAQD	359	1	T9
ERP44_HUMAN	Q9BS26	ERP44	Endoplasmic reticulum resident protein 44	(Q9BS26):T367	EFHHGPDPTDTAPGEQAQDVA	359	1	T9
ERP44_HUMAN	Q9BS26	ERP44	Endoplasmic reticulum resident protein 44	(Q9BS26):T367	EFHHGPDPTDTAPGEQAQDVAS	359	1	T9
ERP44_HUMAN	Q9BS26	ERP44	Endoplasmic reticulum resident protein 44	(Q9BS26):T367	EFHHGPDPTDTAPGEQAQDVASSPPE	359	1	T9
ERP44_HUMAN	Q9BS26	ERP44	Endoplasmic reticulum resident protein 44	(Q9BS26):S381	EFHHGPDPTDTAPGEQAQDVASSPPE	359	2	T9; S23
ERP44_HUMAN	Q9BS26	ERP44	Endoplasmic reticulum resident protein 44	(Q9BS26):T367	EFHHGPDPTDTAPGEQAQDVASSPPES	359	1	T9
ERP44_HUMAN	Q9BS26	ERP44	Endoplasmic reticulum resident protein 44	(Q9BS26):T367	EFHHGPDPTDTAPGEQAQDVASSPPESS	359	1	T9
ERP44_HUMAN	Q9BS26	ERP44	Endoplasmic reticulum resident protein 44	(Q9BS26):S380	EFHHGPDPTDTAPGEQAQDVASSPPESSFQK	359	1	S22
ERP44_HUMAN	Q9BS26	ERP44	Endoplasmic reticulum resident protein 44	(Q9BS26):S381	EFHHGPDPTDTAPGEQAQDVASSPPESSFQK	359	1	S23
ERP44_HUMAN	Q9BS26	ERP44	Endoplasmic reticulum resident protein 44	(Q9BS26):S385	EFHHGPDPTDTAPGEQAQDVASSPPESSFQK	359	3	T9; S27; S28
ERP44_HUMAN	Q9BS26	ERP44	Endoplasmic reticulum resident protein 44	(Q9BS26):S386	EFHHGPDPTDTAPGEQAQDVASSPPESSFQK	359	2	T9; S28
ERP44_HUMAN	Q9BS26	ERP44	Endoplasmic reticulum resident protein 44	(Q9BS26):T367	EFHHGPDPTDTAPGEQAQDVASSPPESSFQK	359	2	T9; T11
ERP44_HUMAN	Q9BS26	ERP44	Endoplasmic reticulum resident protein 44	(Q9BS26):T367	EFHHGPDPTDTAPGEQAQDVASSPPESSFQK	359	1	T9
ERP44_HUMAN	Q9BS26	ERP44	Endoplasmic reticulum resident protein 44	(Q9BS26):T369	EFHHGPDPTDTAPGEQAQDVASSPPESSFQK	359	1	T11
ERP44_HUMAN	Q9BS26	ERP44	Endoplasmic reticulum resident protein 44	(Q9BS26):S386	FHHGPDPTDTAPGEQAQDVASSPPESSFQK	360	2	T8; S27
ERP44_HUMAN	Q9BS26	ERP44	Endoplasmic reticulum resident protein 44	(Q9BS26):T367	FHHGPDPTDTAPGEQAQDVASSPPESSFQK	360	1	T8
ERP44_HUMAN	Q9BS26	ERP44	Endoplasmic reticulum resident protein 44	(Q9BS26):S386	HGPDPTDTAPGEQAQDVASSPPESSFQK	362	2	T6; S25
ERP44_HUMAN	Q9BS26	ERP44	Endoplasmic reticulum resident protein 44	(Q9BS26):T367	HGPDPTDTAPGEQAQDVASSPPESSFQK	362	1	T6
ERP44_HUMAN	Q9BS26	ERP44	Endoplasmic reticulum resident protein 44	(Q9BS26):S393	LAPSEYRYTLLR	390	2	S4; T9
ERP44_HUMAN	Q9BS26	ERP44	Endoplasmic reticulum resident protein 44	(Q9BS26):T367	PTDTAPGEQAQDVASSPPESSFQK	366	1	T2
ERP44_HUMAN	Q9BS26	ERP44	Endoplasmic reticulum resident protein 44	(Q9BS26):S386	PTDTAPGEQAQDVASSPPESSFQK	366	2	T2; S21
ERP44_HUMAN	Q9BS26	ERP44	Endoplasmic reticulum resident protein 44	(Q9BS26):S380	TAPGEQAQDVASSPPESSFQK	369	1	S12
E400N_HUMAN	Q6ZTU2	EP400NL	EP400 N-terminal-like protein	(Q6ZTU2):S321	TAVPPGLSSLPLTSVGNTGMK	314	1	S8
ERLN2_HUMAN	O94905	ERLIN2	Erlin-2	(O94905):T336	DKLSFGLEDEPLETATKEN	321	1	T16
ERLN2_HUMAN	O94905	ERLIN2	Erlin-2	(O94905):T336	EPLETATKEN	330	1	T7
ERLN2_HUMAN	O94905	ERLIN2	Erlin-2	(O94905):T336	LSFGLEDEPLETATKEN	323	1	T14
FANCA_HUMAN	O15360	FANCA	Fanconi anemia group A protein	(O15360):S1004	SYDHSENSDLVFGGR	997	1	S8
FNDC1_HUMAN	Q4ZHG4	FNDC1	Fibronectin type III domain-containing protein 1	(Q4ZHG4):T804	QAEATAQTLR	800	1	T5
FBLN2_HUMAN	P98095	FBLN2	Fibulin-2	(P98095):T357	STGPEGVTHAPSLGK	350	1	T8
GPR64_HUMAN	Q8IZP9	GPR64	G-protein coupled receptor 64	(Q8IZP9):T268	ATVLSQVPK	267	1	T2
GLU2B_HUMAN	P14314	PRKCSH	Glucosidase 2 subunit beta	(P14314):T287	ALPTDLPAPSAPDLTEPK	284	1	T4
GLU2B_HUMAN	P14314	PRKCSH	Glucosidase 2 subunit beta	(P14314):T287	RSEALPTDLPAPSAPDLTEPK	281	1	T7
GLU2B_HUMAN	P14314	PRKCSH	Glucosidase 2 subunit beta	(P14314):S293	SEALPTDLPAPSAPDLTEPK	282	2	T6; S12
GLU2B_HUMAN	P14314	PRKCSH	Glucosidase 2 subunit beta	(P14314):T287	SEALPTDLPAPSAPDLTEPK	282	1	T6
GLU2B_HUMAN	P14314	PRKCSH	Glucosidase 2 subunit beta	(P14314):T287	YRSEALPTDLPAPSAPDLTEPK	280	1	T8
GPC4_HUMAN	O75487	GPC4	Glypican-4	(O75487):T375	FRPHHPEERPTTAAGTSLDR	365	1	T11
GPC4_HUMAN	O75487	GPC4	Glypican-4	(O75487):T375	RPHHPEERPTTAAGTSLDR	366	1	T10
GPC6_HUMAN	Q9Y625	GPC6	Glypican-6	(Q9Y625):T374	FRPYNPEERPTTAAGTSLDR	364	1	T11
GSLG1_HUMAN	Q92896	GLG1	Golgi apparatus protein 1	(Q92896):T1083	HHCAAITPGR	1077	1	T7
GOLI4_HUMAN	O00461	GOLIM4	Golgi integral membrane protein 4	(O00461):S283	EKPTREVQEVSR	273	2	T4; S11
HPTR_HUMAN	P00739	HPR	Haptoglobin-related protein	(P00739):T280	SPVGVQPILNEHTFCVGM	268	1	T13
H6ST1_HUMAN	O60243	HS6ST1	Heparan-sulfate 6-O-sulfotransferase 1	(O60243):T59	APPDDLDLFPTPDPHYEK	49	1	T11
1B07_HUMAN	P01889	HLA-B	HLA class I histocompatibility antigen, B-7 alpha chain	(P01889):T97	AQAQTDRESLR	93	1	T5
1C02_HUMAN	P30501	HLA-C	HLA class I histocompatibility antigen, Cw-2 alpha chain	(P30501):T214	THVTHHPVSDHEATLR	211	1	T4
1C07_HUMAN	P10321	HLA-C	HLA class I histocompatibility antigen, Cw-7 alpha chain	(P10321):T214	THVTHHPLSDHEATLR	211	1	T4
HG2A_HUMAN	P04233	CD74	HLA class II histocompatibility antigen gamma chain	(P04233):T203	HSLEQKPTDAPPK	196	1	T8
HG2A_HUMAN	P04233	CD74	HLA class II histocompatibility antigen gamma chain	(P04233):T287	PSSGLGVTK	280	1	T8
2B1D_HUMAN	Q5Y7A7	HLA-DRB1	HLA class II histocompatibility antigen, DRB1-13 beta chain	(Q5Y7A7):T80	AVTELGRPDAEYWNSQK	78	1	T3
HYOU1_HUMAN	Q9Y4L1	HYOU1	Hypoxia up-regulated protein 1	(Q9Y4L1):T590	LFGGGTTPDAK	584	1	T7
HYOU1_HUMAN	Q9Y4L1	HYOU1	Hypoxia up-regulated protein 1	(Q9Y4L1):T580	LGNTISSLFGGGTTPDAK	577	3	T4; T13; T14
HYOU1_HUMAN	Q9Y4L1	HYOU1	Hypoxia up-regulated protein 1	(Q9Y4L1):T589	LGNTISSLFGGGTTPDAK	577	2	T13; T14
HYOU1_HUMAN	Q9Y4L1	HYOU1	Hypoxia up-regulated protein 1	(Q9Y4L1):T590	LGNTISSLFGGGTTPDAK	577	1	T14
HYOU1_HUMAN	Q9Y4L1	HYOU1	Hypoxia up-regulated protein 1	(Q9Y4L1):T590	SLFGGGTTPDAK	583	1	T8
HYOU1_HUMAN	Q9Y4L1	HYOU1	Hypoxia up-regulated protein 1	(Q9Y4L1):T589	TISSLFGGGTTPDAK	580	2	T10; T11
HYOU1_HUMAN	Q9Y4L1	HYOU1	Hypoxia up-regulated protein 1	(Q9Y4L1):T590	TISSLFGGGTTPDAK	580	1	T11
IGHA1_HUMAN	P01876	IGHA1	Ig alpha-1 chain C region	(P01876):T106	HYTNPSQDVTVPCPVPSTPPTP	89	2	T18; T21
IGKC_HUMAN	P01834	IGKC	Ig kappa chain C region	(P01834):T98	VYACEVTHQGLSSPVTK	83	1	T16
IBP5_HUMAN	P24593	IGFBP5	Insulin-like growth factor-binding protein 5	(P24593):T172	FVGGAENTAHPR	165	1	T8
IBP7_HUMAN	Q16270	IGFBP7	Insulin-like growth factor-binding protein 7	(Q16270):S239	GGPEKHEVTGWVLVSPLSK	222	2	T9; S18
IBP7_HUMAN	Q16270	IGFBP7	Insulin-like growth factor-binding protein 7	(Q16270):S239	HEVTGWVLVSPLSK	227	2	T4; S13
IBP7_HUMAN	Q16270	IGFBP7	Insulin-like growth factor-binding protein 7	(Q16270):T264	ITVVDALHEIPVK	263	1	T2
IBP7_HUMAN	Q16270	IGFBP7	Insulin-like growth factor-binding protein 7	(Q16270):T264	ITVVDALHEIPVKK	263	1	T2
IBP7_HUMAN	Q16270	IGFBP7	Insulin-like growth factor-binding protein 7	(Q16270):T126	SRYPVCGSDGTTYPSGCQLR	115	1	T12
IBP7_HUMAN	Q16270	IGFBP7	Insulin-like growth factor-binding protein 7	(Q16270):T206	TELLPGDRDNLAIQTR	206	2	T1; T15
IBP7_HUMAN	Q16270	IGFBP7	Insulin-like growth factor-binding protein 7	(Q16270):T220	TELLPGDRDNLAIQTR	206	1	T15
ITIH5_HUMAN	Q86UX2	ITIH5	Inter-alpha-trypsin inhibitor heavy chain H5	(Q86UX2):T657	GAGTQPGPLLK	654	1	T4
JAM1_HUMAN	Q9Y624	F11R	Junctional adhesion molecule A	(Q9Y624):T30	SVTVHSSEPEVR	28	1	T3
KNG1_HUMAN	P01042	KNG1	Kininogen-1	(P01042):T273	DIPTNSPELEETLTHTITK	270	1	T4
SPIT2_HUMAN	O43291	SPINT2	Kunitz-type protease inhibitor 2	(O43291):S109	NAADSSVPSAPR	104	1	S6
LTBP2_HUMAN	Q14767	LTBP2	Latent-transforming growth factor beta-binding protein 2	(Q14767):T380	GDTTTLYSQGGHGHDPK	376	1	T5
LTBP2_HUMAN	Q14767	LTBP2	Latent-transforming growth factor beta-binding protein 2	(Q14767):T157	SGAAPPTPPRGR	151	1	T7
LTBP3_HUMAN	Q9NS15	LTBP3	Latent-transforming growth factor beta-binding protein 3	(Q9NS15):T570	SAVEIAPTQVTETDECR	563	1	T8
MESD_HUMAN	Q14696	MESDC2	LDLR chaperone MESD	(Q14696):S44	AAEGSPGTPDESTPPPR	33	1	S12
MESD_HUMAN	Q14696	MESDC2	LDLR chaperone MESD	(Q14696):S88	RPSAPVDFSK	86	1	S3
LRC8D_HUMAN	Q7L1W4	LRRC8D	Leucine-rich repeat-containing protein 8D	(Q7L1W4):S103	TTNDISFGTSAVTPDIPLR	94	2	T1; S10
LRC8D_HUMAN	Q7L1W4	LRRC8D	Leucine-rich repeat-containing protein 8D	(Q7L1W4):T102	TTNDISFGTSAVTPDIPLR	94	3	T2; T9; T13
LRIG1_HUMAN	Q96JA1	LRIG1	Leucine-rich repeats and immunoglobulin-like domains protein 1	(Q96JA1):T623	LECAATGHPNPQIAWQK	618	1	T6
LDLR_HUMAN	P01130	LDLR	Low-density lipoprotein receptor	(P01130):S750	HTTTRPVPDTSR	740	5	T2; T3; T4; T10; S11
LDLR_HUMAN	P01130	LDLR	Low-density lipoprotein receptor	(P01130):T721	SCLTEAEAAVATQETSTVR	710	3	T12; T15; T17
LPD6B_HUMAN	Q8NI32	LYPD6B	Ly6/PLAUR domain-containing protein 6B	(Q8NI32):T54	NVRPPLDPTPFPNSFK	46	1	T9
LPD6B_HUMAN	Q8NI32	LYPD6B	Ly6/PLAUR domain-containing protein 6B	(Q8NI32):T54	YNVRPPLDPTPFPNSFK	45	1	T10
LAMP1_HUMAN	P11279	LAMP1	Lysosome-associated membrane glycoprotein 1	(P11279):S197	CEQDRPSPTT	191	1	S7
LAMP1_HUMAN	P11279	LAMP1	Lysosome-associated membrane glycoprotein 1	(P11279):T199	CEQDRPSPTTAPP	191	2	T9; T10
LAMP1_HUMAN	P11279	LAMP1	Lysosome-associated membrane glycoprotein 1	(P11279):S207	CEQDRPSPTTAPPAPPSPSPSPVPK	191	5	T9; T10; S17; S19; S21
CD68_HUMAN	P34810	CD68	Macrosialin	(P34810):T37	SATLLPSFTVTPTVTESTGTTSHR	29	2	T9; T11
MATN2_HUMAN	O00339	MATN2	Matrilin-2	(O00339):T40	HARTHPQTALLESSCENK	37	1	T4
MATN2_HUMAN	O00339	MATN2	Matrilin-2	(O00339):S905	LSHSTKPSGSPLEEK	898	1	S8
MATN2_HUMAN	O00339	MATN2	Matrilin-2	(O00339):S905	LSHSTKPSGSPLEEKHDQCK	898	1	S8
MATN2_HUMAN	O00339	MATN2	Matrilin-2	(O00339):S905	STKPSGSPLEEK	901	1	S5
MATN2_HUMAN	O00339	MATN2	Matrilin-2	(O00339):T40	THPQTALLESSCENK	40	1	T1
MATN2_HUMAN	O00339	MATN2	Matrilin-2	(O00339):T40	THPQTALLESSCENKR	40	1	T1
MXRA5_HUMAN	Q9NR99	MXRA5	Matrix-remodeling-associated protein 5	(Q9NR99):T1141	VAPSSTMSTHPSR	1136	1	T6
MXRA5_HUMAN	Q9NR99	MXRA5	Matrix-remodeling-associated protein 5	(Q9NR99):T1606	VHASHQLTR	1599	1	T8
MIA3_HUMAN	Q5JRA6	MIA3	Melanoma inhibitory activity protein 3	(Q5JRA6):T768	AVLGTIHPDPEIEESK	764	1	T5
MIA3_HUMAN	Q5JRA6	MIA3	Melanoma inhibitory activity protein 3	(Q5JRA6):S1099	VIGDTHASEVS	1089	1	S11
TIKI1_HUMAN	Q86V40	TRABD2A	Metalloprotease TIKI1	(Q86V40):T372	TSTRPTLSTIFAPK	367	1	T6
MZT2B_HUMAN	Q6NZ67	MZT2B	Mitotic-spindle organizing protein 2B	(Q6NZ67):S130	EGSSQRMPRQPSAT	128	4	S3; S4; S12; T14
MUC1_HUMAN	P15941	MUC1	Mucin-1	(P15941):S38	SGHASSTPGGEKETSATQR	24	2	T7; S15
MUC1_HUMAN	P15941	MUC1	Mucin-1	(P15941):T30	SGHASSTPGGEKETSATQR	24	1	T7
MUC1_HUMAN	P15941	MUC1	Mucin-1	(P15941):T40	SGHASSTPGGEKETSATQR	24	1	T17
MUC1_HUMAN	P15941	MUC1	Mucin-1	(P15941):T1004	SIPSHHSDTPTTLASHSTK	993	1	T12
MUC1_HUMAN	P15941	MUC1	Mucin-1	(P15941):S38	SSTPGGEKETSATQR	28	2	T3; S11
MUC1_HUMAN	P15941	MUC1	Mucin-1	(P15941):T30	SSTPGGEKETSATQR	28	1	T3
MUC1_HUMAN	P15941	MUC1	Mucin-1	(P15941):S993	STPFSIPSHHSDTPTTLASHSTK	989	3	S5; S8; S11
MUC16_HUMAN	Q8WXI7	MUC16	Mucin-16	(Q8WXI7):S4013	ARTEPNSFLTIELR	4007	3	T3; S7; T10
MUC16_HUMAN	Q8WXI7	MUC16	Mucin-16	(Q8WXI7):S10666	DTSTTFPTLTK	10664	6	T2; S3; T4; T5; T8; T10
MUC16_HUMAN	Q8WXI7	MUC16	Mucin-16	(Q8WXI7):S11275	ESSSTLPRTTSR	11274	7	S2; S3; S4; T5; T9; T10; S11
MUC16_HUMAN	Q8WXI7	MUC16	Mucin-16	(Q8WXI7):S8998	ESTSTLTPTPR	8997	6	S2; T3; S4; T5; T7; T9
MUC16_HUMAN	Q8WXI7	MUC16	Mucin-16	(Q8WXI7):T10000	FLHSEMTTLMSR	9993	2	T7; T8
MUC16_HUMAN	Q8WXI7	MUC16	Mucin-16	(Q8WXI7):T8244	FSHSEMTTLVSR	8238	2	T7; T8
MUC16_HUMAN	Q8WXI7	MUC16	Mucin-16	(Q8WXI7):T3397	HKTETWVSTTAIPSTVLNNK	3389	2	T9; T10
MUC16_HUMAN	Q8WXI7	MUC16	Mucin-16	(Q8WXI7):T3398	HKTETWVSTTAIPSTVLNNK	3389	2	T10; T15
MUC16_HUMAN	Q8WXI7	MUC16	Mucin-16	(Q8WXI7):T3398	HKTETWVSTTAIPSTVLNNK	3389	1	T10
MUC16_HUMAN	Q8WXI7	MUC16	Mucin-16	(Q8WXI7):S8644	IHPSSNTPVVNVGTVIYK	8641	4	S4; S5; T7; T14
MUC16_HUMAN	Q8WXI7	MUC16	Mucin-16	(Q8WXI7):S5236	ISTPDHDKSTVPP	5235	4	S2; T3; S9; T10
MUC16_HUMAN	Q8WXI7	MUC16	Mucin-16	(Q8WXI7):S9356	ITRISTPLTR	9352	4	T2; S5; T6; T9
MUC16_HUMAN	Q8WXI7	MUC16	Mucin-16	(Q8WXI7):S3651	ITVIGTSLVTPSSDASAVKTETSTSER	3636	2	S16; S23
MUC16_HUMAN	Q8WXI7	MUC16	Mucin-16	(Q8WXI7):T3822	KAEQTSTQLPTTTSAHPGQVPR	3810	1	T13
MUC16_HUMAN	Q8WXI7	MUC16	Mucin-16	(Q8WXI7):S6360	KIESETTFSLIFR	6357	3	S4; T6; S9
MUC16_HUMAN	Q8WXI7	MUC16	Mucin-16	(Q8WXI7):T6362	KIESETTFSLIFR	6357	2	T6; T7
MUC16_HUMAN	Q8WXI7	MUC16	Mucin-16	(Q8WXI7):S3981	LTSPVVTTSTR	3979	6	T2; S3; T7; T8; S9; T10
MUC16_HUMAN	Q8WXI7	MUC16	Mucin-16	(Q8WXI7):T9871	RIPTEPTFSLTPGFR	9868	1	T4
MUC16_HUMAN	Q8WXI7	MUC16	Mucin-16	(Q8WXI7):T1926	SEVSSSIHPRPETSAPGAETTLTSTPGNR	1902	1	T25
MUC16_HUMAN	Q8WXI7	MUC16	Mucin-16	(Q8WXI7):T3789	SIGHITSAVTPAAMAR	3780	1	T10
MUC16_HUMAN	Q8WXI7	MUC16	Mucin-16	(Q8WXI7):T2718	SIPGITIQGVTESPLHPSSTSPSK	2708	2	T11; T20
MUC16_HUMAN	Q8WXI7	MUC16	Mucin-16	(Q8WXI7):T2718	SIPGITIQGVTESPLHPSSTSPSK	2708	1	T11
MUC16_HUMAN	Q8WXI7	MUC16	Mucin-16	(Q8WXI7):S3977	SKLTSPVVTTSTR	3977	7	S1; T4; S5; T9; T10; S11; T12
MUC16_HUMAN	Q8WXI7	MUC16	Mucin-16	(Q8WXI7):T1870	SLNTGVTR	1864	1	T7
MUC16_HUMAN	Q8WXI7	MUC16	Mucin-16	(Q8WXI7):S4042	SPGSTAITK	4039	3	S4; T5; T8
MUC16_HUMAN	Q8WXI7	MUC16	Mucin-16	(Q8WXI7):S4042	SPGSTAITKGPR	4039	3	S4; T5; T8
MUC16_HUMAN	Q8WXI7	MUC16	Mucin-16	(Q8WXI7):S6152	SPPLTISTHK	6146	3	T5; S7; T8
MUC16_HUMAN	Q8WXI7	MUC16	Mucin-16	(Q8WXI7):T3800	SSGVTFSRPDPTSK	3796	1	T5
MUC16_HUMAN	Q8WXI7	MUC16	Mucin-16	(Q8WXI7):S3976	SSKLTSPVVTTSTR	3976	8	S1; S2; T5; S6; T10; T11; S12; T13
MUC16_HUMAN	Q8WXI7	MUC16	Mucin-16	(Q8WXI7):T9977	SSPGATAQSTLTLATTTAPLAR	9963	2	T15; T16
MUC16_HUMAN	Q8WXI7	MUC16	Mucin-16	(Q8WXI7):S11276	SSSTLPRTTSR	11275	6	S2; S3; T4; T8; T9; S10
MUC16_HUMAN	Q8WXI7	MUC16	Mucin-16	(Q8WXI7):S11276	SSTLPRTTSR	11276	6	S1; S2; T3; T7; T8; S9
MUC16_HUMAN	Q8WXI7	MUC16	Mucin-16	(Q8WXI7):S11277	STLPRTTSR	11277	5	S1; T2; T6; T7; S8
MUC16_HUMAN	Q8WXI7	MUC16	Mucin-16	(Q8WXI7):T6420	TEKPTMSPDTSTR	6416	1	T5
MUC16_HUMAN	Q8WXI7	MUC16	Mucin-16	(Q8WXI7):S10788	TIASLVTHPEAQTSSAIPTSTISPAVSR	10766	2	S23; S27
MUC16_HUMAN	Q8WXI7	MUC16	Mucin-16	(Q8WXI7):T10786	TIASLVTHPEAQTSSAIPTSTISPAVSR	10766	1	T21
MUC16_HUMAN	Q8WXI7	MUC16	Mucin-16	(Q8WXI7):S11284	TLPRTTSR	11278	4	T1; T5; T6; S7
MUC16_HUMAN	Q8WXI7	MUC16	Mucin-16	(Q8WXI7):T3669	TLSPSDTTASTPISTFSR	3663	1	T7
MUC16_HUMAN	Q8WXI7	MUC16	Mucin-16	(Q8WXI7):T3670	TLSPSDTTASTPISTFSR	3663	3	T8; T11; T15
MUC16_HUMAN	Q8WXI7	MUC16	Mucin-16	(Q8WXI7):T3670	TLSPSDTTASTPISTFSR	3663	1	T8
MUC16_HUMAN	Q8WXI7	MUC16	Mucin-16	(Q8WXI7):T5093	TRLEPVTSSLPNFSSTSDK	5087	2	T7; T16
MUC16_HUMAN	Q8WXI7	MUC16	Mucin-16	(Q8WXI7):T6420	TSIQGTEKPTMSPDTSTR	6411	2	T10; T15
MUC16_HUMAN	Q8WXI7	MUC16	Mucin-16	(Q8WXI7):T6420	TSIQGTEKPTMSPDTSTR	6411	1	T10
MUC16_HUMAN	Q8WXI7	MUC16	Mucin-16	(Q8WXI7):S3259	TSISHLPTGTTSPTK	3258	7	T1; S2; S4; T8; T10; T11; S12
MUC16_HUMAN	Q8WXI7	MUC16	Mucin-16	(Q8WXI7):T8762	TSTPGPAQSTISPEISTETITR	8753	2	T10; T17
MUC16_HUMAN	Q8WXI7	MUC16	Mucin-16	(Q8WXI7):S10492	TTSRATLTTSV	10490	7	T1; T2; S3; T6; T8; T9; S10
MUC16_HUMAN	Q8WXI7	MUC16	Mucin-16	(Q8WXI7):T11707	TTSSFSHSSPDATPVMATSPR	11706	1	T2
MUC16_HUMAN	Q8WXI7	MUC16	Mucin-16	(Q8WXI7):S8982	VSTTIPASSEITR	8981	6	S2; T3; T4; S8; S9; T12
GNPTG_HUMAN	Q9UJJ9	GNPTG	N-acetylglucosamine-1-phosphotransferase subunit gamma	(Q9UJJ9):T274	TRPTETSNLEHLGHETPR	271	1	T4
GNPTG_HUMAN	Q9UJJ9	GNPTG	N-acetylglucosamine-1-phosphotransferase subunit gamma	(Q9UJJ9):T276	TRPTETSNLEHLGHETPR	271	2	T6; T16
NPNT_HUMAN	Q6UXI9	NPNT	Nephronectin	(Q6UXI9):T376	VQTDPQKPR	374	1	T3
NID1_HUMAN	P14543	NID1	Nidogen-1	(P14543):S327	RGGADTYSVPSVLSPR	320	1	S8
NUCB1_HUMAN	Q02818	NUCB1	Nucleobindin-1	(Q02818):T39	EETPATESPDTGLYYHR	37	2	T3; T6
NUCB1_HUMAN	Q02818	NUCB1	Nucleobindin-1	(Q02818):T42	EETPATESPDTGLYYHR	37	1	T6
NUCB1_HUMAN	Q02818	NUCB1	Nucleobindin-1	(Q02818):S93	ELDFVSHHVR	88	1	S6
NUCB1_HUMAN	Q02818	NUCB1	Nucleobindin-1	(Q02818):T39	ETPATESPDTGLYYHR	38	2	T2; T5
NUCB1_HUMAN	Q02818	NUCB1	Nucleobindin-1	(Q02818):T42	ETPATESPDTGLYYHR	38	1	T5
NUCB1_HUMAN	Q02818	NUCB1	Nucleobindin-1	(Q02818):T426	FHPDTDDVPVPAPAGDQK	422	1	T5
NUCB1_HUMAN	Q02818	NUCB1	Nucleobindin-1	(Q02818):S444	FHPDTDDVPVPAPAGDQKEVDTSEK	422	1	S23
NUCB1_HUMAN	Q02818	NUCB1	Nucleobindin-1	(Q02818):T426	FHPDTDDVPVPAPAGDQKEVDTSEK	422	1	T5
NUCB1_HUMAN	Q02818	NUCB1	Nucleobindin-1	(Q02818):S444	FHPDTDDVPVPAPAGDQKEVDTSEKK	422	1	S23
NUCB1_HUMAN	Q02818	NUCB1	Nucleobindin-1	(Q02818):T426	FHPDTDDVPVPAPAGDQKEVDTSEKK	422	1	T5
NUCB1_HUMAN	Q02818	NUCB1	Nucleobindin-1	(Q02818):T443	FHPDTDDVPVPAPAGDQKEVDTSEKK	422	1	T22
NUCB1_HUMAN	Q02818	NUCB1	Nucleobindin-1	(Q02818):T39	GAPNKEETPATESPDTGLYYH	32	2	T8; T11
NUCB1_HUMAN	Q02818	NUCB1	Nucleobindin-1	(Q02818):S44	GAPNKEETPATESPDTGLYYHR	32	3	T8; T11; S13
NUCB1_HUMAN	Q02818	NUCB1	Nucleobindin-1	(Q02818):T39	GAPNKEETPATESPDTGLYYHR	32	3	T8; T11; T16
NUCB1_HUMAN	Q02818	NUCB1	Nucleobindin-1	(Q02818):T39	GAPNKEETPATESPDTGLYYHR	32	2	T8; T11
NUCB1_HUMAN	Q02818	NUCB1	Nucleobindin-1	(Q02818):T42	GAPNKEETPATESPDTGLYYHR	32	1	T11
NUCB1_HUMAN	Q02818	NUCB1	Nucleobindin-1	(Q02818):T39	KEETPATESPDTGLYYHR	36	2	T4; T7
NUCB1_HUMAN	Q02818	NUCB1	Nucleobindin-1	(Q02818):T42	KEETPATESPDTGLYYHR	36	1	T7
NUCB1_HUMAN	Q02818	NUCB1	Nucleobindin-1	(Q02818):S93	LDFVSHHVR	89	1	S5
NUCB1_HUMAN	Q02818	NUCB1	Nucleobindin-1	(Q02818):S369	LSQETEALGR	368	1	S2
NUCB1_HUMAN	Q02818	NUCB1	Nucleobindin-1	(Q02818):T372	LSQETEALGR	368	1	T5
NUCB1_HUMAN	Q02818	NUCB1	Nucleobindin-1	(Q02818):T148	QFEHLDPQNQHTFEAR	137	1	T12
NUCB1_HUMAN	Q02818	NUCB1	Nucleobindin-1	(Q02818):T42	RGAPNKEETPATESPDTGLYYHR	31	1	T12
NUCB1_HUMAN	Q02818	NUCB1	Nucleobindin-1	(Q02818):T42	TPATESPDTGLYYHR	39	1	T4
NUCB1_HUMAN	Q02818	NUCB2	Nucleobindin-2	(P80303):S408	GIPPSGPAGELKFEPHI	404	1	S5
NUCB1_HUMAN	Q02818	NUCB2	Nucleobindin-2	(P80303):S408	IPPSGPAGELKFEPHI	405	1	S4
NUCB1_HUMAN	Q02818	NUCB2	Nucleobindin-2	(P80303):Y389	LEYHQVIQQMEQK	387	1	Y3
NUCB2_HUMAN	P80303	NUCB2	Nucleobindin-2	(P80303):S408	LQQGIPPSGPAGELKFEPHI	401	1	S8
NUCB2_HUMAN	P80303	NUCB2	Nucleobindin-2	(P80303):T32	VPIDIDKTK	25	1	T8
NUCB2_HUMAN	P80303	NUCB2	Nucleobindin-2	(P80303):T32	VPIDIDKTKVQNIHPVESAK	25	1	T8
NUCB2_HUMAN	P80303	NUCB2	Nucleobindin-2	(P80303):S42	VQNIHPVESAK	34	1	S9
NUCB2_HUMAN	P80303	NUCB2	Nucleobindin-2	(P80303):S42	VQNIHPVESAKIEPPDTGLYYDEYLK	34	1	S9
FKB11_HUMAN	Q9NYL4	FKBP11	Peptidyl-prolyl cis-trans isomerase FKBP11	(Q9NYL4):T31	AGLETESPVR	27	1	T5
FKB11_HUMAN	Q9NYL4	FKBP11	Peptidyl-prolyl cis-trans isomerase FKBP11	(Q9NYL4):T31	EAGLETESPVR	26	1	T6
PIGX_HUMAN	Q8TBF5	PIGX	Phosphatidylinositol-glycan biosynthesis class X protein	(Q8TBF5):T31	GPAAAFTAAR	25	1	T7
IC1_HUMAN	P05155	SERPING1	Plasma protease C1 inhibitor	(P05155):T47	VATTVISK	45	2	T3; T4
IC1_HUMAN	P05155	SERPING1	Plasma protease C1 inhibitor	(P05155):T48	VATTVISK	45	1	T4
PODXL_HUMAN	O00592	PODXL	Podocalyxin	(O00592):T180	AEHLTTPHPTSPLSPR	175	1	T6
PODXL_HUMAN	O00592	PODXL	Podocalyxin	(O00592):S125	GGGSGNPTTTIESPKSTK	110	5	T8; T9; T10; S16; T17
PODXL_HUMAN	O00592	PODXL	Podocalyxin	(O00592):S122	NPTTTIESPKSTK	115	6	T3; T4; T5; S8; S11; T12
PODXL_HUMAN	O00592	PODXL	Podocalyxin	(O00592):T202	QPTSTHPVATPTSSGHDHLMK	191	1	T12
PODXL_HUMAN	O00592	PODXL	Podocalyxin	(O00592):S163	SSHSVTTDLTSTK	162	7	S2; S4; T6; T7; T10; S11; T12
PODXL_HUMAN	O00592	PODXL	Podocalyxin	(O00592):T330	TPSPTVAHESNWAK	330	2	T1; T5
PODXL_HUMAN	O00592	PODXL	Podocalyxin	(O00592):T330	TPSPTVAHESNWAK	330	1	T1
PODXL_HUMAN	O00592	PODXL	Podocalyxin	(O00592):T334	TPSPTVAHESNWAK	330	1	T5
GALT5_HUMAN	Q7Z7M9	GALNT5	Polypeptide N-acetylgalactosaminyltransferase 5	(Q7Z7M9):T420	ALLPEDSGTHQVLR	412	1	T9
SAP_HUMAN	P07602	PSAP	Proactivator polypeptide	(P07602):T401	LPALTVHVTQPK	393	1	T9
SAP_HUMAN	P07602	PSAP	Proactivator polypeptide	(P07602):T401	TQPKDGGFCEVCKK	401	1	T1
SAP_HUMAN	P07602	PSAP	Proactivator polypeptide	(P07602):T401	VTQPKDGGFCEVCK	400	1	T2
SAP_HUMAN	P07602	PSAP	Proactivator polypeptide	(P07602):T401	VTQPKDGGFCEVCKK	400	1	T2
LRP1_HUMAN	Q07954	LRP1	Prolow-density lipoprotein receptor-related protein 1	(Q07954):T894	CDGDNDCLDNSDEAPALCHQHTCPSDR	873	1	T22
LRP1_HUMAN	Q07954	LRP1	Prolow-density lipoprotein receptor-related protein 1	(Q07954):T894	CDGDNDCLDNSDEAPALCHQHTCPSDRFK	873	1	T22
LRP1_HUMAN	Q07954	LRP1	Prolow-density lipoprotein receptor-related protein 1	(Q07954):T2857	HFVCDHDRDCADGSDESPECEYPTCGPSEFR	2834	1	T24
LRP1_HUMAN	Q07954	LRP1	Prolow-density lipoprotein receptor-related protein 1	(Q07954):T1101	SCEGVTHVCDPSVK	1096	1	T6
LRP1_HUMAN	Q07954	LRP1	Prolow-density lipoprotein receptor-related protein 1	(Q07954):T2773	TCGPSSFSCPGTHVCVPER	2773	1	T1
LRP1_HUMAN	Q07954	LRP1	Prolow-density lipoprotein receptor-related protein 1	(Q07954):S897	WKCDGDNDCLDNSDEAPALCHQHTCPSDR	871	1	S27
FPRP_HUMAN	Q9P2B2	PTGFRN	Prostaglandin F2 receptor negative regulator	(Q9P2B2):S150	VLADSLHVGPSARPPPSLSLR	140	1	S11
CASC4_HUMAN	Q6P4E1	CASC4	Protein CASC4	(Q6P4E1):S350	QATKDRVSDFHK	343	2	T3; S8
DLK1_HUMAN	P80370	DLK1	Protein delta homolog 1	(P80370):T256	ALSPQQVTR	249	1	T8
DLK1_HUMAN	P80370	DLK1	Protein delta homolog 1	(P80370):T269	LTPGVHELPVQQPEHR	268	1	T2
LMAN1_HUMAN	P49257	LMAN1	Protein ERGIC-53	(P49257):T276	EPPTPDKEISEK	273	1	T4
LMAN1_HUMAN	P49257	LMAN1	Protein ERGIC-53	(P49257):T433	ETTQHFIDIK	431	1	T3
LMAN1_HUMAN	P49257	LMAN1	Protein ERGIC-53	(P49257):T433	LVSGMQHPGSAGGVYETTQHF	416	1	T18
LMAN1_HUMAN	P49257	LMAN1	Protein ERGIC-53	(P49257):T433	LVSGMQHPGSAGGVYETTQHFIDIK	416	1	T18
LMAN1_HUMAN	P49257	LMAN1	Protein ERGIC-53	(P49257):T276	QLTEPGKEPPTPDKEISEK	266	1	T11
OS9_HUMAN	Q13438	OS9	Protein OS-9	(Q13438):S529	KPPPSPQPTEEDPEHR	525	1	S5
PRC1_HUMAN	O43663	PRC1	Protein regulator of cytokinesis 1	(O43663):S554	ENLELNGSILSGG	547	1	S8
SE1L1_HUMAN	Q9UBV2	SEL1L	Protein sel-1 homolog 1	(Q9UBV2):T49	TTLTSDESVKDHTTAGR	37	2	T13; T14
SE1L1_HUMAN	Q9UBV2	SEL1L	Protein sel-1 homolog 1	(Q9UBV2):T49	TTLTSDESVKDHTTAGR	37	1	T13
SE1L1_HUMAN	Q9UBV2	SEL1L	Protein sel-1 homolog 1	(Q9UBV2):T50	TTLTSDESVKDHTTAGR	37	1	T14
YIPF3_HUMAN	Q9GZM5	YIPF3	Protein YIPF3	(Q9GZM5):T346	AVAVTLQSH	342	1	T5
S38AA_HUMAN	Q9HBR0	SLC38A10	Putative sodium-coupled neutral amino acid transporter 10	(Q9HBR0):T902	EVAATGTSILK	898	1	T5
S38AA_HUMAN	Q9HBR0	SLC38A10	Putative sodium-coupled neutral amino acid transporter 10	(Q9HBR0):S997	GGDHVPVSHEQPR	990	1	S8
S38AA_HUMAN	Q9HBR0	SLC38A10	Putative sodium-coupled neutral amino acid transporter 10	(Q9HBR0):T886	LAEEFPGQSQDVTGGSQDR	874	1	T13
S38AA_HUMAN	Q9HBR0	SLC38A10	Putative sodium-coupled neutral amino acid transporter 10	(Q9HBR0):S806	SLEHSEGPVGR	802	1	S5
S38AA_HUMAN	Q9HBR0	SLC38A10	Putative sodium-coupled neutral amino acid transporter 10	(Q9HBR0):S806	SLEHSEGPVGRDPAGPPDGGPDTEPR	802	1	S5
S38AA_HUMAN	Q9HBR0	SLC38A10	Putative sodium-coupled neutral amino acid transporter 10	(Q9HBR0):T902	VAATGTSILK	899	1	T4
S38AA_HUMAN	Q9HBR0	SLC38A10	Putative sodium-coupled neutral amino acid transporter 10	(Q9HBR0):S965	VISDGEQGGQQGHR	963	1	S3
SE6L2_HUMAN	Q6UXD5	SEZ6L2	Seizure 6-like protein 2	(Q6UXD5):T100	ATEPGTGPLTTAVTPNGVR	95	4	T6; T10; T11; T14
MUC24_HUMAN	Q04900	CD164	Sialomucin core protein 24	(Q04900):T54	VTTPAPETCEGR	53	2	T2; T3
SL9A1_HUMAN	P19634	SLC9A1	Sodium/hydrogen exchanger 1	(P19634):S40	HGLQLSPTASTIR	35	1	S6
SL9A1_HUMAN	P19634	SLC9A1	Sodium/hydrogen exchanger 1	(P19634):T42	LQLSPTASTIR	37	1	T6
SL9A1_HUMAN	P19634	SLC9A1	Sodium/hydrogen exchanger 1	(P19634):T42	QLSPTASTIR	38	1	T5
MMP11_HUMAN	P24347	MMP11	Stromelysin-3	(P24347):T265	GVQHLYGQPWPTVTSR	252	1	T14
QSOX1_HUMAN	O00391	QSOX1	Sulfhydryl oxidase 1	(O00391):T289	IAPTVWK	286	1	T4
SDC3_HUMAN	O75056	SDC3	Syndecan-3	(O75056):S250	LVSTATSRPR	248	3	S3; T4; S7
SDC3_HUMAN	O75056	SDC3	Syndecan-3	(O75056):T296	TPTPETFLTTIR	291	3	T6; T9; T10
SDC4_HUMAN	P31431	SDC4	Syndecan-4	(P31431):T101	AGSGSQVPTEPKKLEENEVIPK	93	1	T9
TARSH_HUMAN	Q7Z7G0	ABI3BP	Target of Nesh-SH3	(Q7Z7G0):T238	IQSTYDQDHTVPAYVPR	229	1	T10
TENA_HUMAN	P24821	TNC	Tenascin	(P24821):T799	RVTTTRLDAPSQIEVK	797	1	T3
TENX_HUMAN	P22105	TNXB	Tenascin-X	(P22105):T2320	VPGHEDGVTISGLEPDHK	2312	1	T9
TXND5_HUMAN	Q8NBS9	TXNDC5	Thioredoxin domain-containing protein 5	(Q8NBS9):T306	TETGATETVTPSEAPVLA	297	1	T10
TXND5_HUMAN	Q8NBS9	TXNDC5	Thioredoxin domain-containing protein 5	(Q8NBS9):S308	TETGATETVTPSEAPVLAAEPEADK	297	1	S12
TXND5_HUMAN	Q8NBS9	TXNDC5	Thioredoxin domain-containing protein 5	(Q8NBS9):T304	TETGATETVTPSEAPVLAAEPEADK	297	2	T8; T10
TXND5_HUMAN	Q8NBS9	TXNDC5	Thioredoxin domain-containing protein 5	(Q8NBS9):S308	TETGATETVTPSEAPVLAAEPEADKGTVL	297	1	S12
THSD4_HUMAN	Q6ZMP0	THSD4	Thrombospondin type-1 domain-containing protein 4	(Q6ZMP0):T553	RPGEPFNGQMVTEGR	542	1	T12
THSD4_HUMAN	Q6ZMP0	THSD4	Thrombospondin type-1 domain-containing protein 4	(Q6ZMP0):T553	RPGEPFNGQMVTEGRSQEEGEQK	542	1	T12
GPNMB_HUMAN	Q14956	GPNMB	Transmembrane glycoprotein NMB	(Q14956):S333	AAAPGPCPPPPPPPRPS	317	1	S17
TACD2_HUMAN	P09758	TACSTD2	Tumor-associated calcium signal transducer 2	(P09758):S93	TLVRPSEHALVDNDGLYDPDCDPEGR	88	1	S6
VSIG4_HUMAN	Q9Y279	VSIG4	V-set and immunoglobulin domain-containing protein 4	(Q9Y279):T144	LSVSKPTVTTGSGYGFTVPQGMR	138	1	T7
VCAM1_HUMAN	P19320	VCAM1	Vascular cell adhesion protein 1	(P19320):T30	FKIETTPESR	25	1	T6
CSPG2_HUMAN	P13611	VCAN	Versican core protein	(P13611):T2233	EESTKHFPK	2230	1	T4
CSPG2_HUMAN	P13611	VCAN	Versican core protein	(P13611):T2531	EFEDSTLKPNR	2526	1	T6
CSPG2_HUMAN	P13611	VCAN	Versican core protein	(P13611):S1942	EYSTVSHPIAK	1940	2	S3; S6
CSPG2_HUMAN	P13611	VCAN	Versican core protein	(P13611):T1943	EYSTVSHPIAK	1940	1	T4
CSPG2_HUMAN	P13611	VCAN	Versican core protein	(P13611):T2531	FEDSTLKPNR	2527	1	T5
CSPG2_HUMAN	P13611	VCAN	Versican core protein	(P13611):T2531	FREFEDSTLKPNR	2524	1	T8
CSPG2_HUMAN	P13611	VCAN	Versican core protein	(P13611):T1418	HLVTTVPKDPEAAEAR	1415	1	T4
CSPG2_HUMAN	P13611	VCAN	Versican core protein	(P13611):T2701	KSATVIPEIEGIK	2698	1	T4
CSPG2_HUMAN	P13611	VCAN	Versican core protein	(P13611):T2701	KSATVIPEIEGIKAEAK	2698	1	T4
CSPG2_HUMAN	P13611	VCAN	Versican core protein	(P13611):T2701	SATVIPEIEGIKAEAK	2699	1	T3
CSPG2_HUMAN	P13611	VCAN	Versican core protein	(P13611):T643	YLSTTPFPSQHR	639	1	T5
CSPG2_HUMAN	P13611	VCAN	Versican core protein	(P13611):T1943	YSTVSHPIAK	1941	1	T3
VLDLR_HUMAN	P98155	VLDLR	Very low-density lipoprotein receptor	(P98155):T71	KTCAESDFVCNNGQCVPSR	70	1	T2
VLDLR_HUMAN	P98155	VLDLR	Very low-density lipoprotein receptor	(P98155):T71	TCAESDFVCNNGQCVPSR	71	1	T1
LMAN2_HUMAN	Q12907	LMAN2	Vesicular integral-membrane protein VIP36	(Q12907):T47	DITDGNSEHLKR	45	1	T3
XXLT1_HUMAN	Q8NBI6	XXYLT1	Xyloside xylosyltransferase 1	(Q8NBI6):S77	GSVAPAPGAK	76	1	S2
XYLT2_HUMAN	Q9H1B5	XYLT2	Xylosyltransferase 2	(Q9H1B5):S87	GRAESPGVPVAK	83	1	S5

## Sheet: OV 2_MGL-FT_VVA
Entry	Accessions	Gene	UniProt	Unambiguous Sites (reduced)	Sequence	N-	Number of Tn	Modifications
AEBP1_HUMAN	Q8IUX7	AEBP1	Adipocyte enhancer-binding protein 1	(Q8IUX7):S113	ESLEGSPRPPK	108	1	S6
AMRP_HUMAN	P30533	LRPAP1	Alpha-2-macroglobulin receptor-associated protein	(P30533):T134	QVTSNSLSGTQEDGLDDPR	132	1	T3
AMRP_HUMAN	P30533	LRPAP1	Alpha-2-macroglobulin receptor-associated protein	(P30533):T134	QVTSNSLSGTQEDGLDDPRLEK	132	1	T3
CATD_HUMAN	P07339	CTSD	Cathepsin D	(P07339):T63	VTEGPIPEVLK	62	1	T2
CATD_HUMAN	P07339	CTSD	Cathepsin D	(P07339):T63	VTEGPIPEVLK	62	1	T2;
CLUS_HUMAN	P10909	CLU	Clusterin	(P10909):T388	VTTVASHTSDSDVPSGVTEVVVK	386	1	T3
CCD80_HUMAN	Q76M96	CCDC80	Coiled-coil domain-containing protein 80	(Q76M96):S409	RPSVSENLYPPSR	407	1	S3
CCD80_HUMAN	Q76M96	CCDC80	Coiled-coil domain-containing protein 80	(Q76M96):T89	LARPTEPPAR	85	1	T5
CO1A1_HUMAN	P02452	COL1A1	Collagen alpha-1(I) chain	(P02452):T478	GARGEPGPTGLPGPPGERG	470	1	T9
COCA1_HUMAN	Q99715	COL12A1	Collagen alpha-1(XII) chain	(Q99715):T2295	EHTTVKPTEAPTEPPTPPPPPTIPPAR	2288	4	T8; T12; T16; T22
COEA1_HUMAN	Q05707	COL14A1	Collagen alpha-1(XIV) chain	(Q05707):T67	LLVTPTSGGK	62	1	T6
COEA1_HUMAN	Q05707	COL14A1	Collagen alpha-1(XIV) chain	(Q05707):T1010	TQSLPTRPPTFPPTIPPAK	1005	3	T6; T10; T14
COFA1_HUMAN	P39059	COL15A1	Collagen alpha-1(XV) chain	(P39059):T548	WITPAQR	546	1	T3
CO6A3_HUMAN	P12111	COL6A3	Collagen alpha-3(VI) chain	(P12111):T1619	ATPAPPGVDTPPPSRPEK	1618	2	T2; T10
CO6A3_HUMAN	P12111	COL6A3	Collagen alpha-3(VI) chain	(P12111):T1619	ATPAPPGVDTPPPSRPEK	1618	1	T2
CO4A_HUMAN	P0C0L4	C4A	Complement C4-A	(P0C0L4):S1242	GDNLYWGSVTGSQSNAVSPTPAPR	1225	1	S18
CT2NL_HUMAN	Q9P2B4	CTTNBP2NL	CTTNBP2 N-terminal-like protein	(Q9P2B4):T314	TESFPAERTHGSNIAK	314	1	T1
EMIL1_HUMAN	Q9Y6C2	EMILIN1	EMILIN-1	(Q9Y6C2):S622	GPGAGPGVGGPSR	611	1	S12
EMIL1_HUMAN	Q9Y6C2	EMILIN1	EMILIN-1	(Q9Y6C2):S622	GPGAGPGVGGPSR	611	1	S12
EMIL2_HUMAN	Q9BXX0	EMILIN2	EMILIN-2	(Q9BXX0):T132	TLRPTPARPR	128	1	T5
ERP44_HUMAN	Q9BS26	ERP44	Endoplasmic reticulum resident protein 44	(Q9BS26):S385	EFHHGPDPTDTAPGEQAQDVASSPPESSFQK	359	3	T9; S27; S28
ERP44_HUMAN	Q9BS26	ERP44	Endoplasmic reticulum resident protein 44	(Q9BS26):S386	EFHHGPDPTDTAPGEQAQDVASSPPESSFQK	359	2	T9; S28
ERP44_HUMAN	Q9BS26	ERP44	Endoplasmic reticulum resident protein 44	(Q9BS26):T367	EFHHGPDPTDTAPGEQAQDVASSPPESSFQK	359	2	T9; T11
ERP44_HUMAN	Q9BS26	ERP44	Endoplasmic reticulum resident protein 44	(Q9BS26):T367	EFHHGPDPTDTAPGEQAQDVASSPPESSFQK	359	1	T9
ERP44_HUMAN	Q9BS26	ERP44	Endoplasmic reticulum resident protein 44	(Q9BS26):T367	EFHHGPDPTDTAPGEQAQ	359	1	T9
ERP44_HUMAN	Q9BS26	ERP44	Endoplasmic reticulum resident protein 44	(Q9BS26):T367	EFHHGPDPTDTAPGEQAQDVA	359	1	T9
ERP44_HUMAN	Q9BS26	ERP44	Endoplasmic reticulum resident protein 44	(Q9BS26):S386	PTDTAPGEQAQDVASSPPESSFQK	366	2	T2; S21
ERP44_HUMAN	Q9BS26	ERP44	Endoplasmic reticulum resident protein 44	(Q9BS26):T367	EFHHGPDPTDTAPGEQAQD	359	1	T9
ERLN2_HUMAN	O94905	ERLIN2	Erlin-2	(O94905):T336	LSFGLEDEPLETATKEN	323	1	T14
FIBA_HUMAN	P02671	FGA	Fibrinogen alpha chain	(P02671):S285	GGSTSYGTGSETESPR	272	1	S14
FINC_HUMAN	P02751	FN1	Fibronectin	(P02751):S280	HTSVQTTSSGSGPFTDVR	273	1	S8
FINC_HUMAN	P02751	FN1	Fibronectin	(P02751):T278	HTSVQTTSSGSGPFTDVR	273	2	T6; T7
FINC_HUMAN	P02751	FN1	Fibronectin	(P02751):T279	HTSVQTTSSGSGPFTDVR	273	1	T7
FINC_HUMAN	P02751	FN1	Fibronectin	(P02751):T2060	RTTPPTTATPIR	2059	4	T2; T3; T6; T7
FINC_HUMAN	P02751	FN1	Fibronectin	(P02751):T2060	RTTPPTTATPIR	2059	2	T2; T3
FINC_HUMAN	P02751	FN1	Fibronectin	(P02751):T2064	RTTPPTTATPIR	2059	2	T6; T7
FINC_HUMAN	P02751	FN1	Fibronectin	(P02751):T2345	RPGGEPSPEGTTGQSYNQYSQR	2335	1	T11
GLU2B_HUMAN	P14314	PRKCSH	Glucosidase 2 subunit beta	(P14314):S293	SEALPTDLPAPSAPDLTEPK	282	2	T6; S12
GLU2B_HUMAN	P14314	PRKCSH	Glucosidase 2 subunit beta	(P14314):T287	SEALPTDLPAPSAPDLTEPK	282	1	T6
HEMO_HUMAN	P02790	HPX	Hemopexin	(P02790):T24	TPLPPTSAHGNVAEGETKPDPDVTER	24	1	T1
HG2A_HUMAN	P04233	CD74	HLA class II histocompatibility antigen gamma chain	(P04233):T203	HSLEQKPTDAPPK	196	1	T8
HG2A_HUMAN	P04233	CD74	HLA class II histocompatibility antigen gamma chain	(P04233):T203	LEQKPTDAPPK	198	1	T6
HG2A_HUMAN	P04233	CD74	HLA class II histocompatibility antigen gamma chain	(P04233):T287	ESLELEDPSSGLGVTK	273	1	T15
HG2A_HUMAN	P04233	CD74	HLA class II histocompatibility antigen gamma chain	(P04233):T203	LEQKPTDAPPK	198	1	T6
IBP5_HUMAN	P24593	IGFBP5	Insulin-like growth factor-binding protein 5	(P24593):T172	FVGGAENTAHPR	165	1	T8
IBP5_HUMAN	P24593	IGFBP5	Insulin-like growth factor-binding protein 5	(P24593):T172	FVGGAENTAHPR	165	1	T8
IBP6_HUMAN	P24592	IGFBP6	Insulin-like growth factor-binding protein 6	(P24592):T126	ESKPQAGTARPQDVNR	119	1	T8
IBP7_HUMAN	Q16270	IGFBP7	Insulin-like growth factor-binding protein 7	(Q16270):T220	TELLPGDRDNLAIQTR	206	1	T15
IBP7_HUMAN	Q16270	IGFBP7	Insulin-like growth factor-binding protein 7	(Q16270):T264	ITVVDALHEIPVK	263	1	T2
IBP7_HUMAN	Q16270	IGFBP7	Insulin-like growth factor-binding protein 7	(Q16270):T264	ITVVDALHEIPVK	263	1	T2
ITIH1_HUMAN	P19827	ITIH1	Inter-alpha-trypsin inhibitor heavy chain H1	(P19827):T653	ALQPSPTHSSSNTQR	647	1	T7
JAM1_HUMAN	Q9Y624	F11R	Junctional adhesion molecule A	(Q9Y624):T30	SVTVHSSEPEVR	28	1	T3
KNG1_HUMAN	P01042	KNG1	Kininogen-1	(P01042):T273	DIPTNSPELEETLTHTITK	270	1	T4
LPP_HUMAN	Q93052	LPP	Lipoma-preferred partner	(Q93052):S11	STGEPLGHVPAR	11	1	S1
LAMP1_HUMAN	P11279	LAMP1	Lysosome-associated membrane glycoprotein 1	(P11279):S207	RPSPTTAPPAPPSPSPSPVPK	195	5	T5; T6; S13; S15; S17
MATN2_HUMAN	O00339	MATN2	Matrilin-2	(O00339):S905	LSHSTKPSGSPLEEK	898	1	S8
MMP14_HUMAN	P50281	MMP14	Matrix metalloproteinase-14	(P50281):S304	TTSRPSVPDKPK	299	3	T1; T2; S6
MMP14_HUMAN	P50281	MMP14	Matrix metalloproteinase-14	(P50281):T299	TTSRPSVPDKPK	299	2	T1; T2
MXRA5_HUMAN	Q9NR99	MXRA5	Matrix-remodeling-associated protein 5	(Q9NR99):T2390	VIPTSSEK	2387	1	T4
MIA3_HUMAN	Q5JRA6	MIA3	Melanoma inhibitory activity protein 3	(Q5JRA6):S1099	VIGDTHASEVSQKPNTEK	1089	1	S11
MIA3_HUMAN	Q5JRA6	MIA3	Melanoma inhibitory activity protein 3	(Q5JRA6):T1093	VIGDTHASEVSQKPNTEK	1089	2	T5; T16
MYPC1_HUMAN	Q00872	MYBPC1	Myosin-binding protein C, slow-type	(Q00872):T76	VGEDITFIAKVK	71	1	T6
NID1_HUMAN	P14543	NID1	Nidogen-1	(P14543):S327	RGGADTYSVPSVLSPR	320	1	S8
NID1_HUMAN	P14543	NID1	Nidogen-1	(P14543):T339	AATERPLGPPTER	337	2	T3; T11
NUCB1_HUMAN	Q02818	NUCB1	Nucleobindin-1	(Q02818):T39	GAPNKEETPATESPDTGLYYHR	32	2	T8; T11
NUCB1_HUMAN	Q02818	NUCB1	Nucleobindin-1	(Q02818):T42	GAPNKEETPATESPDTGLYYHR	32	1	T11
NUCB1_HUMAN	Q02818	NUCB1	Nucleobindin-1	(Q02818):T39	KEETPATESPDTGLYYHR	36	2	T4; T7
NUCB1_HUMAN	Q02818	NUCB1	Nucleobindin-1	(Q02818):T39	EETPATESPDTGLYYHR	37	2	T3; T6
NUCB1_HUMAN	Q02818	NUCB1	Nucleobindin-1	(Q02818):T42	EETPATESPDTGLYYHR	37	1	T6
NUCB1_HUMAN	Q02818	NUCB1	Nucleobindin-1	(Q02818):T42	ETPATESPDTGLYYHR	38	1	T5
NUCB1_HUMAN	Q02818	NUCB1	Nucleobindin-1	(Q02818):T426	FHPDTDDVPVPAPAGDQK	422	1	T5
NUCB2_HUMAN	P80303	NUCB2	Nucleobindin-2	(P80303):T32	VPIDIDKTK	25	1	T8
NUCB2_HUMAN	P80303	NUCB2	Nucleobindin-2	(P80303):S42	VQNIHPVESAK	34	1	S9
NUCB2_HUMAN	P80303	NUCB2	Nucleobindin-2	(P80303):Y389	LEYHQVIQQMEQK	387	1	Y3;
NUCB2_HUMAN	P80303	NUCB2	Nucleobindin-2	(P80303):S408	LQQGIPPSGPAGELK	401	1	S8
NUCB2_HUMAN	P80303	NUCB2	Nucleobindin-2	(P80303):S408	IPPSGPAGELK	405	1	S4
NUCB2_HUMAN	P80303	NUCB2	Nucleobindin-2	(P80303):T32	VPIDIDKTK	25	1	T8
NUCB2_HUMAN	P80303	NUCB2	Nucleobindin-2	(P80303):S42	VQNIHPVESAK	34	1	S9
FKB11_HUMAN	Q9NYL4	FKBP11	Peptidyl-prolyl cis-trans isomerase FKBP11	(Q9NYL4):T31	EAGLETESPVR	26	1	T6
IC1_HUMAN	P05155	SERPING1	Plasma protease C1 inhibitor	(P05155):T47	VATTVISK	45	2	T3; T4
IC1_HUMAN	P05155	SERPING1	Plasma protease C1 inhibitor	(P05155):T48	VATTVISK	45	1	T4
GALT5_HUMAN	Q7Z7M9	GALNT5	Polypeptide N-acetylgalactosaminyltransferase 5	(Q7Z7M9):T420	ALLPEDSGTHQVLR	412	1	T9
FPRP_HUMAN	Q9P2B2	PTGFRN	Prostaglandin F2 receptor negative regulator	(Q9P2B2):S150	VGPSARPPPSLSLR	147	1	S4
LMAN1_HUMAN	P49257	LMAN1	Protein ERGIC-53	(P49257):T276	QLTEPGKEPPTPDKEISEK	266	1	T11
LMAN1_HUMAN	P49257	LMAN1	Protein ERGIC-53	(P49257):T276	EPPTPDKEISEK	273	1	T4
OS9_HUMAN	Q13438	OS9	Protein OS-9	(Q13438):S529	KPPPSPQPTEEDPEHR	525	1	S5
SE1L1_HUMAN	Q9UBV2	SEL1L	Protein sel-1 homolog 1	(Q9UBV2):T50	TTLTSDESVKDHTTAGR	37	1	T14
SPRL1_HUMAN	Q14515	SPARCL1	SPARC-like protein 1	(Q14515):T398	EKVHENENIGTTEPGEHQEAK	388	1	T11
SPRL1_HUMAN	Q14515	SPARCL1	SPARC-like protein 1	(Q14515):T398	VHENENIGTTEPGEHQEAK	390	1	T9
SPRL1_HUMAN	Q14515	SPARCL1	SPARC-like protein 1	(Q14515):T399	VHENENIGTTEPGEHQEAK	390	1	T10
QSOX1_HUMAN	O00391	QSOX1	Sulfhydryl oxidase 1	(O00391):T289	IAPTVWK	286	1	T4
TARSH_HUMAN	Q7Z7G0	ABI3BP	Target of Nesh-SH3	(Q7Z7G0):T238	IQSTYDQDHTVPAYVPR	229	1	T10
TXND5_HUMAN	Q8NBS9	TXNDC5	Thioredoxin domain-containing protein 5	(Q8NBS9):S308	TETGATETVTPSEAPVLAAEPEADK	297	1	S12
TXND5_HUMAN	Q8NBS9	TXNDC5	Thioredoxin domain-containing protein 5	(Q8NBS9):S308	TETGATETVTPSEAPVLAAEPEADKGTVL	297	1	S12
TXND5_HUMAN	Q8NBS9	TXNDC5	Thioredoxin domain-containing protein 5	(Q8NBS9):T304	TETGATETVTPSEAPVLAAEPEADK	297	2	T8; T10
TXND5_HUMAN	Q8NBS9	TXNDC5	Thioredoxin domain-containing protein 5	(Q8NBS9):T304	TETGATETVTPSEAPVLAAEPEADKGTVL	297	2	T8; T10
TXND5_HUMAN	Q8NBS9	TXNDC5	Thioredoxin domain-containing protein 5	(Q8NBS9):T306	TVTPSEAPVLAAEPEADK	304	1	T3
TXND5_HUMAN	Q8NBS9	TXNDC5	Thioredoxin domain-containing protein 5	(Q8NBS9):T306	TETGATETVTPSEAPVLAAEPEADKGTVL	297	1	T10
TIPRL_HUMAN	O75663	TIPRL	TIP41-like protein	(O75663):S216	TYMLREYTSRESK	208	1	S9
CSPG2_HUMAN	P13611	VCAN	Versican core protein	(P13611):T643	YLSTTPFPSQHR	639	1	T5
CSPG2_HUMAN	P13611	VCAN	Versican core protein	(P13611):T1418	HLVTTVPK	1415	1	T4
CSPG2_HUMAN	P13611	VCAN	Versican core protein	(P13611):T1418	HLVTTVPKDPEAAEAR	1415	1	T4
CSPG2_HUMAN	P13611	VCAN	Versican core protein	(P13611):S1942	EYSTVSHPIAK	1940	2	S3; S6
CSPG2_HUMAN	P13611	VCAN	Versican core protein	(P13611):T1943	EYSTVSHPIAK	1940	1	T4
CSPG2_HUMAN	P13611	VCAN	Versican core protein	(P13611):S2058	STILPTAEVEGTKAPVEKEEVK	2058	4	S1; T2; T6; T12
CSPG2_HUMAN	P13611	VCAN	Versican core protein	(P13611):S2058	STILPTAEVEGTKAPVEK	2058	4	S1; T2; T6; T12
CSPG2_HUMAN	P13611	VCAN	Versican core protein	(P13611):Y2406	AYGFEMAK	2405	1	Y2;
CSPG2_HUMAN	P13611	VCAN	Versican core protein	(P13611):T2516	STDGSFQDR	2515	1	T2
CSPG2_HUMAN	P13611	VCAN	Versican core protein	(P13611):T2531	FREFEDSTLKPNR	2524	1	T8
CSPG2_HUMAN	P13611	VCAN	Versican core protein	(P13611):T2531	EFEDSTLKPNR	2526	1	T6
CSPG2_HUMAN	P13611	VCAN	Versican core protein	(P13611):T2701	KSATVIPEIEGIK	2698	1	T4
CSPG2_HUMAN	P13611	VCAN	Versican core protein	(P13611):T2701	SATVIPEIEGIK	2699	1	T3
CSPG2_HUMAN	P13611	VCAN	Versican core protein	(P13611):T3025	GQDSTIAASEQQVAAR	3021	1	T5
CSPG2_HUMAN	P13611	VCAN	Versican core protein	(P13611):S2473	HPEVPSAK	2468	1	S6
VWA1_HUMAN	Q6PCB0	VWA1	von Willebrand factor A domain-containing protein 1	(Q6PCB0):T322	TRPGEAGPGASGPESGAGPAPTQLA	301	1	T22
VWA1_HUMAN	Q6PCB0	VWA1	von Willebrand factor A domain-containing protein 1	(Q6PCB0):T437	APTPGTASR	435	1	T3
XXLT1_HUMAN	Q8NBI6	XXYLT1	Xyloside xylosyltransferase 1	(Q8NBI6):S77	GSVAPAPGAK	76	1	S2

## Sheet: OV 3_VVA
Entry	Accessions	Gene	UniProt	Unambiguous Sites (reduced)	Sequence2	N-	Number of Tn	Modifications
TARSH_HUMAN	Q7Z7G0	ABI3BP	Target of Nesh-SH3	(Q7Z7G0):T238	IQSTYDQDHTVPAYVPR	229	1	T10
TARSH_HUMAN	Q7Z7G0	ABI3BP	Target of Nesh-SH3	(Q7Z7G0):S331	ISARPTTVTPETVPR	330	4	S2; T6; T7; T9
TARSH_HUMAN	Q7Z7G0	ABI3BP	Target of Nesh-SH3	(Q7Z7G0):S331	ISARPTTVTPETVPR	330	3	S2; T6; T7
TARSH_HUMAN	Q7Z7G0	ABI3BP	Target of Nesh-SH3	(Q7Z7G0):T335	ISARPTTVTPETVPR	330	2	T6; T7
TARSH_HUMAN	Q7Z7G0	ABI3BP	Target of Nesh-SH3	(Q7Z7G0):T335	ISARPTTVTPETVPR	330	1	T6
TARSH_HUMAN	Q7Z7G0	ABI3BP	Target of Nesh-SH3	(Q7Z7G0):T336	ISARPTTVTPETVPR	330	2	T7; T9
TARSH_HUMAN	Q7Z7G0	ABI3BP	Target of Nesh-SH3	(Q7Z7G0):S331	SARPTTVTPETVPR	331	4	S1; T5; T6; T8
TARSH_HUMAN	Q7Z7G0	ABI3BP	Target of Nesh-SH3	(Q7Z7G0):S331	SARPTTVTPETVPR	331	3	S1; T5; T6
TARSH_HUMAN	Q7Z7G0	ABI3BP	Target of Nesh-SH3	(Q7Z7G0):T335	SARPTTVTPETVPR	331	2	T5; T6
TARSH_HUMAN	Q7Z7G0	ABI3BP	Target of Nesh-SH3	(Q7Z7G0):T335	SARPTTVTPETVPR	331	1	T5
TARSH_HUMAN	Q7Z7G0	ABI3BP	Target of Nesh-SH3	(Q7Z7G0):T336	SARPTTVTPETVPR	331	2	T6; T8
TARSH_HUMAN	Q7Z7G0	ABI3BP	Target of Nesh-SH3	(Q7Z7G0):S364	STKPTTSSALDVSETTLASSEKPWIVPTAK	345	7	T2; T5; T6; T15; T16; S20; T28
TARSH_HUMAN	Q7Z7G0	ABI3BP	Target of Nesh-SH3	(Q7Z7G0):T753	STPRPTGTPLER	748	1	T6
TARSH_HUMAN	Q7Z7G0	ABI3BP	Target of Nesh-SH3	(Q7Z7G0):T749	STPRPTGTPLER	748	2	T2; T6
TARSH_HUMAN	Q7Z7G0	ABI3BP	Target of Nesh-SH3	(Q7Z7G0):T487	TTSAGTITPK	486	3	T2; T6; T8
TARSH_HUMAN	Q7Z7G0	ABI3BP	Target of Nesh-SH3	(Q7Z7G0):T487	TTSAGTITPK	486	2	T2; T6
ADA29_HUMAN	Q9UKF5	ADAM29	Disintegrin and metalloproteinase domain-containing protein 29	(Q9UKF5):S714	QQDVQTPSAKEEEK	707	1	S8
ATS1_HUMAN	Q9UHI8	ADAMTS1	A disintegrin and metalloproteinase with thrombospondin motifs 1	(Q9UHI8):T170	LATAAPGEKPPAPLQF	168	1	T3
ATS4_HUMAN	O75173	ADAMTS4	A disintegrin and metalloproteinase with thrombospondin motifs 4	(O75173):T806	YSFFVPRPTPSTPR	798	1	T9
AEBP1_HUMAN	Q8IUX7	AEBP1	Adipocyte enhancer-binding protein 1	(Q8IUX7):T380	KGEELEEEWTPTEK	369	1	T12
AEBP1_HUMAN	Q8IUX7	AEBP1	Adipocyte enhancer-binding protein 1	(Q8IUX7):T961	VTAHAEGYTPSAK	953	2	Y8; T9
AEBP1_HUMAN	Q8IUX7	AEBP1	Adipocyte enhancer-binding protein 1	(Q8IUX7):S963	VTAHAEGYTPSAK	953	3	T2; T9; S11
AGRIN_HUMAN	O00468	AGRN	Agrin	(O00468):T1313	RPPTTAPSR	1309	1	T5
ANGL4_HUMAN	Q9BY76	ANGPTL4	Angiopoietin-related protein 4	(Q9BY76):S323	SVPFSTWDQDHDLR	323	1	S1
ANGL4_HUMAN	Q9BY76	ANGPTL4	Angiopoietin-related protein 4	(Q9BY76):S327	SVPFSTWDQDHDLR	323	1	S5
A4_HUMAN	P05067	APP	Amyloid beta A4 protein	(P05067):T651	GLTTRPGSGLTNIK	649	3	T3; T4; T11
ASPH_HUMAN	Q12797	ASPH	Aspartyl/asparaginyl beta-hydroxylase	(Q12797):S115	STSEPAVPPEEAEPHTEPEEQVPVEAEPQNIEDEAK	113	1	S3
ASPH_HUMAN	Q12797	ASPH	Aspartyl/asparaginyl beta-hydroxylase	(Q12797):T114	STSEPAVPPEEAEPHTEPEEQVPVEAEPQNIEDEAK	113	2	T2; T16
ASPH_HUMAN	Q12797	ASPH	Aspartyl/asparaginyl beta-hydroxylase	(Q12797):T114	STSEPAVPPEEAEPHTEPEEQVPVEAEPQNIEDEAK	113	1	T2
AT12A_HUMAN	P54707	ATP12A	Potassium-transporting ATPase alpha chain 2	(P54707):T549	STAKTFHTAYMELGGLGER	548	1	T2
B2MG_HUMAN	P61769	B2M	Beta-2-microglobulin	(P61769):T88	LLYYTEFTPTEKDEYACR	84	2	T5; T8;
B2MG_HUMAN	P61769	B2M	Beta-2-microglobulin	(P61769):T106	VNHVTLSQPK	102	1	T5
B2MG_HUMAN	P61769	B2M	Beta-2-microglobulin	(P61769):T93	YTEFTPTEKDEYACR	87	1	T7;
B2MG_HUMAN	P61769	B2M	Beta-2-microglobulin	(P61769):T91	YYTEFTPTEKDEYACR	86	1	T6;
BICC1_HUMAN	Q9H694	BICC1	Protein bicaudal C homolog 1	(Q9H694):S826	GIGPGSHSEFAASIGSPK	821	1	S6
C1QT1_HUMAN	Q9BXJ1	C1QTNF1	Complement C1q tumor necrosis factor-related protein 1	(Q9BXJ1):S63	YRPSQDQGLPASR	60	1	S4
C1R_HUMAN	P00736	C1R	Complement C1r subcomponent	(P00736):T45	NFETTTVITVPTGYR	41	2	T5; T6
C1R_HUMAN	P00736	C1R	Complement C1r subcomponent	(P00736):T45	PYPNNFETTTVITVPTGYR	37	2	T9; T10
C1S_HUMAN	P09871	C1S	Complement C1s subcomponent	(P09871):T604	VEKPTADAEAY	600	1	T5
C1S_HUMAN	P09871	C1S	Complement C1s subcomponent	(P09871):T604	VEKPTADAEAYVFTPNMICAGGEK	600	2	T5; T14;
C1S_HUMAN	P09871	C1S	Complement C1s subcomponent	(P09871):T604	VEKPTADAEAYVFTPNMICAGGEKG	600	2	T5; T14;
CO2_HUMAN	P06681	C2	Complement C2	(P06681):T234	SHMLGATNPTQK	225	1	T10
CO3_HUMAN	P01024	C3	Complement C3	(P01024):T887	HQQTVTIPPK	882	1	T6
CO3_HUMAN	P01024	C3	Complement C3	(P01024):T887	RHQQTVTIPPK	881	1	T7
CO4A_HUMAN	P0C0L4	C4A	Complement C4-A	(P0C0L4):T904	AFSVVPTAAAAVSLK	898	1	T7
CO4A_HUMAN	P0C0L4	C4A	Complement C4-A	(P0C0L4):S1238	GDNLYWGSVTGSQSNAVSPTPAPR	1225	2	S14; S18
CO4A_HUMAN	P0C0L4	C4A	Complement C4-A	(P0C0L4):T1244	GDNLYWGSVTGSQSNAVSPTPAPR	1225	1	T20
CO4A_HUMAN	P0C0L4	C4A	Complement C4-A	(P0C0L4):T698	LGQYASPTAK	691	1	T8
CO4A_HUMAN	P0C0L4	C4A	Complement C4-A	(P0C0L4):T904	SVVPTAAAAVSLK	900	1	T5
CO8G_HUMAN	P07360	C8G	Complement component C8 gamma chain	(P07360):T35	RPASPISTIQPK	28	1	T8
CALU_HUMAN	O43852	CALU	Calumenin	(O43852):S261	DWILPSDYDHAEAEAR	256	1	S6
CALU_HUMAN	O43852	CALU	Calumenin	(O43852):T303	VGSQATDFGEALVR	298	1	T6
CALU_HUMAN	O43852	CALU	Calumenin	(O43852):S35	VHHEPQLSDK	28	1	S8
CALX_HUMAN	P27824	CANX	Calnexin	(P27824):T66	APVPTGEV	62	1	T5
CALX_HUMAN	P27824	CANX	Calnexin	(P27824):T66	APVPTGEVYF	62	1	T5
CALX_HUMAN	P27824	CANX	Calnexin	(P27824):T66	APVPTGEVYFAD	62	1	T5
CALX_HUMAN	P27824	CANX	Calnexin	(P27824):T66	APVPTGEVYFADS	62	1	T5
CALX_HUMAN	P27824	CANX	Calnexin	(P27824):T50	DDVIEEVEDSKPDTTAPPSSPK	36	1	T15
CALX_HUMAN	P27824	CANX	Calnexin	(P27824):T50	DSKPDTTAPPSSPK	44	1	T7
CALX_HUMAN	P27824	CANX	Calnexin	(P27824):T50	DVIEEVEDSKPDTTAPPSSPK	37	1	T14
CALX_HUMAN	P27824	CANX	Calnexin	(P27824):T50	EDSKPDTTAPPSSPK	43	1	T8
CALX_HUMAN	P27824	CANX	Calnexin	(P27824):T66	KAPVPTGEVYFADSFDR	61	1	T6
CALX_HUMAN	P27824	CANX	Calnexin	(P27824):T50	SKPDTTAPPSSPK	45	1	T6
CALX_HUMAN	P27824	CANX	Calnexin	(P27824):T50	VEDSKPDTTAPPSSPK	42	1	T9
CALX_HUMAN	P27824	CANX	Calnexin	(P27824):T50	VIEEVEDSKPDTTAPPSSPK	38	1	T13
CCD47_HUMAN	Q96A33	CCDC47	Coiled-coil domain-containing protein 47	(Q96A33):T121	NKDPITIVDVPA	116	1	T6
CCD80_HUMAN	Q76M96	CCDC80	Coiled-coil domain-containing protein 80	(Q76M96):T351	ATTLPPAPATTVTR	350	5	T2; T3; T10; T11; T13
CCD80_HUMAN	Q76M96	CCDC80	Coiled-coil domain-containing protein 80	(Q76M96):T89	LARPTEPPAR	85	1	T5
CCD80_HUMAN	Q76M96	CCDC80	Coiled-coil domain-containing protein 80	(Q76M96):S409	RPSVSENLYPPSR	407	1	S3
CCD80_HUMAN	Q76M96	CCDC80	Coiled-coil domain-containing protein 80	(Q76M96):S411	RPSVSENLYPPSR	407	1	S5
OX2G_HUMAN	P41217	CD200	OX-2 membrane glycoprotein	(P41217):T45	EQLYTPASLK	41	1	T5
CD248_HUMAN	Q9HCU0	CD248	Endosialin	(Q9HCU0):S442	VPYHSSVLSVTR	438	3	S5; S6; S9
DAF_HUMAN	P08174	CD55	Complement decay-accelerating factor	(P08174):T343	HFHETTPNK	339	2	T5; T6
DAF_HUMAN	P08174	CD55	Complement decay-accelerating factor	(P08174):T343	HFHETTPNK	339	2	T5; T6
DAF_HUMAN	P08174	CD55	Complement decay-accelerating factor	(P08174):T317	TTTKTTTPNAQATR	316	6	T2; T3; T5; T6; T7; T13
DAF_HUMAN	P08174	CD55	Complement decay-accelerating factor	(P08174):T328	TTTPNAQATR	320	1	T9
HG2A_HUMAN	P04233	CD74	HLA class II histocompatibility antigen gamma chain	(P04233):T203	HSLEQKPTDAPPK	196	1	T8
HG2A_HUMAN	P04233	CD74	HLA class II histocompatibility antigen gamma chain	(P04233):T203	LEQKPTDAPPK	198	1	T6
C1QR1_HUMAN	Q9NPY3	CD93	Complement component C1q receptor	(Q9NPY3):T499	AATASPTRGPEGTPK	497	3	T3; T7; T13
C1QR1_HUMAN	Q9NPY3	CD93	Complement component C1q receptor	(Q9NPY3):T499	AATASPTRGPEGTPK	497	2	T3; T7
C1QR1_HUMAN	Q9NPY3	CD93	Complement component C1q receptor	(Q9NPY3):T503	AATASPTRGPEGTPK	497	1	T7
C1QR1_HUMAN	Q9NPY3	CD93	Complement component C1q receptor	(Q9NPY3):S522	ATPTTSRPSLSSDAPITSAPLK	512	5	T2; T4; S11; S12; S18
C1QR1_HUMAN	Q9NPY3	CD93	Complement component C1q receptor	(Q9NPY3):S522	ATPTTSRPSLSSDAPITSAPLK	512	7	T2; T4; T5; S11; S12; T17; S18
C1QR1_HUMAN	Q9NPY3	CD93	Complement component C1q receptor	(Q9NPY3):S523	ATPTTSRPSLSSDAPITSAPLK	512	3	T2; S12; S18
C1QR1_HUMAN	Q9NPY3	CD93	Complement component C1q receptor	(Q9NPY3):S523	ATPTTSRPSLSSDAPITSAPLK	512	4	T2; T4; S12; S18
C1QR1_HUMAN	Q9NPY3	CD93	Complement component C1q receptor	(Q9NPY3):S523	ATPTTSRPSLSSDAPITSAPLK	512	6	T2; T4; T5; S12; T17; S18
C1QR1_HUMAN	Q9NPY3	CD93	Complement component C1q receptor	(Q9NPY3):T515	ATPTTSRPSLSSDAPITSAPLK	512	3	T4; T5; T17
C1QR1_HUMAN	Q9NPY3	CD93	Complement component C1q receptor	(Q9NPY3):T516	ATPTTSRPSLSSDAPITSAPLK	512	2	T5; T17
C1QR1_HUMAN	Q9NPY3	CD93	Complement component C1q receptor	(Q9NPY3):S478	SLGPPSGPPDEEDKGEK	473	1	S6
C99L2_HUMAN	Q8TCZ2	CD99L2	CD99 antigen-like protein 2	(Q8TCZ2):T100	WNHVTTTTKRPVTTR	95	6	T5; T6; T7; T8; T13; T14
CDON_HUMAN	Q4KMG0	CDON	Cell adhesion molecule-related/down-regulated by oncogenes	(Q4KMG0):S932	RVPGASEYPVK	927	1	S6
CFAB_HUMAN	P00751	CFB	Complement factor B	(P00751):S687	FLCTGGVSPYADPNTCR	680	3	T4; S8; T15;
CFAB_HUMAN	P00751	CFB	Complement factor B	(P00751):T683	FLCTGGVSPYADPNTCR	680	1	T4;
CFAB_HUMAN	P00751	CFB	Complement factor B	(P00751):T612	LPPTTTCQQQK	609	3	T4; T5; T6;
CFAB_HUMAN	P00751	CFB	Complement factor B	(P00751):T612	LPPTTTCQQQK	609	1	T4;
CFAB_HUMAN	P00751	CFB	Complement factor B	(P00751):T613	LPPTTTCQQQK	609	2	T5; T6;
CFAB_HUMAN	P00751	CFB	Complement factor B	(P00751):T612	LPPTTTCQQQKEELLPAQDIK	609	3	T4; T5; T6;
CFAB_HUMAN	P00751	CFB	Complement factor B	(P00751):T613	LPPTTTCQQQKEELLPAQDIK	609	2	T5; T6;
CFAB_HUMAN	P00751	CFB	Complement factor B	(P00751):T591	YGQTIRPICLPCTEGTTR	588	4	T4; T13; T16; T17
CFAB_HUMAN	P00751	CFB	Complement factor B	(P00751):T591	YGQTIRPICLPCTEGTTR	588	3	T4; T13; T16
CFAB_HUMAN	P00751	CFB	Complement factor B	(P00751):T600	YGQTIRPICLPCTEGTTR	588	1	T13
CKAP4_HUMAN	Q07065	CKAP4	Cytoskeleton-associated protein 4	(Q07065):T512	VQEQVHTLLSQDQAQAAR	506	1	T7
CLCC1_HUMAN	Q96S66	CLCC1	Chloride channel CLIC-like protein 1	(Q96S66):S65	DVSPDLSCADEISECYHK	53	1	S13;
CSTN1_HUMAN	O94985	CLSTN1	Calsyntenin-1	(O94985):T260	ISIKPTCTPGWQGWNNR	255	1	T6;
CLUS_HUMAN	P10909	CLU	Clusterin	(P10909):T388	VTTVASHTSDSDVPSGVTEVVVK	386	1	T3
CNPY4_HUMAN	Q8N129	CNPY4	Protein canopy homolog 4	(Q8N129):T207	EITDGEEKTEGEEEQEEEEEEEEEEGGDK	205	1	T3
COCA1_HUMAN	Q99715	COL12A1	Collagen alpha-1(XII) chain	(Q99715):T2295	EHTTVKPTEAPTEPPTPPPPPTIPPAR	2288	4	T8; T12; T16; T22
COFA1_HUMAN	P39059	COL15A1	Collagen alpha-1(XV) chain	(P39059):T548	WITPAQR	546	1	T3
COIA1_HUMAN	P39060	COL18A1	Collagen alpha-1(XVIII) chain	(P39060):T842	DGEPGDPGEDGKPGDTGPQGFPGTPGDVGPK	819	1	T24
COIA1_HUMAN	P39060	COL18A1	Collagen alpha-1(XVIII) chain	(P39060):S709	LPAPPPVTTPPLAGGSSTEDSR	689	2	T8; S21
CO1A1_HUMAN	P02452	COL1A1	Collagen alpha-1(I) chain	(P02452):T478	GEPGPTGLPGPPGER	473	1	T6
CO1A1_HUMAN	P02452	COL1A1	Collagen alpha-1(I) chain	(P02452):S979	GFPGLPGPSGEPGK	971	1	S9
CO1A1_HUMAN	P02452	COL1A1	Collagen alpha-1(I) chain	(P02452):T337	GNDGATGAAGPPGPTGPAGPPGFPGAVGAK	323	1	T15
CO1A1_HUMAN	P02452	COL1A1	Collagen alpha-1(I) chain	(P02452):T948	GSPGADGPAGAPGTPGPQGIAGQR	935	1	T14
CO1A2_HUMAN	P08123	COL1A2	Collagen alpha-2(I) chain	(P08123):T1073	TGHPGTVGPAGIR	1068	1	T6
CO3A1_HUMAN	P02461	COL3A1	Collagen alpha-1(III) chain	(P02461):T721	GAAGPPGPPGAAGTPGLQGMPGER	708	1	T14;
CO3A1_HUMAN	P02461	COL3A1	Collagen alpha-1(III) chain	(P02461):T721	GAAGPPGPPGAAGTPGLQGMPGER	708	1	T14
CO3A1_HUMAN	P02461	COL3A1	Collagen alpha-1(III) chain	(P02461):T721	GAAGPPGPPGAAGTPGLQGMPGERG	708	1	T14
CO3A1_HUMAN	P02461	COL3A1	Collagen alpha-1(III) chain	(P02461):S1145	GPVGPSGPPGK	1140	1	S6
CO3A1_HUMAN	P02461	COL3A1	Collagen alpha-1(III) chain	(P02461):S346	GSDGQPGPPGPPGTAGFPGSPGAK	327	2	T14; S20
CO3A1_HUMAN	P02461	COL3A1	Collagen alpha-1(III) chain	(P02461):T340	GSDGQPGPPGPPGTAGFPGSPGAK	327	1	T14
CO3A1_HUMAN	P02461	COL3A1	Collagen alpha-1(III) chain	(P02461):T953	GSPGAQGPPGAPGPLGIAGITGAR	933	1	T21
CO5A1_HUMAN	P20908	COL5A1	Collagen alpha-1(V) chain	(P20908):T1380	GDDGEPGQTGSPGPTGEPGPSGPPGK	1366	1	T15
CO5A1_HUMAN	P20908	COL5A1	Collagen alpha-1(V) chain	(P20908):S293	YEYPYYEDPEDLGKEPTPSK	275	1	S19
CO5A2_HUMAN	P05997	COL5A2	Collagen alpha-2(V) chain	(P05997):T424	GETGPPGPVGSPGLPGAIGTDGTPGAK	405	1	T20
CO5A2_HUMAN	P05997	COL5A2	Collagen alpha-2(V) chain	(P05997):T236	GPQGLQGQQGGAGPTGPPGEPGDPGPMGPIGSR	222	1	T15;
CO5A2_HUMAN	P05997	COL5A2	Collagen alpha-2(V) chain	(P05997):T434	GPTGSPGTSGPPGSAGPPGSPGPQGSTGPQGIR	432	1	T3
CO5A2_HUMAN	P05997	COL5A2	Collagen alpha-2(V) chain	(P05997):T1271	TDPGVHATLK	1264	1	T8
CO5A2_HUMAN	P05997	COL5A2	Collagen alpha-2(V) chain	(P05997):T1022	VGPTGATGDK	1019	1	T4
CATD_HUMAN	P07339	CTSD	Cathepsin D	(P07339):T63	VTEGPIPEVLK	62	1	T2
FBLN3_HUMAN	Q12805	EFEMP1	EGF-containing fibulin-like extracellular matrix protein 1	(Q12805):T178	AAGYEQSEHNVCQDIDECTAGTHNCR	160	1	T19;
FBLN3_HUMAN	Q12805	EFEMP1	EGF-containing fibulin-like extracellular matrix protein 1	(Q12805):T178	IQCAAGYEQSEHNVCQDIDECTAGTHNCR	157	1	T22;
FBLN3_HUMAN	Q12805	EFEMP1	EGF-containing fibulin-like extracellular matrix protein 1	(Q12805):T219	RGEQCVDIDECTIPPYCHQR	208	1	T12;
EGFL6_HUMAN	Q8IUX8	EGFL6	Epidermal growth factor-like protein 6	(Q8IUX8):T300	NVTPEPTRTPTPK	298	3	T3; T7; T9
EGFR_HUMAN	P00533	EGFR	Epidermal growth factor receptor	(P00533):T302	NYVVTDHGSCVR	298	1	T5;
EMSA1_HUMAN	Q6PJG2	ELMSAN1	ELM2 and SANT domain-containing protein 1	(Q6PJG2):S507	CGVEFSEPSLATK	502	2	S6; S9
EMIL1_HUMAN	Q9Y6C2	EMILIN1	EMILIN-1	(Q9Y6C2):S274	VSTHDQELGHLNNHHGGSSSSGGSR	251	1	S24
EMIL2_HUMAN	Q9BXX0	EMILIN2	EMILIN-2	(Q9BXX0):T132	TLRPTPARPR	128	1	T5
ERP44_HUMAN	Q9BS26	ERP44	Endoplasmic reticulum resident protein 44	(Q9BS26):S380	ASSPPESSFQK	379	1	S2
ERP44_HUMAN	Q9BS26	ERP44	Endoplasmic reticulum resident protein 44	(Q9BS26):T367	EFHHGPDPTD	359	1	T9
ERP44_HUMAN	Q9BS26	ERP44	Endoplasmic reticulum resident protein 44	(Q9BS26):T367	EFHHGPDPTDTAPG	359	1	T9
ERP44_HUMAN	Q9BS26	ERP44	Endoplasmic reticulum resident protein 44	(Q9BS26):T367	EFHHGPDPTDTAPGEQ	359	1	T9
ERP44_HUMAN	Q9BS26	ERP44	Endoplasmic reticulum resident protein 44	(Q9BS26):T367	EFHHGPDPTDTAPGEQA	359	1	T9
ERP44_HUMAN	Q9BS26	ERP44	Endoplasmic reticulum resident protein 44	(Q9BS26):T367	EFHHGPDPTDTAPGEQAQ	359	1	T9
ERP44_HUMAN	Q9BS26	ERP44	Endoplasmic reticulum resident protein 44	(Q9BS26):T367	EFHHGPDPTDTAPGEQAQD	359	1	T9
ERP44_HUMAN	Q9BS26	ERP44	Endoplasmic reticulum resident protein 44	(Q9BS26):T367	EFHHGPDPTDTAPGEQAQDV	359	1	T9
ERP44_HUMAN	Q9BS26	ERP44	Endoplasmic reticulum resident protein 44	(Q9BS26):T367	EFHHGPDPTDTAPGEQAQDVA	359	1	T9
ERP44_HUMAN	Q9BS26	ERP44	Endoplasmic reticulum resident protein 44	(Q9BS26):T367	EFHHGPDPTDTAPGEQAQDVAS	359	1	T9
ERP44_HUMAN	Q9BS26	ERP44	Endoplasmic reticulum resident protein 44	(Q9BS26):S380	EFHHGPDPTDTAPGEQAQDVASSPPESSFQK	359	1	S22
ERP44_HUMAN	Q9BS26	ERP44	Endoplasmic reticulum resident protein 44	(Q9BS26):S385	EFHHGPDPTDTAPGEQAQDVASSPPESSFQK	359	3	T9; S27; S28
ERP44_HUMAN	Q9BS26	ERP44	Endoplasmic reticulum resident protein 44	(Q9BS26):S386	EFHHGPDPTDTAPGEQAQDVASSPPESSFQK	359	2	T9; S28
ERP44_HUMAN	Q9BS26	ERP44	Endoplasmic reticulum resident protein 44	(Q9BS26):T367	EFHHGPDPTDTAPGEQAQDVASSPPESSFQK	359	2	T9; T11
ERP44_HUMAN	Q9BS26	ERP44	Endoplasmic reticulum resident protein 44	(Q9BS26):T367	EFHHGPDPTDTAPGEQAQDVASSPPESSFQK	359	1	T9
ERP44_HUMAN	Q9BS26	ERP44	Endoplasmic reticulum resident protein 44	(Q9BS26):T369	EFHHGPDPTDTAPGEQAQDVASSPPESSFQK	359	1	T11
ERP44_HUMAN	Q9BS26	ERP44	Endoplasmic reticulum resident protein 44	(Q9BS26):S386	FHHGPDPTDTAPGEQAQDVASSPPESSFQK	360	2	T8; S27
ERP44_HUMAN	Q9BS26	ERP44	Endoplasmic reticulum resident protein 44	(Q9BS26):T367	FHHGPDPTDTAPGEQAQDVASSPPESSFQK	360	2	T8; T10
ERP44_HUMAN	Q9BS26	ERP44	Endoplasmic reticulum resident protein 44	(Q9BS26):T367	FHHGPDPTDTAPGEQAQDVASSPPESSFQK	360	1	T8
ERP44_HUMAN	Q9BS26	ERP44	Endoplasmic reticulum resident protein 44	(Q9BS26):S386	PTDTAPGEQAQDVASSPPESSFQK	366	2	T2; S21
ERP44_HUMAN	Q9BS26	ERP44	Endoplasmic reticulum resident protein 44	(Q9BS26):T367	PTDTAPGEQAQDVASSPPESSFQK	366	1	T2
ERP44_HUMAN	Q9BS26	ERP44	Endoplasmic reticulum resident protein 44	(Q9BS26):S386	REFHHGPDPTDTAPGEQAQDVASSPPESSFQK	358	2	T10; S29
ERP44_HUMAN	Q9BS26	ERP44	Endoplasmic reticulum resident protein 44	(Q9BS26):S380	TAPGEQAQDVASSPPESSFQK	369	1	S12
ERP44_HUMAN	Q9BS26	ERP44	Endoplasmic reticulum resident protein 44	(Q9BS26):S380	VASSPPESSFQK	378	1	S3
JAM1_HUMAN	Q9Y624	F11R	Junctional adhesion molecule A	(Q9Y624):T30	SVTVHSSEPEVR	28	1	T3
F194B_HUMAN	Q5W0A0	FAM194B	Protein FAM194B	(Q5W0A0):S678	MNRLLNYATTPDLENFIEAVSISLMDNK	658	4	T9; T10; S21; S23;
FANCA_HUMAN	O15360	FANCA	Fanconi anemia group A protein	(O15360):S1004	SYDHSENSDLVFGGR	997	1	S8
FBLN2_HUMAN	P98095	FBLN2	Fibulin-2	(P98095):T357	STGPEGVTHAPSLGK	350	1	T8
FIBA_HUMAN	P02671	FGA	Fibrinogen alpha chain	(P02671):S562	ESSSHHPGIAEFPSR	559	1	S4
FIBA_HUMAN	P02671	FGA	Fibrinogen alpha chain	(P02671):T557	GSESGIFTNTK	548	1	T10
FIBA_HUMAN	P02671	FGA	Fibrinogen alpha chain	(P02671):T616	MADEAGSEADHEGTHSTK	603	1	T14
FIBA_HUMAN	P02671	FGA	Fibrinogen alpha chain	(P02671):T619	MADEAGSEADHEGTHSTK	603	1	T17
FKB11_HUMAN	Q9NYL4	FKBP11	Peptidyl-prolyl cis-trans isomerase FKBP11	(Q9NYL4):T31	EAGLETESPVR	26	1	T6
FINC_HUMAN	P02751	FN1	Fibronectin	(P02751):T471	AAHEEICTTNEGVMYR	464	1	T8;
FINC_HUMAN	P02751	FN1	Fibronectin	(P02751):T310	AAVYQPQPHPQPPPYGHCVTDSGVVY	291	1	T20
FINC_HUMAN	P02751	FN1	Fibronectin	(P02751):T279	HTSVQTTSSGSGPFTDVR	273	1	T7
FINC_HUMAN	P02751	FN1	Fibronectin	(P02751):S387	QDGHLWCSTTSNYEQDQK	380	3	S8; T9; S11
FINC_HUMAN	P02751	FN1	Fibronectin	(P02751):T389	QDGHLWCSTTSNYEQDQK	380	1	T10
FINC_HUMAN	P02751	FN1	Fibronectin	(P02751):T2346	RPGGEPSPEGTTGQSYNQYSQR	2335	1	T12
FINC_HUMAN	P02751	FN1	Fibronectin	(P02751):T2060	RTTPPTTATPIR	2059	4	T2; T3; T6; T7
FINC_HUMAN	P02751	FN1	Fibronectin	(P02751):T2061	RTTPPTTATPIR	2059	3	T3; T6; T7
FINC_HUMAN	P02751	FN1	Fibronectin	(P02751):T2064	TTPPTTATPIR	2060	1	T5
FINC_HUMAN	P02751	FN1	Fibronectin	(P02751):T402	YSFCTDHTVLVQTR	398	1	T5
FINC_HUMAN	P02751	FN1	Fibronectin	(P02751):T405	YSFCTDHTVLVQTR	398	2	T8; T13
FRAS1_HUMAN	Q86XX4	FRAS1	Extracellular matrix protein FRAS1	(Q86XX4):T2202	SPPVITTNK	2197	1	T6
FRAS1_HUMAN	Q86XX4	FRAS1	Extracellular matrix protein FRAS1	(Q86XX4):T3166	TLADYDHVEEVTK	3166	2	T1; T12
GSLG1_HUMAN	Q92896	GLG1	Golgi apparatus protein 1	(Q92896):S153	EPENEISSDCNHLLWNYK	146	1	S8;
GSLG1_HUMAN	Q92896	GLG1	Golgi apparatus protein 1	(Q92896):T1083	HHCAAITPGR	1077	1	T7
GNPTG_HUMAN	Q9UJJ9	GNPTG	N-acetylglucosamine-1-phosphotransferase subunit gamma	(Q9UJJ9):T274	TRPTETSNLEHLGHETPR	271	1	T4
GPNMB_HUMAN	Q14956	GPNMB	Transmembrane glycoprotein NMB	(Q14956):S333	AAAPGPCPPPPPPPRPS	317	1	S17
HLPDA_HUMAN	Q9Y5L2	HILPDA	Hypoxia-inducible lipid droplet-associated protein	(Q9Y5L2):T41	LEGLLESPSPGTSWTTR	27	2	T15; T16
HLPDA_HUMAN	Q9Y5L2	HILPDA	Hypoxia-inducible lipid droplet-associated protein	(Q9Y5L2):T49	SQLANTEPTK	44	2	T6; T9
1A68_HUMAN	P01891	HLA-A	HLA class I histocompatibility antigen, A-68 alpha chain	(P01891):T224	AVSDHEATLR	217	1	T8
1B38_HUMAN	Q95365	HLA-B	HLA class I histocompatibility antigen, B-38 alpha chain	(Q95365):S156	SWTAADTAAQITQR	156	1	S1
1B58_HUMAN	P10319	HLA-B	HLA class I histocompatibility antigen, B-58 alpha chain	(P10319):T214	THVTHHPVSDHEATLR	211	2	T4; T14
1B58_HUMAN	P10319	HLA-B	HLA class I histocompatibility antigen, B-58 alpha chain	(P10319):T214	THVTHHPVSDHEATLR	211	1	T4
1B38_HUMAN	Q95365	HLA-B	HLA class I histocompatibility antigen, B-38 alpha chain	(Q95365):T282	YTCHVQHEGLPK	281	1	T2;
1C05_HUMAN	Q9TNN7	HLA-C	HLA class I histocompatibility antigen, Cw-5 alpha chain	(Q9TNN7):T249	DGEDQTQDTELVETRPAGDGTFQK	244	1	T6
1C07_HUMAN	P10321	HLA-C	HLA class I histocompatibility antigen, Cw-7 alpha chain	(P10321):T214	THVTHHPLSDHEATLR	211	2	T4; T14
HPT_HUMAN	P00738	HP	Haptoglobin	(P00738):T317	HYEGSTVPEK	312	1	T6
HPT_HUMAN	P00738	HP	Haptoglobin	(P00738):S316	HYEGSTVPEKK	312	2	S5; T6
HPT_HUMAN	P00738	HP	Haptoglobin	(P00738):T317	HYEGSTVPEKK	312	1	T6
ENPL_HUMAN	P14625	HSP90B1	Endoplasmin	(P14625):T44	EGSRTDDEVVQR	40	1	T5
ENPL_HUMAN	P14625	HSP90B1	Endoplasmin	(P14625):T797	ESTAEKDEL	795	1	T3
GRP78_HUMAN	P11021	HSPA5	78 kDa glucose-regulated protein	(P11021):S637	LYGSAGPPPTGEEDTAEKDEL	634	2	S4; T10
GRP78_HUMAN	P11021	HSPA5	78 kDa glucose-regulated protein	(P11021):S637	LYGSAGPPPTGEEDTAEKDEL	634	1	S4
GRP78_HUMAN	P11021	HSPA5	78 kDa glucose-regulated protein	(P11021):T643	LYGSAGPPPTGEEDTAEKDEL	634	1	T10
PGBM_HUMAN	P98160	HSPG2	Basement membrane-specific heparan sulfate proteoglycan core protein	(P98160):S279	QPPVTHAPQPLLPGSVRPLPC	265	2	T5; S15;
PGBM_HUMAN	P98160	HSPG2	Basement membrane-specific heparan sulfate proteoglycan core protein	(P98160):T361	TDEANCPTKRPEEVCGPTQFR	354	2	T8; T18
HYOU1_HUMAN	Q9Y4L1	HYOU1	Hypoxia up-regulated protein 1	(Q9Y4L1):T590	FGGGTTPDAK	585	1	T6
HYOU1_HUMAN	Q9Y4L1	HYOU1	Hypoxia up-regulated protein 1	(Q9Y4L1):T580	LGNTISSLFGGGTTPDAK	577	3	T4; T13; T14
HYOU1_HUMAN	Q9Y4L1	HYOU1	Hypoxia up-regulated protein 1	(Q9Y4L1):T590	LGNTISSLFGGGTTPDAK	577	1	T14
HYOU1_HUMAN	Q9Y4L1	HYOU1	Hypoxia up-regulated protein 1	(Q9Y4L1):T590	SLFGGGTTPDAK	583	1	T8
HYOU1_HUMAN	Q9Y4L1	HYOU1	Hypoxia up-regulated protein 1	(Q9Y4L1):T589	SSLFGGGTTPDAK	582	2	T8; T9
HYOU1_HUMAN	Q9Y4L1	HYOU1	Hypoxia up-regulated protein 1	(Q9Y4L1):T590	SSLFGGGTTPDAK	582	1	T9
HYOU1_HUMAN	Q9Y4L1	HYOU1	Hypoxia up-regulated protein 1	(Q9Y4L1):T589	TISSLFGGGTTPDAK	580	2	T10; T11
HYOU1_HUMAN	Q9Y4L1	HYOU1	Hypoxia up-regulated protein 1	(Q9Y4L1):T589	TISSLFGGGTTPDAK	580	1	T10
HYOU1_HUMAN	Q9Y4L1	HYOU1	Hypoxia up-regulated protein 1	(Q9Y4L1):T590	TISSLFGGGTTPDAK	580	1	T11
ICAM1_HUMAN	P05362	ICAM1	Intercellular adhesion molecule 1	(P05362):S275	ASVSVTAEDEGTQR	274	4	S2; S4; T6; T12
ICAM1_HUMAN	P05362	ICAM1	Intercellular adhesion molecule 1	(P05362):T454	DLEGTYLCR	450	1	T5;
ICAM1_HUMAN	P05362	ICAM1	Intercellular adhesion molecule 1	(P05362):T62	LLGIETPLPK	57	1	T6
ICAM1_HUMAN	P05362	ICAM1	Intercellular adhesion molecule 1	(P05362):T318	VILTKPEVSEGTEVTVK	315	3	T4; T12; T15
IBP2_HUMAN	P18065	IGFBP2	Insulin-like growth factor-binding protein 2	(P18065):T299	LIQGAPTIR	293	1	T7
IBP3_HUMAN	P17936	IGFBP3	Insulin-like growth factor-binding protein 3	(P17936):S287	GKEDVHCYSMQSK	279	1	S9;
IBP3_HUMAN	P17936	IGFBP3	Insulin-like growth factor-binding protein 3	(P17936):S148	SAGSVESPSVSSTHR	145	1	S4
IBP3_HUMAN	P17936	IGFBP3	Insulin-like growth factor-binding protein 3	(P17936):S153	SAGSVESPSVSSTHR	145	1	S9
IBP3_HUMAN	P17936	IGFBP3	Insulin-like growth factor-binding protein 3	(P17936):T277	YGQPLPGYTTK	268	1	T10
IBP6_HUMAN	P24592	IGFBP6	Insulin-like growth factor-binding protein 6	(P24592):T126	ESKPQAGTARPQDVNR	119	1	T8
IBP7_HUMAN	Q16270	IGFBP7	Insulin-like growth factor-binding protein 7	(Q16270):T264	ITVVDALHEIPVK	263	1	T2
IGHA1_HUMAN	P01876	IGHA1	Ig alpha-1 chain C region	(P01876):T106	HYTNPSQDVTVPCPVPSTPPTP	89	2	T18; T21
IGKC_HUMAN	P01834	IGKC	Ig kappa chain C region	(P01834):T98	VYACEVTHQGLSSPVTK	83	1	T16
IGSF8_HUMAN	Q969P0	IGSF8	Immunoglobulin superfamily member 8	(Q969P0):T129	LQAQDAGIYECHTPSTDTR	117	1	T13
JTB_HUMAN	O76095	JTB	Protein JTB	(O76095):T70	AKTTPECGPTGYVEK	68	3	T3; T4; T10
KDEL2_HUMAN	Q7Z4H8	KDELC2	KDEL motif-containing protein 2	(Q7Z4H8):T158	TLSCPTKEPQIAK	153	1	T6
K1199_HUMAN	Q8WUJ3	KIAA1199	Protein KIAA1199	(Q8WUJ3):T1180	NAGVSDCTATAYPK	1171	1	T10
K1199_HUMAN	Q8WUJ3	KIAA1199	Protein KIAA1199	(Q8WUJ3):T1178	NAGVSDCTATAYPK	1171	1	T8
LAMP2_HUMAN	P13473	LAMP2	Lysosome-associated membrane glycoprotein 2	(P13473):T196	TSTVAPTIHTTVPSPTTTPTPK	194	7	T3; T7; T10; T11; T16; T17; T18
LDLR_HUMAN	P01130	LDLR	Low-density lipoprotein receptor	(P01130):S750	TQHTTTRPVPDTSR	738	5	T1; T4; T5; T6; S13
P3H1_HUMAN	Q32P28	LEPRE1	Prolyl 3-hydroxylase 1	(Q32P28):T655	AVGFSSGTENPHGVK	648	1	T8
P3H1_HUMAN	Q32P28	LEPRE1	Prolyl 3-hydroxylase 1	(Q32P28):S505	GQTSPHTPNEK	502	1	S4
LMAN1_HUMAN	P49257	LMAN1	Protein ERGIC-53	(P49257):T276	EPPTPDKEISEK	273	1	T4
LMAN1_HUMAN	P49257	LMAN1	Protein ERGIC-53	(P49257):T276	FQLTEPGKEPPTPDKEISEK	265	1	T12
LMAN1_HUMAN	P49257	LMAN1	Protein ERGIC-53	(P49257):S425	LVSGMQHPGSAGGVYETTQHF	416	1	S10
LMAN1_HUMAN	P49257	LMAN1	Protein ERGIC-53	(P49257):T433	LVSGMQHPGSAGGVYETTQHF	416	1	T18
LMAN1_HUMAN	P49257	LMAN1	Protein ERGIC-53	(P49257):T433	LVSGMQHPGSAGGVYETTQHFIDIK	416	1	T18
LMAN1_HUMAN	P49257	LMAN1	Protein ERGIC-53	(P49257):T276	QLTEPGKEPPTPDK	266	1	T11
LMAN1_HUMAN	P49257	LMAN1	Protein ERGIC-53	(P49257):T276	QLTEPGKEPPTPDKEISEK	266	1	T11
LMAN1_HUMAN	P49257	LMAN1	Protein ERGIC-53	(P49257):T432	SGMQHPGSAGGVYETTQHFIDIK	418	1	T15
LMAN1_HUMAN	P49257	LMAN1	Protein ERGIC-53	(P49257):T433	SGMQHPGSAGGVYETTQHFIDIK	418	1	T16
LMAN1_HUMAN	P49257	LMAN1	Protein ERGIC-53	(P49257):T276	TFQLTEPGKEPPTPDKEISEK	264	1	T13
LMAN2_HUMAN	Q12907	LMAN2	Vesicular integral-membrane protein VIP36	(Q12907):T47	DITDGNSEHLK	45	1	T3
LMAN2_HUMAN	Q12907	LMAN2	Vesicular integral-membrane protein VIP36	(Q12907):T47	DITDGNSEHLKR	45	1	T3
LYOX_HUMAN	P28300	LOX	Protein-lysine 6-oxidase	(P28300):T113	AGSSGVTAGRPRPTAR	107	2	T7; T14
LYOX_HUMAN	P28300	LOX	Protein-lysine 6-oxidase	(P28300):S329	ASFCLEDTSCDYGYHR	321	1	S9;
LYOX_HUMAN	P28300	LOX	Protein-lysine 6-oxidase	(P28300):S329	CLEDTSCDYGYHR	324	1	S6;
LYOX_HUMAN	P28300	LOX	Protein-lysine 6-oxidase	(P28300):S329	SFCLEDTSCDYGYHR	322	1	S8;
LYOX_HUMAN	P28300	LOX	Protein-lysine 6-oxidase	(P28300):T113	TAGSSGVTAGR	106	1	T8
LYOX_HUMAN	P28300	LOX	Protein-lysine 6-oxidase	(P28300):T113	TAGSSGVTAGRPR	106	1	T8
LYOX_HUMAN	P28300	LOX	Protein-lysine 6-oxidase	(P28300):T113	TAGSSGVTAGRPRPT	106	1	T8
LYOX_HUMAN	P28300	LOX	Protein-lysine 6-oxidase	(P28300):T113	TAGSSGVTAGRPRPTAR	106	2	T8; T15
LYOX_HUMAN	P28300	LOX	Protein-lysine 6-oxidase	(P28300):T120	TAGSSGVTAGRPRPTAR	106	1	T15
LYOX_HUMAN	P28300	LOX	Protein-lysine 6-oxidase	(P28300):T413	YTGHHAYASGCTISPY	402	1	T12
LRP1_HUMAN	Q07954	LRP1	Prolow-density lipoprotein receptor-related protein 1	(Q07954):T894	CDGDNDCLDNSDEAPALCHQHTCPSDR	873	1	T22;
LRP1_HUMAN	Q07954	LRP1	Prolow-density lipoprotein receptor-related protein 1	(Q07954):T894	EAPALCHQHTCPSDR	885	1	T10;
LRP1_HUMAN	Q07954	LRP1	Prolow-density lipoprotein receptor-related protein 1	(Q07954):T3735	QCDGTDNCGDGTDEEDCEPPTAHTTHCK	3715	1	T21;
LRP1_HUMAN	Q07954	LRP1	Prolow-density lipoprotein receptor-related protein 1	(Q07954):T1101	SCEGVTHVCDPSVK	1096	1	T6;
LRP1_HUMAN	Q07954	LRP1	Prolow-density lipoprotein receptor-related protein 1	(Q07954):T2773	TCGPSSFSCPGTHVCVPER	2773	1	T1;
LRP1_HUMAN	Q07954	LRP1	Prolow-density lipoprotein receptor-related protein 1	(Q07954):S1531	TNTQPFDLQVYHPSR	1518	1	S14
AMRP_HUMAN	P30533	LRPAP1	Alpha-2-macroglobulin receptor-associated protein	(P30533):T134	RQVTSNSLSGTQEDGLDDPR	131	1	T4
AMRP_HUMAN	P30533	LRPAP1	Alpha-2-macroglobulin receptor-associated protein	(P30533):T248	VSHQGYSTEAEFEEPR	241	1	T8
LTBP3_HUMAN	Q9NS15	LTBP3	Latent-transforming growth factor beta-binding protein 3	(Q9NS15):T530	SVQQSHPTATTTPARPYPELI	523	2	T8; T10
LTBP3_HUMAN	Q9NS15	LTBP3	Latent-transforming growth factor beta-binding protein 3	(Q9NS15):T530	SVQQSHPTATTTPARPYPELI	523	1	T8
MARCO_HUMAN	Q9UEW3	MARCO	Macrophage receptor MARCO	(Q9UEW3):T221	QGATGTPGPQGEK	216	1	T6
MATN2_HUMAN	O00339	MATN2	Matrilin-2	(O00339):S905	LSHSTKPSGSPLEEK	898	1	S8
MCFD2_HUMAN	Q8NI22	MCFD2	Multiple coagulation factor deficiency protein 2	(Q8NI22):Y138	DDDKNNDGYIDYAEFAK	127	1	Y12
MESD_HUMAN	Q14696	MESDC2	LDLR chaperone MESD	(Q14696):S88	RPSAPVDFSK	86	1	S3
MGAT1_HUMAN	P26572	MGAT1	Alpha-1,3-mannosyl-glycoprotein 2-beta-N-acetylglucosaminyltransferase	(P26572):T88	GRVPTAAPPAQPR	84	1	T5
MGAT1_HUMAN	P26572	MGAT1	Alpha-1,3-mannosyl-glycoprotein 2-beta-N-acetylglucosaminyltransferase	(P26572):T88	VPTAAPPAQPR	86	1	T3
MIA3_HUMAN	Q5JRA6	MIA3	Melanoma inhibitory activity protein 3	(Q5JRA6):T700	AMQGTEVGQTDQTDSTGGPAFLSK	696	2	T5; T10
MIA3_HUMAN	Q5JRA6	MIA3	Melanoma inhibitory activity protein 3	(Q5JRA6):T711	AMQGTEVGQTDQTDSTGGPAFLSK	696	1	T16
MIA3_HUMAN	Q5JRA6	MIA3	Melanoma inhibitory activity protein 3	(Q5JRA6):T768	AVLGTIHPDPEIEESK	764	1	T5
MIA3_HUMAN	Q5JRA6	MIA3	Melanoma inhibitory activity protein 3	(Q5JRA6):T392	SIVTGGEETR	389	1	T4
MIA3_HUMAN	Q5JRA6	MIA3	Melanoma inhibitory activity protein 3	(Q5JRA6):T1083	TAELNVQVPEEPTHLDQR	1071	1	T13
MIA3_HUMAN	Q5JRA6	MIA3	Melanoma inhibitory activity protein 3	(Q5JRA6):S1099	VIGDTHASEVSQKPNTEK	1089	1	S11
MIA3_HUMAN	Q5JRA6	MIA3	Melanoma inhibitory activity protein 3	(Q5JRA6):S1099	VIGDTHASEVSQKPNTEK	1089	3	T5; S11; T16
MIA3_HUMAN	Q5JRA6	MIA3	Melanoma inhibitory activity protein 3	(Q5JRA6):T1093	VIGDTHASEVSQKPNTEK	1089	2	T5; T16
MMP14_HUMAN	P50281	MMP14	Matrix metalloproteinase-14	(P50281):T291	GIQQLYGGESGFPTK	278	1	T14
MMP14_HUMAN	P50281	MMP14	Matrix metalloproteinase-14	(P50281):S304	TTSRPSVPDKPK	299	3	T1; T2; S6
MMP14_HUMAN	P50281	MMP14	Matrix metalloproteinase-14	(P50281):T299	TTSRPSVPDKPK	299	2	T1; T2
MXRA5_HUMAN	Q9NR99	MXRA5	Matrix-remodeling-associated protein 5	(Q9NR99):T799	GTEVPPLIK	798	1	T2
MXRA5_HUMAN	Q9NR99	MXRA5	Matrix-remodeling-associated protein 5	(Q9NR99):T1393	LQTGIPVTTSGENLTDPPLLK	1391	4	T3; T8; T9; T15
MXRA5_HUMAN	Q9NR99	MXRA5	Matrix-remodeling-associated protein 5	(Q9NR99):S1625	RLPEMSTQSASR	1620	2	S6; S9
MXRA5_HUMAN	Q9NR99	MXRA5	Matrix-remodeling-associated protein 5	(Q9NR99):S1355	SDILVTGESITNAIPTSR	1339	4	T6; T11; T16; S17
MXRA5_HUMAN	Q9NR99	MXRA5	Matrix-remodeling-associated protein 5	(Q9NR99):T1185	STQPTQAPDIK	1181	1	T5
MXRA5_HUMAN	Q9NR99	MXRA5	Matrix-remodeling-associated protein 5	(Q9NR99):T1141	VAPSSTMSTHPSR	1136	1	T6;
MXRA5_HUMAN	Q9NR99	MXRA5	Matrix-remodeling-associated protein 5	(Q9NR99):T1606	VHASHQLTR	1599	1	T8
MXRA5_HUMAN	Q9NR99	MXRA5	Matrix-remodeling-associated protein 5	(Q9NR99):T1616	VPAKPILPTATVR	1608	2	T9; T11
MXRA5_HUMAN	Q9NR99	MXRA5	Matrix-remodeling-associated protein 5	(Q9NR99):T1316	VQETLPVTYKPTSDGK	1309	2	T8; T12
SPN90_HUMAN	Q9NZQ3	NCKIPSD	NCK-interacting protein with SH3 domain	(Q9NZQ3):T121	GPSASSVAVMTSSTSDHHLDAAAARQPNGVCRAGFER	108	1	T14;
NCOR1_HUMAN	O75376	NCOR1	Nuclear receptor corepressor 1	(O75376):S1350	ITTIKEMGRSIHEIPR	1341	3	T2; T3; S10
NFASC_HUMAN	O94856	NFASC	Neurofascin	(O94856):T791	EAWNNVTVWGSRYVVGQTPVYVPYEIRVQAENDFGK	774	1	T18
NID2_HUMAN	Q14112	NID2	Nidogen-2	(Q14112):T1033	ENLLEHYGGTPR	1024	1	T10
NID2_HUMAN	Q14112	NID2	Nidogen-2	(Q14112):T807	NCVDENECATGFHR	798	1	T10
NID2_HUMAN	Q14112	NID2	Nidogen-2	(Q14112):T455	SYPASGHTTPLSR	448	2	T8; T9
NID2_HUMAN	Q14112	NID2	Nidogen-2	(Q14112):T352	VDTKPLEESSTLDPHTK	350	3	T3; T11; T16
NID2_HUMAN	Q14112	NID2	Nidogen-2	(Q14112):T360	VDTKPLEESSTLDPHTK	350	2	T11; T16
NID2_HUMAN	Q14112	NID2	Nidogen-2	(Q14112):T360	VDTKPLEESSTLDPHTK	350	1	T11
NPNT_HUMAN	Q6UXI9	NPNT	Nephronectin	(Q6UXI9):T376	VQTDPQKPR	374	1	T3
NRP1_HUMAN	O14786	NRP1	Neuropilin-1	(O14786):T830	IDETGSTPGYEGEGEGDKNISR	824	1	T7
NRP2_HUMAN	O60462	NRP2	Neuropilin-2	(O60462):T603	LGCDWTDSKPTVETLGPTVK	590	2	T14; T18
NUCB1_HUMAN	Q02818	NUCB1	Nucleobindin-1	(Q02818):T39	EETPATESPDTGLYYHR	37	2	T3; T6
NUCB1_HUMAN	Q02818	NUCB1	Nucleobindin-1	(Q02818):T42	EETPATESPDTGLYYHR	37	1	T6
NUCB1_HUMAN	Q02818	NUCB1	Nucleobindin-1	(Q02818):T42	ETPATESPDTGLYYHR	38	1	T5
NUCB1_HUMAN	Q02818	NUCB1	Nucleobindin-1	(Q02818):T426	FHPDTDDVPVPAPAGDQK	422	1	T5
NUCB1_HUMAN	Q02818	NUCB1	Nucleobindin-1	(Q02818):T39	GAPNKEETPATESPDTGLYYHR	32	2	T8; T11
NUCB1_HUMAN	Q02818	NUCB1	Nucleobindin-1	(Q02818):T42	GAPNKEETPATESPDTGLYYHR	32	1	T11
NUCB1_HUMAN	Q02818	NUCB1	Nucleobindin-1	(Q02818):T42	KEETPATESPDTGLYYHR	36	1	T7
NUCB1_HUMAN	Q02818	NUCB1	Nucleobindin-1	(Q02818):T372	LSQETEALGR	368	1	T5
NUCB2_HUMAN	P80303	NUCB2	Nucleobindin-2	(P80303):Y389	LEYHQVIQQMEQK	387	1	Y3
NUCB2_HUMAN	P80303	NUCB2	Nucleobindin-2	(P80303):S408	LQQGIPPSGPAGELK	401	1	S8
NUCB2_HUMAN	P80303	NUCB2	Nucleobindin-2	(P80303):S42	VQNIHPVESAK	34	1	S9
OLM2B_HUMAN	Q68BL8	OLFML2B	Olfactomedin-like protein 2B	(Q68BL8):S357	QGHSTAVTSDLNAR	354	3	S4; T5; S9
OS9_HUMAN	Q13438	OS9	Protein OS-9	(Q13438):S529	KPPPSPQPTEEDPEHR	525	2	S5; T9
OS9_HUMAN	Q13438	OS9	Protein OS-9	(Q13438):S529	KPPPSPQPTEEDPEHR	525	1	S5
P4HA1_HUMAN	P13674	P4HA1	Prolyl 4-hydroxylase subunit alpha-1	(P13674):T529	RPCTLSELE	526	1	T4
PDPN_HUMAN	Q86YL7	PDPN	Podoplanin	(Q86YL7):S74	SGLTTLVATSVNSVTGIR	62	5	T4; T5; T9; S13; T15
UPAR_HUMAN	Q03405	PLAUR	Urokinase plasminogen activator surface receptor	(Q03405):T149	THWIQEGEEGRPK	149	1	T1
PLMN_HUMAN	P00747	PLG	Plasminogen	(P00747):T439	NPDADKGPWCFTTDPSVR	428	1	T12
P121C_HUMAN	A8CG34	POM121C	Nuclear envelope pore membrane protein POM 121C	(A8CG34):S1185	SSLSFGASSAPAQGFVGVGPFGSAAPSFSIGAGSK	1177	4	S9; S23; S27; S29
PRG4_HUMAN	Q92954	PRG4	Proteoglycan 4	(Q92954):T676	AAAPNTPKEPAPTTPK	671	2	T6; T13
PRG4_HUMAN	Q92954	PRG4	Proteoglycan 4	(Q92954):T676	AAAPNTPKEPAPTTPKEPAPTTPK	671	5	T6; T13; T14; T21; T22
PRG4_HUMAN	Q92954	PRG4	Proteoglycan 4	(Q92954):T1017	ATTPKPQKPTK	1016	3	T2; T3; T10
PRG4_HUMAN	Q92954	PRG4	Proteoglycan 4	(Q92954):T1025	ATTPKPQKPTK	1016	1	T10
PRG4_HUMAN	Q92954	PRG4	Proteoglycan 4	(Q92954):T736	ELAPTTTK	732	2	T5; T6
PRG4_HUMAN	Q92954	PRG4	Proteoglycan 4	(Q92954):T738	ELAPTTTK	732	1	T7
PRG4_HUMAN	Q92954	PRG4	Proteoglycan 4	(Q92954):T805	ELAPTTTKGPTSTTSDKPAPTTPK	801	8	T5; T6; T7; T11; T13; T14; T21; T22
PRG4_HUMAN	Q92954	PRG4	Proteoglycan 4	(Q92954):T806	ELAPTTTKGPTSTTSDKPAPTTPK	801	7	T6; T7; T11; T13; T14; T21; T22
PRG4_HUMAN	Q92954	PRG4	Proteoglycan 4	(Q92954):T806	ELAPTTTKGPTSTTSDKPAPTTPK	801	4	T6; T7; T11; T13
PRG4_HUMAN	Q92954	PRG4	Proteoglycan 4	(Q92954):T807	ELAPTTTKGPTSTTSDKPAPTTPK	801	6	T7; T11; T13; T14; T21; T22
PRG4_HUMAN	Q92954	PRG4	Proteoglycan 4	(Q92954):T807	ELAPTTTKGPTSTTSDKPAPTTPK	801	5	T7; T11; T13; T14; T21
PRG4_HUMAN	Q92954	PRG4	Proteoglycan 4	(Q92954):T811	ELAPTTTKGPTSTTSDKPAPTTPK	801	5	T11; T13; T14; T21; T22
PRG4_HUMAN	Q92954	PRG4	Proteoglycan 4	(Q92954):T470	EPAPTTKEPAPTTPKEPAPTAPK	466	5	T5; T6; T12; T13; T20
PRG4_HUMAN	Q92954	PRG4	Proteoglycan 4	(Q92954):T407	EPAPTTPK	403	2	T5; T6
PRG4_HUMAN	Q92954	PRG4	Proteoglycan 4	(Q92954):T477	EPAPTTPKEPAPTAPK	473	3	T5; T6; T13
PRG4_HUMAN	Q92954	PRG4	Proteoglycan 4	(Q92954):T563	EPAPTTPKEPAPTTPK	559	4	T5; T6; T13; T14
PRG4_HUMAN	Q92954	PRG4	Proteoglycan 4	(Q92954):T564	EPAPTTPKEPAPTTPK	559	2	T6; T13
PRG4_HUMAN	Q92954	PRG4	Proteoglycan 4	(Q92954):T683	EPAPTTPKEPAPTTPKEPAPTTPK	679	6	T5; T6; T13; T14; T21; T22
PRG4_HUMAN	Q92954	PRG4	Proteoglycan 4	(Q92954):T684	EPAPTTPKEPAPTTPKEPAPTTPK	679	5	T6; T13; T14; T21; T22
PRG4_HUMAN	Q92954	PRG4	Proteoglycan 4	(Q92954):T768	EPAPTTPKEPAPTTPKGTAPTTLK	764	5	T5; T6; T13; T14; T18
PRG4_HUMAN	Q92954	PRG4	Proteoglycan 4	(Q92954):T407	EPAPTTPKEPAPTTTK	403	4	T5; T6; T13; T14
PRG4_HUMAN	Q92954	PRG4	Proteoglycan 4	(Q92954):T408	EPAPTTPKEPAPTTTK	403	2	T6; T13
PRG4_HUMAN	Q92954	PRG4	Proteoglycan 4	(Q92954):T611	EPAPTTPKETAPTTPK	607	4	T5; T6; T10; T13
PRG4_HUMAN	Q92954	PRG4	Proteoglycan 4	(Q92954):T415	EPAPTTTKEPAPTTTK	411	6	T5; T6; T7; T13; T14; T15
PRG4_HUMAN	Q92954	PRG4	Proteoglycan 4	(Q92954):T901	EPGVPTTKTPAATKPEMTTTAK	895	5	T7; T9; T13; T18; T19
PRG4_HUMAN	Q92954	PRG4	Proteoglycan 4	(Q92954):T903	EPGVPTTKTPAATKPEMTTTAK	895	5	T9; T13; T18; T19; T20
PRG4_HUMAN	Q92954	PRG4	Proteoglycan 4	(Q92954):T903	EPGVPTTKTPAATKPEMTTTAK	895	4	T9; T13; T18; T19
PRG4_HUMAN	Q92954	PRG4	Proteoglycan 4	(Q92954):T619	ETAPTTPK	615	2	T5; T6
PRG4_HUMAN	Q92954	PRG4	Proteoglycan 4	(Q92954):T619	ETAPTTPK	615	1	T5
PRG4_HUMAN	Q92954	PRG4	Proteoglycan 4	(Q92954):T829	ETAPTTPKEPAPTTPK	825	4	T5; T6; T13; T14
PRG4_HUMAN	Q92954	PRG4	Proteoglycan 4	(Q92954):T830	ETAPTTPKEPAPTTPK	825	3	T6; T13; T14
PRG4_HUMAN	Q92954	PRG4	Proteoglycan 4	(Q92954):T830	ETAPTTPKEPAPTTPK	825	2	T6; T13
PRG4_HUMAN	Q92954	PRG4	Proteoglycan 4	(Q92954):T707	ETAPTTPKGTAPTTLK	703	4	T5; T6; T10; T13
PRG4_HUMAN	Q92954	PRG4	Proteoglycan 4	(Q92954):T707	ETAPTTPKGTAPTTLK	703	3	T5; T6; T10
PRG4_HUMAN	Q92954	PRG4	Proteoglycan 4	(Q92954):T707	ETAPTTPKGTAPTTLKEPAPTTPK	703	7	T5; T6; T10; T13; T14; T21; T22
PRG4_HUMAN	Q92954	PRG4	Proteoglycan 4	(Q92954):T707	ETAPTTPKGTAPTTLKEPAPTTPK	703	6	T5; T6; T10; T13; T14; T21
PRG4_HUMAN	Q92954	PRG4	Proteoglycan 4	(Q92954):T707	ETAPTTPKGTAPTTLKEPAPTTPK	703	5	T5; T6; T10; T13; T14
PRG4_HUMAN	Q92954	PRG4	Proteoglycan 4	(Q92954):T708	ETAPTTPKGTAPTTLKEPAPTTPK	703	6	T6; T10; T13; T14; T21; T22
PRG4_HUMAN	Q92954	PRG4	Proteoglycan 4	(Q92954):S815	GPTSTTSDKPAPTTPK	809	1	S7
PRG4_HUMAN	Q92954	PRG4	Proteoglycan 4	(Q92954):S815	GPTSTTSDKPAPTTPK	809	6	T3; T5; T6; S7; T13; T14
PRG4_HUMAN	Q92954	PRG4	Proteoglycan 4	(Q92954):T813	GPTSTTSDKPAPTTPK	809	4	T5; T6; T13; T14
PRG4_HUMAN	Q92954	PRG4	Proteoglycan 4	(Q92954):T813	GPTSTTSDKPAPTTPK	809	3	T5; T6; T13
PRG4_HUMAN	Q92954	PRG4	Proteoglycan 4	(Q92954):T814	GPTSTTSDKPAPTTPK	809	3	T6; T13; T14
PRG4_HUMAN	Q92954	PRG4	Proteoglycan 4	(Q92954):T814	GPTSTTSDKPAPTTPK	809	2	T6; T13
PRG4_HUMAN	Q92954	PRG4	Proteoglycan 4	(Q92954):T712	GTAPTTLKEPAPTTPK	711	5	T2; T5; T6; T13; T14
PRG4_HUMAN	Q92954	PRG4	Proteoglycan 4	(Q92954):T715	GTAPTTLKEPAPTTPK	711	4	T5; T6; T13; T14
PRG4_HUMAN	Q92954	PRG4	Proteoglycan 4	(Q92954):T715	GTAPTTLKEPAPTTPK	711	3	T5; T6; T13
PRG4_HUMAN	Q92954	PRG4	Proteoglycan 4	(Q92954):T716	GTAPTTLKEPAPTTPK	711	2	T6; T13
PRG4_HUMAN	Q92954	PRG4	Proteoglycan 4	(Q92954):T712	GTAPTTLKEPAPTTPKKPAPK	711	5	T2; T5; T6; T13; T14
PRG4_HUMAN	Q92954	PRG4	Proteoglycan 4	(Q92954):T757	GTAPTTPKEPAPTTPKEPAPTTPK	756	7	T2; T5; T6; T13; T14; T21; T22
PRG4_HUMAN	Q92954	PRG4	Proteoglycan 4	(Q92954):T760	GTAPTTPKEPAPTTPKEPAPTTPK	756	6	T5; T6; T13; T14; T21; T22
PRG4_HUMAN	Q92954	PRG4	Proteoglycan 4	(Q92954):T1075	IAEAMLQTTTRPNQTPN	1068	4	T8; T9; T10; T15
PRG4_HUMAN	Q92954	PRG4	Proteoglycan 4	(Q92954):S1085	IAEAMLQTTTRPNQTPNSK	1068	3	T8; T9; S18
PRG4_HUMAN	Q92954	PRG4	Proteoglycan 4	(Q92954):S1085	IAEAMLQTTTRPNQTPNSK	1068	4	T8; T9; T10; S18
PRG4_HUMAN	Q92954	PRG4	Proteoglycan 4	(Q92954):T1075	IAEAMLQTTTRPNQTPNSK	1068	4	T8; T9; T10; T15
PRG4_HUMAN	Q92954	PRG4	Proteoglycan 4	(Q92954):T974	ITTLKTTTLAPK	973	5	T2; T3; T6; T7; T8
PRG4_HUMAN	Q92954	PRG4	Proteoglycan 4	(Q92954):T975	ITTLKTTTLAPK	973	4	T3; T6; T7; T8
PRG4_HUMAN	Q92954	PRG4	Proteoglycan 4	(Q92954):T978	ITTLKTTTLAPK	973	3	T6; T7; T8
PRG4_HUMAN	Q92954	PRG4	Proteoglycan 4	(Q92954):T213	KKPTPKPPVVDEAGSGLDNGDFK	210	1	T4
PRG4_HUMAN	Q92954	PRG4	Proteoglycan 4	(Q92954):T627	KLTPTTPEK	623	2	T5; T6
PRG4_HUMAN	Q92954	PRG4	Proteoglycan 4	(Q92954):S1057	KMTSTMPELNPTSR	1054	5	T3; S4; T5; T12; S13
PRG4_HUMAN	Q92954	PRG4	Proteoglycan 4	(Q92954):T446	KPAPTTPKEPAPTTPK	442	4	T5; T6; T13; T14
PRG4_HUMAN	Q92954	PRG4	Proteoglycan 4	(Q92954):T446	KPAPTTPKEPAPTTPK	442	3	T5; T6; T13
PRG4_HUMAN	Q92954	PRG4	Proteoglycan 4	(Q92954):T1004	KTITTTEIMNKPEETAKPK	990	4	T4; T5; T6; T15
PRG4_HUMAN	Q92954	PRG4	Proteoglycan 4	(Q92954):T993	KTITTTEIMNKPEETAKPK	990	3	T4; T5; T6;
PRG4_HUMAN	Q92954	PRG4	Proteoglycan 4	(Q92954):S1085	LQTTTRPNQTPNSK	1073	3	T3; T4; S13
PRG4_HUMAN	Q92954	PRG4	Proteoglycan 4	(Q92954):S1085	LQTTTRPNQTPNSK	1073	4	T3; T4; T5; S13
PRG4_HUMAN	Q92954	PRG4	Proteoglycan 4	(Q92954):S1085	MLQTTTRPNQTPNSK	1072	4	T4; T5; T6; S14
PRG4_HUMAN	Q92954	PRG4	Proteoglycan 4	(Q92954):S263	PSLPPNSDTSK	262	1	S2
PRG4_HUMAN	Q92954	PRG4	Proteoglycan 4	(Q92954):T430	SAPTTPKEPAPTTPK	427	4	T4; T5; T12; T13
PRG4_HUMAN	Q92954	PRG4	Proteoglycan 4	(Q92954):T376	SAPTTPKEPAPTTTK	373	5	T4; T5; T12; T13; T14
PRG4_HUMAN	Q92954	PRG4	Proteoglycan 4	(Q92954):T376	SAPTTPKEPAPTTTK	373	4	T4; T5; T12; T13
PRG4_HUMAN	Q92954	PRG4	Proteoglycan 4	(Q92954):T377	SAPTTPKEPAPTTTK	373	2	T5; T12
PRG4_HUMAN	Q92954	PRG4	Proteoglycan 4	(Q92954):T532	SAPTTTKEPAPTTTK	529	6	T4; T5; T6; T12; T13; T14
PRG4_HUMAN	Q92954	PRG4	Proteoglycan 4	(Q92954):T532	SAPTTTKEPAPTTTK	529	5	T4; T5; T6; T12; T13
PRG4_HUMAN	Q92954	PRG4	Proteoglycan 4	(Q92954):T533	SAPTTTKEPAPTTTK	529	5	T5; T6; T12; T13; T14
PRG4_HUMAN	Q92954	PRG4	Proteoglycan 4	(Q92954):T533	SAPTTTKEPAPTTTK	529	4	T5; T6; T12; T13
PRG4_HUMAN	Q92954	PRG4	Proteoglycan 4	(Q92954):T534	SAPTTTKEPAPTTTK	529	3	T6; T12; T13
PRG4_HUMAN	Q92954	PRG4	Proteoglycan 4	(Q92954):T534	SAPTTTKEPAPTTTK	529	2	T6; T12
PRG4_HUMAN	Q92954	PRG4	Proteoglycan 4	(Q92954):T877	SPDESTPELSAEPTPK	872	2	T6; T14
PRG4_HUMAN	Q92954	PRG4	Proteoglycan 4	(Q92954):S876	SPDESTPELSAEPTPK	872	3	S5; T6; S10
PRG4_HUMAN	Q92954	PRG4	Proteoglycan 4	(Q92954):T1004	TITTTEIMNKPEETAKPK	991	2	T5;T14
PRG4_HUMAN	Q92954	PRG4	Proteoglycan 4	(Q92954):T1004	TITTTEIMNKPEETAKPK	991	3	T4; T5; T14
PRG4_HUMAN	Q92954	PRG4	Proteoglycan 4	(Q92954):T1004	TITTTEIMNKPEETAKPK	991	4	T3; T4; T5; T14
PRG4_HUMAN	Q92954	PRG4	Proteoglycan 4	(Q92954):T993	TITTTEIMNKPEETAKPK	991	3	T3; T4; T5;
PRG4_HUMAN	Q92954	PRG4	Proteoglycan 4	(Q92954):T993	TITTTEIMNKPEETAKPK	991	3	T3; T4; T5
PRG4_HUMAN	Q92954	PRG4	Proteoglycan 4	(Q92954):T994	TITTTEIMNKPEETAKPK	991	2	T4; T5;
PRG4_HUMAN	Q92954	PRG4	Proteoglycan 4	(Q92954):T903	TPAATKPEMTTTAK	903	5	T1; T5; T10; T11; T12
PRG4_HUMAN	Q92954	PRG4	Proteoglycan 4	(Q92954):T903	TPAATKPEMTTTAK	903	4	T1; T5; T10; T11
PRG4_HUMAN	Q92954	PRG4	Proteoglycan 4	(Q92954):T907	TPAATKPEMTTTAK	903	4	T5; T10; T11; T12
PRG4_HUMAN	Q92954	PRG4	Proteoglycan 4	(Q92954):T907	TPAATKPEMTTTAK	903	3	T5; T10; T11
PRG4_HUMAN	Q92954	PRG4	Proteoglycan 4	(Q92954):T912	TPAATKPEMTTTAK	903	3	T10; T11; T12
PRG4_HUMAN	Q92954	PRG4	Proteoglycan 4	(Q92954):T912	TPAATKPEMTTTAK	903	2	T10; T11
PRG4_HUMAN	Q92954	PRG4	Proteoglycan 4	(Q92954):T907	TPAATKPEMTTTAKDK	903	4	T5; T10; T11; T12
PRG4_HUMAN	Q92954	PRG4	Proteoglycan 4	(Q92954):T912	TPAATKPEMTTTAKDK	903	3	T10; T11; T12
PRG4_HUMAN	Q92954	PRG4	Proteoglycan 4	(Q92954):T907	TPAATKPEMTTTAKDKTTER	903	6	T5; T10; T11; T12; T17; T18
PRG4_HUMAN	Q92954	PRG4	Proteoglycan 4	(Q92954):T927	TTPETTTAAPK	926	4	T2; T5; T6; T7
PRG4_HUMAN	Q92954	PRG4	Proteoglycan 4	(Q92954):T332	VLAKPTPK	327	1	T6;
PRG4_HUMAN	Q92954	PRG4	Proteoglycan 4	(Q92954):T234	VTTPDTSTTQHN	233	5	T2; T3; T6; T8; T9
PRG4_HUMAN	Q92954	PRG4	Proteoglycan 4	(Q92954):S239	VTTPDTSTTQHNK	233	3	T2; T3; S7
PRG4_HUMAN	Q92954	PRG4	Proteoglycan 4	(Q92954):T234	VTTPDTSTTQHNK	233	5	T2; T3; T6; T8; T9
PRG4_HUMAN	Q92954	PRG4	Proteoglycan 4	(Q92954):T234	VTTPDTSTTQHNK	233	4	T2; T3; T6; T8
PRG4_HUMAN	Q92954	PRG4	Proteoglycan 4	(Q92954):T238	VTTPDTSTTQHNK	233	2	T6; T8
PRG4_HUMAN	Q92954	PRG4	Proteoglycan 4	(Q92954):T986	VTTTKKTITTTEIMNKPEETAKPK	985	7	T2; T3; T4; T7; T9; T10; T11;
GLU2B_HUMAN	P14314	PRKCSH	Glucosidase 2 subunit beta	(P14314):T492	ETMVTSTTEPSR	488	3	T5; T7; T8
GLU2B_HUMAN	P14314	PRKCSH	Glucosidase 2 subunit beta	(P14314):T494	ETMVTSTTEPSR	488	2	T7; T8
GLU2B_HUMAN	P14314	PRKCSH	Glucosidase 2 subunit beta	(P14314):T420	LYSQCYELTTNEYVYR	411	1	T10
GLU2B_HUMAN	P14314	PRKCSH	Glucosidase 2 subunit beta	(P14314):T494	MVTSTTEPSR	490	2	T5; T6
GLU2B_HUMAN	P14314	PRKCSH	Glucosidase 2 subunit beta	(P14314):T287	RSEALPTDLPAPSAPDLTEPK	281	1	T7
GLU2B_HUMAN	P14314	PRKCSH	Glucosidase 2 subunit beta	(P14314):S282	SEALPTDLPAPSAPDLTEPK	282	2	S1; S12
GLU2B_HUMAN	P14314	PRKCSH	Glucosidase 2 subunit beta	(P14314):S293	SEALPTDLPAPSAPDLTEPK	282	2	T6; S12
GLU2B_HUMAN	P14314	PRKCSH	Glucosidase 2 subunit beta	(P14314):T287	SEALPTDLPAPSAPDLTEPK	282	1	T6
GLU2B_HUMAN	P14314	PRKCSH	Glucosidase 2 subunit beta	(P14314):T263	SGDTQTDATSFYDR	258	1	T6
SAP_HUMAN	P07602	PSAP	Proactivator polypeptide	(P07602):T57	HCLQTVWNKPTVK	47	1	T11
SAP_HUMAN	P07602	PSAP	Proactivator polypeptide	(P07602):T492	IGACPSAHKPLLGTEK	479	1	T14
SAP_HUMAN	P07602	PSAP	Proactivator polypeptide	(P07602):T397	LPALTVHVTQPK	393	2	T5; T9
SAP_HUMAN	P07602	PSAP	Proactivator polypeptide	(P07602):T401	LPALTVHVTQPK	393	1	T9
PGH2_HUMAN	P35354	PTGS2	Prostaglandin G/H synthase 2	(P35354):T594	SGLDDINPTVLLK	586	1	T9
QSOX1_HUMAN	O00391	QSOX1	Sulfhydryl oxidase 1	(O00391):T276	AQTTVAPTTANK	274	4	T3; T4; T8; T9
QSOX1_HUMAN	O00391	QSOX1	Sulfhydryl oxidase 1	(O00391):T289	IAPTVWK	286	1	T4
QSOX1_HUMAN	O00391	QSOX1	Sulfhydryl oxidase 1	(O00391):S493	LAGAPSEDPQFPK	488	1	S6
RCN2_HUMAN	Q14257	RCN2	Reticulocalbin-2	(Q14257):S298	LTSEATDYGR	296	1	S3
SDC3_HUMAN	O75056	SDC3	Syndecan-3	(O75056):S250	LVSTATSRPR	248	3	S3; T4; S7
SDF2L_HUMAN	Q9HCN8	SDF2L1	Stromal cell-derived factor 2-like protein 1	(Q9HCN8):S211	FIKPSVEPSAGHDEL	207	1	S5
CAB45_HUMAN	Q9BRK5	SDF4	45 kDa calcium-binding protein	(Q9BRK5):T265	SLPVGTVENQQGQDIDDNWVK	260	1	T6
SE1L1_HUMAN	Q9UBV2	SEL1L	Protein sel-1 homolog 1	(Q9UBV2):S41	TTLTSDESVK	37	1	S5
SE1L1_HUMAN	Q9UBV2	SEL1L	Protein sel-1 homolog 1	(Q9UBV2):T37	TTLTSDESVK	37	2	T1; T2
SE1L1_HUMAN	Q9UBV2	SEL1L	Protein sel-1 homolog 1	(Q9UBV2):T38	TTLTSDESVKDHTTAGR	37	4	T2; T4; T13; T14
SE1L1_HUMAN	Q9UBV2	SEL1L	Protein sel-1 homolog 1	(Q9UBV2):T40	TTLTSDESVKDHTTAGR	37	2	T4; T13
SE1L1_HUMAN	Q9UBV2	SEL1L	Protein sel-1 homolog 1	(Q9UBV2):T49	TTLTSDESVKDHTTAGR	37	1	T13
IC1_HUMAN	P05155	SERPING1	Plasma protease C1 inhibitor	(P05155):T47	VATTVISK	45	2	T3; T4
IC1_HUMAN	P05155	SERPING1	Plasma protease C1 inhibitor	(P05155):T48	VATTVISK	45	1	T4
S38AA_HUMAN	Q9HBR0	SLC38A10	Putative sodium-coupled neutral amino acid transporter 10	(Q9HBR0):S997	GGDHVPVSHEQPR	990	1	S8
S38AA_HUMAN	Q9HBR0	SLC38A10	Putative sodium-coupled neutral amino acid transporter 10	(Q9HBR0):S806	SLEHSEGPVGR	802	1	S5
S38AA_HUMAN	Q9HBR0	SLC38A10	Putative sodium-coupled neutral amino acid transporter 10	(Q9HBR0):S965	VISDGEQGGQQGHR	963	1	S3
SON_HUMAN	P18583	SON	Protein SON	(P18583):T1555	EMEHNTVCAAGTSPVGEIGEEK	1544	1	T12
SPRC_HUMAN	P09486	SPARC	SPARC	(P09486):T128	TFDSSCHFFATK	118	1	T11
TICN1_HUMAN	Q08629	SPOCK1	Testican-1	(Q08629):T228	VIKPTSSNTAQGR	224	1	T5
STIM1_HUMAN	Q13586	STIM1	Stromal interaction molecule 1	(Q13586):T34	ATGTSSGANSEESTAAEFCR	31	2	T4; T14;
SUMF2_HUMAN	Q8NBJ7	SUMF2	Sulfatase-modifying factor 2	(Q8NBJ7):T42	FLMGTNSPDSR	38	1	T5
SUN1_HUMAN	O94901	SUN1	SUN domain-containing protein 1	(O94901):T369	VDDPQDVFKPTTSR	359	1	T11
SUN2_HUMAN	Q9UH99	SUN2	SUN domain-containing protein 2	(Q9UH99):T622	IRPTAVTLEHVPK	619	1	T4
TPSN_HUMAN	O15533	TAPBP	Tapasin	(O15533):S361	HHSDGSVSLSGH	354	1	S8
TPSN_HUMAN	O15533	TAPBP	Tapasin	(O15533):T373	LQPPPVTTEQHGAR	366	1	T8
TPSN_HUMAN	O15533	TAPBP	Tapasin	(O15533):T373	SLSGHLQPPPVTTEQHGAR	361	1	T13
TGON2_HUMAN	O43493	TGOLN2	Trans-Golgi network integral membrane protein 2	(O43493):S267	DHSKPISNPSDNK	261	1	S7
TSP2_HUMAN	P35442	THBS2	Thrombospondin-2	(P35442):T251	LGPHVTTEYVGPSSER	246	2	T6; T7
TSP2_HUMAN	P35442	THBS2	Thrombospondin-2	(P35442):T252	LGPHVTTEYVGPSSER	246	1	T7
TMTC3_HUMAN	Q6ZXV5	TMTC3	Transmembrane and TPR repeat-containing protein 3	(Q6ZXV5):T844	KIPTESVK	841	1	T4
TR10B_HUMAN	O14763	TNFRSF10B	Tumor necrosis factor receptor superfamily member 10B	(O14763):S75	SSPSEGLCPPGHHISEDGR	74	1	S2;
TR10B_HUMAN	O14763	TNFRSF10B	Tumor necrosis factor receptor superfamily member 10B	(O14763):T171	VGDCTPWSDIECVHK	167	1	T5;
TNR1B_HUMAN	P20333	TNFRSF1B	Tumor necrosis factor receptor superfamily member 1B	(P20333):S208	SMAPGAVHLPQPV	208	1	S1
TNR1B_HUMAN	P20333	TNFRSF1B	Tumor necrosis factor receptor superfamily member 1B	(P20333):S208	SMAPGAVHLPQPVSTR	208	2	S1; S14
TNR1B_HUMAN	P20333	TNFRSF1B	Tumor necrosis factor receptor superfamily member 1B	(P20333):T230	SQHTQPTPEPSTAPSTSF	224	1	T7
TNR21_HUMAN	O75509	TNFRSF21	Tumor necrosis factor receptor superfamily member 21	(O75509):S194	AYTDCLSQNLVVIKPGTK	188	3	T3; S7; T17
TNR21_HUMAN	O75509	TNFRSF21	Tumor necrosis factor receptor superfamily member 21	(O75509):T190	AYTDCLSQNLVVIKPGTK	188	2	T3; T17
TNR21_HUMAN	O75509	TNFRSF21	Tumor necrosis factor receptor superfamily member 21	(O75509):T190	AYTDCLSQNLVVIKPGTK	188	1	T3;
TNR21_HUMAN	O75509	TNFRSF21	Tumor necrosis factor receptor superfamily member 21	(O75509):S177	GTFSDVPSSVMK	174	1	S4;
TENX_HUMAN	P22105	TNXB	Tenascin-X	(P22105):T2419	VTISGLEPDNK	2418	1	T2
TXND5_HUMAN	Q8NBS9	TXNDC5	Thioredoxin domain-containing protein 5	(Q8NBS9):S308	TETGATETVTPSEAPVLAAEPEADK	297	1	S12
TXND5_HUMAN	Q8NBS9	TXNDC5	Thioredoxin domain-containing protein 5	(Q8NBS9):T299	TETGATETVTPSEAPVLAAEPEADK	297	4	T3; T6; T8; T10
TXND5_HUMAN	Q8NBS9	TXNDC5	Thioredoxin domain-containing protein 5	(Q8NBS9):T302	TETGATETVTPSEAPVLAAEPEADK	297	3	T6; T8; T10
TXND5_HUMAN	Q8NBS9	TXNDC5	Thioredoxin domain-containing protein 5	(Q8NBS9):T304	TETGATETVTPSEAPVLAAEPEADK	297	2	T8; T10
TXND5_HUMAN	Q8NBS9	TXNDC5	Thioredoxin domain-containing protein 5	(Q8NBS9):T302	TETGATETVTPSEAPVLAAEPEADKGTVL	297	3	T6; T8; T10
CSPG2_HUMAN	P13611	VCAN	Versican core protein	(P13611):T2213	ALVTESIPAEHVVTDSPIK	2210	2	T4; T14
CSPG2_HUMAN	P13611	VCAN	Versican core protein	(P13611):Y2406	AYGFEMAK	2405	1	Y2;
CSPG2_HUMAN	P13611	VCAN	Versican core protein	(P13611):T2531	EFEDSTLKPN	2526	1	T6
CSPG2_HUMAN	P13611	VCAN	Versican core protein	(P13611):T2531	EFEDSTLKPNR	2526	1	T6
CSPG2_HUMAN	P13611	VCAN	Versican core protein	(P13611):T1282	ETETDIDREYFTTSSPPATQPTRPPTVEDK	1270	2	T13; T19
CSPG2_HUMAN	P13611	VCAN	Versican core protein	(P13611):S1942	EYSTVSHPIAK	1940	2	S3; S6
CSPG2_HUMAN	P13611	VCAN	Versican core protein	(P13611):T1943	EYSTVSHPIAK	1940	1	T4
CSPG2_HUMAN	P13611	VCAN	Versican core protein	(P13611):T1943	EYSTVSHPIAK	1940	2	Y2; T4
CSPG2_HUMAN	P13611	VCAN	Versican core protein	(P13611):T2531	FREFEDSTLKPNR	2524	1	T8
CSPG2_HUMAN	P13611	VCAN	Versican core protein	(P13611):T1718	FVSETDTSEWISSTTVEEK	1705	2	T14; T15
CSPG2_HUMAN	P13611	VCAN	Versican core protein	(P13611):S3029	GQDSTIAASEQQVAAR	3021	2	T5; S9
CSPG2_HUMAN	P13611	VCAN	Versican core protein	(P13611):T3025	GQDSTIAASEQQVAAR	3021	1	T5
CSPG2_HUMAN	P13611	VCAN	Versican core protein	(P13611):T1418	HLVTTVPK	1415	1	T4
CSPG2_HUMAN	P13611	VCAN	Versican core protein	(P13611):T1418	HLVTTVPKDPEAAEAR	1415	2	T4; T5
CSPG2_HUMAN	P13611	VCAN	Versican core protein	(P13611):T1418	HLVTTVPKDPEAAEAR	1415	1	T4
CSPG2_HUMAN	P13611	VCAN	Versican core protein	(P13611):T1418	HLVTTVPKDPEAAEAR	1415	2
CSPG2_HUMAN	P13611	VCAN	Versican core protein	(P13611):S2473	HPEVPSAK	2468	1	S6
CSPG2_HUMAN	P13611	VCAN	Versican core protein	(P13611):S1736	KEEEGTTGTASTFEVYSSTQR	1726	2	S11; S17
CSPG2_HUMAN	P13611	VCAN	Versican core protein	(P13611):S1742	KEEEGTTGTASTFEVYSSTQR	1726	4	T6; T7; S17; S18
CSPG2_HUMAN	P13611	VCAN	Versican core protein	(P13611):T2540	KKPTENIIIDLDKEDK	2537	1	T4
CSPG2_HUMAN	P13611	VCAN	Versican core protein	(P13611):T2540	KPTENIIIDLDKEDK	2538	1	T3
CSPG2_HUMAN	P13611	VCAN	Versican core protein	(P13611):T2540	KPTENIIIDLDKEDK	2538	1	T3
CSPG2_HUMAN	P13611	VCAN	Versican core protein	(P13611):T2701	KSATVIPEIEGIK	2698	1	T4
CSPG2_HUMAN	P13611	VCAN	Versican core protein	(P13611):T2209	LATALVTESIPAEHVVTDSPIK	2207	3	T3; T7; T17
CSPG2_HUMAN	P13611	VCAN	Versican core protein	(P13611):T2213	LATALVTESIPAEHVVTDSPIK	2207	2	T7; T17
CSPG2_HUMAN	P13611	VCAN	Versican core protein	(P13611):S1227	LHTTSAFKPSSAITK	1217	4	T3; T4; S11; T14
CSPG2_HUMAN	P13611	VCAN	Versican core protein	(P13611):T728	LSTSLSEPIHVTESSVEMTK	726	3	T3; T12; T19
CSPG2_HUMAN	P13611	VCAN	Versican core protein	(P13611):S2473	QESSTTFVSDGSLEKHPEVPSAK	2453	3	T5; T6; S21
CSPG2_HUMAN	P13611	VCAN	Versican core protein	(P13611):T869	QLEEVTDEDIAAHGK	864	1	T6
CSPG2_HUMAN	P13611	VCAN	Versican core protein	(P13611):T1732	RKEEEGTTGTASTF	1725	2	T8; T10
CSPG2_HUMAN	P13611	VCAN	Versican core protein	(P13611):T1732	RKEEEGTTGTASTFEVY	1725	2	T8; T10
CSPG2_HUMAN	P13611	VCAN	Versican core protein	(P13611):S1736	RKEEEGTTGTASTFEVYSSTQR	1725	4	T7; S12; S18; S19
CSPG2_HUMAN	P13611	VCAN	Versican core protein	(P13611):T2701	SATVIPEIEGIK	2699	1	T3
CSPG2_HUMAN	P13611	VCAN	Versican core protein	(P13611):T1777	SFMSLTTPTQSER	1772	3	T6; T7; T9
CSPG2_HUMAN	P13611	VCAN	Versican core protein	(P13611):T2505	SSPDPTSTLSNTVSYER	2498	2	T8; T12
CSPG2_HUMAN	P13611	VCAN	Versican core protein	(P13611):S2058	STILPTAEVEGTKAPVEK	2058	4	S1; T2; T6; T12
CSPG2_HUMAN	P13611	VCAN	Versican core protein	(P13611):T2059	STILPTAEVEGTKAPVEK	2058	3	T2; T6; T12
CSPG2_HUMAN	P13611	VCAN	Versican core protein	(P13611):T2063	STILPTAEVEGTKAPVEK	2058	2	T6; T12
CSPG2_HUMAN	P13611	VCAN	Versican core protein	(P13611):S2058	STILPTAEVEGTKAPVEKEEVK	2058	4	S1; T2; T6; T12
CSPG2_HUMAN	P13611	VCAN	Versican core protein	(P13611):T2059	STILPTAEVEGTKAPVEKEEVK	2058	3	T2; T6; T12
CSPG2_HUMAN	P13611	VCAN	Versican core protein	(P13611):T2063	STILPTAEVEGTKAPVEKEEVK	2058	2	T6; T12
CSPG2_HUMAN	P13611	VCAN	Versican core protein	(P13611):T2936	TDGQVSGEAIK	2936	1	T1
CSPG2_HUMAN	P13611	VCAN	Versican core protein	(P13611):S2156	TTDYSVLTTK	2152	2	T1; S5
CSPG2_HUMAN	P13611	VCAN	Versican core protein	(P13611):T2152	TTDYSVLTTKK	2152	4	T1; T2; T8; T9
CSPG2_HUMAN	P13611	VCAN	Versican core protein	(P13611):T2153	TTDYSVLTTKK	2152	3	T2; T8; T9
CSPG2_HUMAN	P13611	VCAN	Versican core protein	(P13611):T1503	TVPFHEEFESGTAK	1503	1	T1
CSPG2_HUMAN	P13611	VCAN	Versican core protein	(P13611):T2086	VSGTVSTNFPQTIEPAK	2080	2	T7; T12
CSPG2_HUMAN	P13611	VCAN	Versican core protein	(P13611):T2371	WAEEIQTSRPQTITEQDSNK	2365	2	T7; T12
CSPG2_HUMAN	P13611	VCAN	Versican core protein	(P13611):T642	YLSTTPFPSQHR	639	2	T4; T5
VSIG4_HUMAN	Q9Y279	VSIG4	V-set and immunoglobulin domain-containing protein 4	(Q9Y279):T144	LSVSKPTVTTGSGYGF	138	1	T7
VSIG4_HUMAN	Q9Y279	VSIG4	V-set and immunoglobulin domain-containing protein 4	(Q9Y279):T144	LSVSKPTVTTGSGYGFTVPQGMR	138	1	T7;
VSIG4_HUMAN	Q9Y279	VSIG4	V-set and immunoglobulin domain-containing protein 4	(Q9Y279):S141	SKPTVTTGSGYGFTVPQGMR	141	1	S1;

## Sheet: OV 4_VVA
Entry	Accessions	Gene	UniProt	Unambiguous Sites (reduced)	Sequence	N-	#Glyco	Modifications
GRP78_HUMAN	P11021	HSPA5	78 kDa glucose-regulated protein	(P11021):S637	LYGSAGPPPTGEEDTAEKDEL	634	1	S4
GRP78_HUMAN	P11021	HSPA5	78 kDa glucose-regulated protein	(P11021):T643	LYGSAGPPPTGEEDTAEKDEL	634	1	T10
ATS1_HUMAN	Q9UHI8	ADAMTS1	A disintegrin and metalloproteinase with thrombospondin motifs 1	(Q9UHI8):T170	LATAAPGEKPPAPLQFHLLR	168	1	T3
ATS1_HUMAN	Q9UHI8	ADAMTS1	A disintegrin and metalloproteinase with thrombospondin motifs 1	(Q9UHI8):T170	LATAAPGEKPPAPLQF	168	1	T3
ATS12_HUMAN	P58397	ADAMTS12	A disintegrin and metalloproteinase with thrombospondin motifs 12	(P58397):T1018	NPPTLKPVPPPTSRPR	1015	2	T4 ; T12
AEBP1_HUMAN	Q8IUX7	AEBP1	Adipocyte enhancer-binding protein 1	(Q8IUX7):S113	ESLEGSPRPPK	108	1	S6
AEBP1_HUMAN	Q8IUX7	AEBP1	Adipocyte enhancer-binding protein 1	(Q8IUX7):T378	KGEELEEEWTPTEK	1901-01-03	1	T10
AGRIN_HUMAN	O00468	AGRN	Agrin	(O00468):S1292	APHPSHTSQPVAK	1288	2	S5 ; S8
AGRIN_HUMAN	O00468	AGRN	Agrin	(O00468):T1313	RPPTTAPSR	1309	1	T5
AMRP_HUMAN	P30533	LRPAP1	Alpha-2-macroglobulin receptor-associated protein	(P30533):T134	QVTSNSLSGTQEDGLDDPR	132	1	T3
AMRP_HUMAN	P30533	LRPAP1	Alpha-2-macroglobulin receptor-associated protein	(P30533):T248	VSHQGYSTEAEFEEPR	241	1	T8
AMRP_HUMAN	P30533	LRPAP1	Alpha-2-macroglobulin receptor-associated protein	(P30533):T337	ELGYTVK	333	1	T5
A4_HUMAN	P05067	APP	Amyloid beta A4 protein	(P05067):T651	GLTTRPGSGLTNIK	649	3	T3 ; T4 ; T11
ASPH_HUMAN	Q12797	ASPH	Aspartyl/asparaginyl beta-hydroxylase	(Q12797):S115	STSEPAVPPEEAEPHTEPEEQVPVEAEPQNIEDEAK	113	1	S3
COASY_HUMAN	Q13057	COASY	Bifunctional coenzyme A synthase	(Q13057):T61	MSLEGPAQPQSSPVQATFEVLDFITHLYAGADVHR	45	3	T17 ; T25 ; Y28
CALX_HUMAN	P27824	CANX	Calnexin	(P27824):T50	LDDVIEEVEDSKPDTTAPPSSPK	35	1	T16
CALX_HUMAN	P27824	CANX	Calnexin	(P27824):T50	DVIEEVEDSKPDTTAPPSSPK	37	1	T14
CALX_HUMAN	P27824	CANX	Calnexin	(P27824):T66	KAPVPTGEVYFADSFDR	61	1	T6
CALX_HUMAN	P27824	CANX	Calnexin	(P27824):T66	APVPTGEVYFADSFDR	62	1	T5
CALX_HUMAN	P27824	CANX	Calnexin	(P27824):T66	APVPTGEVYFAD	62	1	T5
CALU_HUMAN	O43852	CALU	Calumenin	(O43852):S35	VHHEPQLSDK	28	1	S8
CAH9_HUMAN	Q16790	CA9	Carbonic anhydrase 9	(Q16790):T115	LEDLPTVEAPGDPQEPQNNAHR	110	1	T6
CD59_HUMAN	P13987	CD59	CD59 glycoprotein	(P13987):T77	FEHCNFNDVTTR	67	1	T11
CD99_HUMAN	P14209	CD99	CD99 antigen	(P14209):T41	DGGFDLSDALPDNENKKPTAIPK	23	1	T19
C99L2_HUMAN	Q8TCZ2	CD99L2	CD99 antigen-like protein 2	(Q8TCZ2):T100	WNHVTTTTKRPVTTR	95	6	T5 ; T6 ; T7 ; T8 ; T13 ; T14
CERU_HUMAN	P00450	CP	Ceruloplasmin	(P00450):T140	EHEGAIYPDNTTDFQR	129	1	T12
CC134_HUMAN	Q9H6E4	CCDC134	Coiled-coil domain-containing protein 134	(Q9H6E4):S192	IDRTEFIPSTDPFQK	184	3	T4 ; S9 ; T10
CC134_HUMAN	Q9H6E4	CCDC134	Coiled-coil domain-containing protein 134	(Q9H6E4):S192	IDRTEFIPSTDPFQK	184	2	T4 ; S9
CC134_HUMAN	Q9H6E4	CCDC134	Coiled-coil domain-containing protein 134	(Q9H6E4):T187	IDRTEFIPSTDPFQK	184	2	T4 ; T10
CC134_HUMAN	Q9H6E4	CCDC134	Coiled-coil domain-containing protein 134	(Q9H6E4):T193	TEFIPSTDPFQK	187	1	T7
CO5A1_HUMAN	P20908	COL5A1	Collagen alpha-1(V) chain	(P20908):S293	YYEYPYYEDPEDLGKEPTPSK	274	1	S20
CO5A1_HUMAN	P20908	COL5A1	Collagen alpha-1(V) chain	(P20908):S293	EPTPSKKPVEAAK	289	2	T3 ; S5
COCA1_HUMAN	Q99715	COL12A1	Collagen alpha-1(XII) chain	(Q99715):T2295	EHTTVKPTEAPTEPPTPPPPPTIPPAR	1906-04-06	4	T8 ; T12 ; T16 ; T22
COIA1_HUMAN	P39060	COL18A1	Collagen alpha-1(XVIII) chain	(P39060):T1567	PARPTSPPAHSHR	1563	1	T5
CO4A_HUMAN	P0C0L4	C4A	Complement C4-A	(P0C0L4):T904	SVVPTAAAAVSLK	900	1	T5
CO8G_HUMAN	P07360	C8G	Complement component C8 gamma chain	(P07360):T35	RPASPISTIQPK	28	1	T8
CR3L4_HUMAN	Q8TEY5	CREB3L4	Cyclic AMP-responsive element-binding protein 3-like protein 4	(Q8TEY5):T344	DVTENLETQVVESR	342	2	T3 ; T8
DAG1_HUMAN	Q14118	DAG1	Dystroglycan	(Q14118):T482	IRTTTSGVPR	480	3	T3 ; T4 ; T5
MA1B1_HUMAN	Q9UKM7	MAN1B1	Endoplasmic reticulum mannosyl-oligosaccharide 1,2-alpha-mannosidase	(Q9UKM7):T239	TQGTPVHLNYR	239	2	T1 ; T4
ERP44_HUMAN	Q9BS26	ERP44	Endoplasmic reticulum resident protein 44	(Q9BS26):T367	REFHHGPDPTDTAPGEQAQDVASSPPESSFQK	358	2	T10 ; T12
ERP44_HUMAN	Q9BS26	ERP44	Endoplasmic reticulum resident protein 44	(Q9BS26):S380	EFHHGPDPTDTAPGEQAQDVASSPPESSFQK	359	2	S22 ; S23
ERP44_HUMAN	Q9BS26	ERP44	Endoplasmic reticulum resident protein 44	(Q9BS26):S385	EFHHGPDPTDTAPGEQAQDVASSPPESSFQK	359	3	T9 ; S27 ; S28
ERP44_HUMAN	Q9BS26	ERP44	Endoplasmic reticulum resident protein 44	(Q9BS26):S386	EFHHGPDPTDTAPGEQAQDVASSPPESSFQK	359	2	T9 ; S28
ERP44_HUMAN	Q9BS26	ERP44	Endoplasmic reticulum resident protein 44	(Q9BS26):S386	EFHHGPDPTDTAPGEQAQDVASSPPESSFQK	359	3	T9 ; T11 ; S28
ERP44_HUMAN	Q9BS26	ERP44	Endoplasmic reticulum resident protein 44	(Q9BS26):T367	EFHHGPDPTDTAPGEQAQDVASSPPESSFQK	359	2	T9 ; T11
ERP44_HUMAN	Q9BS26	ERP44	Endoplasmic reticulum resident protein 44	(Q9BS26):T367	EFHHGPDPTDTAPGEQAQDVASSPPESSFQK	359	1	T9
ERP44_HUMAN	Q9BS26	ERP44	Endoplasmic reticulum resident protein 44	(Q9BS26):T367	EFHHGPDPTDTAPG	359	1	T9
ERP44_HUMAN	Q9BS26	ERP44	Endoplasmic reticulum resident protein 44	(Q9BS26):T367	EFHHGPDPTDTAPGEQAQ	359	1	T9
ERP44_HUMAN	Q9BS26	ERP44	Endoplasmic reticulum resident protein 44	(Q9BS26):T367	EFHHGPDPTDTAPGEQAQD	359	1	T9
ERP44_HUMAN	Q9BS26	ERP44	Endoplasmic reticulum resident protein 44	(Q9BS26):T367	EFHHGPDPTDTAPGEQA	359	1	T9
ERP44_HUMAN	Q9BS26	ERP44	Endoplasmic reticulum resident protein 44	(Q9BS26):T367	EFHHGPDPTDTAPGEQAQDV	359	1	T9
ERP44_HUMAN	Q9BS26	ERP44	Endoplasmic reticulum resident protein 44	(Q9BS26):T367	EFHHGPDPTDTAPGEQAQDVA	359	1	T9
ERP44_HUMAN	Q9BS26	ERP44	Endoplasmic reticulum resident protein 44	(Q9BS26):T369	EFHHGPDPTDTAPGEQAQDVASSPPESSFQK	359	1	T11
ERP44_HUMAN	Q9BS26	ERP44	Endoplasmic reticulum resident protein 44	(Q9BS26):S386	FHHGPDPTDTAPGEQAQDVASSPPESSFQK	360	2	T8 ; S27
ERP44_HUMAN	Q9BS26	ERP44	Endoplasmic reticulum resident protein 44	(Q9BS26):S386	HGPDPTDTAPGEQAQDVASSPPESSFQK	362	2	T6 ; S25
ERP44_HUMAN	Q9BS26	ERP44	Endoplasmic reticulum resident protein 44	(Q9BS26):S385	PTDTAPGEQAQDVASSPPESSFQK	366	3	T2 ; S20 ; S21
ERP44_HUMAN	Q9BS26	ERP44	Endoplasmic reticulum resident protein 44	(Q9BS26):S386	PTDTAPGEQAQDVASSPPESSFQK	366	2	T2 ; S21
ERP44_HUMAN	Q9BS26	ERP44	Endoplasmic reticulum resident protein 44	(Q9BS26):T367	PTDTAPGEQAQDVASSPPESSFQK	366	1	T2
ERP44_HUMAN	Q9BS26	ERP44	Endoplasmic reticulum resident protein 44	(Q9BS26):S380	TAPGEQAQDVASSPPESSFQK	369	1	S12
ERP44_HUMAN	Q9BS26	ERP44	Endoplasmic reticulum resident protein 44	(Q9BS26):S380	VASSPPESSFQK	378	1	S3
EFNB1_HUMAN	P98172	EFNB1	Ephrin-B1	(P98172):S182	VGQDPNAVTPEQLTTSRPSK	164	4	T9 ; T14 ; T15 ; S19
EFNB1_HUMAN	P98172	EFNB1	Ephrin-B1	(P98172):T172	VGQDPNAVTPEQLTTSRPSK	164	3	T9 ; T14 ; T15
EFNB1_HUMAN	P98172	EFNB1	Ephrin-B1	(P98172):T211	GSLGDSDGKHETVNQEEK	200	1	T12
EGFL7_HUMAN	Q9UHF1	EGFL7	Epidermal growth factor-like protein 7	(Q9UHF1):T55	VYQPFLTTCDGHR	48	1	T8 ;
ERLN2_HUMAN	O94905	ERLIN2	Erlin-2	(O94905):T336	LSFGLEDEPLETATKEN	323	1	T14
FINC_HUMAN	P02751	FN1	Fibronectin	(P02751):S280	HTSVQTTSSGSGPFTDVR	273	1	S8
FINC_HUMAN	P02751	FN1	Fibronectin	(P02751):T279	HTSVQTTSSGSGPFTDVR	273	1	T7
FINC_HUMAN	P02751	FN1	Fibronectin	(P02751):T2060	RTTPPTTATPIR	2059	4	T2 ; T3 ; T6 ; T7
FINC_HUMAN	P02751	FN1	Fibronectin	(P02751):T2060	TTPPTTATPIR	2060	4	T1 ; T2 ; T5 ; T6
FINC_HUMAN	P02751	FN1	Fibronectin	(P02751):T2345	RPGGEPSPEGTTGQSYNQYSQR	2335	1	T11
FBLN2_HUMAN	P98095	FBLN2	Fibulin-2	(P98095):T357	STGPEGVTHAPSLGK	350	1	T8
GLU2B_HUMAN	P14314	PRKCSH	Glucosidase 2 subunit beta	(P14314):T287	YRSEALPTDLPAPSAPDLTEPK	280	1	T8
GLU2B_HUMAN	P14314	PRKCSH	Glucosidase 2 subunit beta	(P14314):T287	RSEALPTDLPAPSAPDLTEPK	281	1	T7
GLU2B_HUMAN	P14314	PRKCSH	Glucosidase 2 subunit beta	(P14314):S282	SEALPTDLPAPSAPDLTEPK	282	2	S1 ; S12
GLU2B_HUMAN	P14314	PRKCSH	Glucosidase 2 subunit beta	(P14314):S293	SEALPTDLPAPSAPDLTEPK	282	3	T6 ; S12 ; T17
GLU2B_HUMAN	P14314	PRKCSH	Glucosidase 2 subunit beta	(P14314):T287	SEALPTDLPAPSAPDLTEPK	282	2	T6 ; T17
GLU2B_HUMAN	P14314	PRKCSH	Glucosidase 2 subunit beta	(P14314):T287	SEALPTDLPAPSAPDLTEPK	282	1	T6
GLU2B_HUMAN	P14314	PRKCSH	Glucosidase 2 subunit beta	(P14314):T287	ALPTDLPAPSAPDLTEPK	284	1	T4
GINM1_HUMAN	Q9NU53	GINM1	Glycoprotein integral membrane protein 1	(Q9NU53):T214	NVETTVDEDVLPGKLPETPLR	211	2	T4 ; T5
GOLI4_HUMAN	O00461	GOLIM4	Golgi integral membrane protein 4	(O00461):S405	FQSPYEEQLEQQR	403	1	S3
HPT_HUMAN	P00738	HP	Haptoglobin	(P00738):T317	HYEGSTVPEKK	312	1	T6
HPTR_HUMAN	P00739	HPR	Haptoglobin-related protein	(P00739):T280	SPVGVQPILNEHTFCVGM	268	1	T13
HIPL1_HUMAN	Q96JK4	HHIPL1	HHIP-like protein 1	(Q96JK4):T631	GRPTAAPPAPTPR	628	2	T4 ; T11
1B07_HUMAN	P01889	HLA-B	HLA class I histocompatibility antigen, B-7 alpha chain	(P01889):T214	THVTHHPISDHEATLR	211	1	T4
HG2A_HUMAN	P04233	CD74	HLA class II histocompatibility antigen gamma chain	(P04233):T203	HSLEQKPTDAPPK	196	1	T8
HG2A_HUMAN	P04233	CD74	HLA class II histocompatibility antigen gamma chain	(P04233):T203	HSLEQKPTD	196	1	T8
HG2A_HUMAN	P04233	CD74	HLA class II histocompatibility antigen gamma chain	(P04233):T203	LEQKPTDAPPK	198	1	T6
HG2A_HUMAN	P04233	CD74	HLA class II histocompatibility antigen gamma chain	(P04233):T287	PSSGLGVTK	280	1	T8
HYOU1_HUMAN	Q9Y4L1	HYOU1	Hypoxia up-regulated protein 1	(Q9Y4L1):T580	LGNTISSLFGGGTTPDAK	577	3	T4 ; T13 ; T14
HYOU1_HUMAN	Q9Y4L1	HYOU1	Hypoxia up-regulated protein 1	(Q9Y4L1):T589	TISSLFGGGTTPDAK	580	1	T10
HYOU1_HUMAN	Q9Y4L1	HYOU1	Hypoxia up-regulated protein 1	(Q9Y4L1):T590	SLFGGGTTPDAK	583	1	T8
HYOU1_HUMAN	Q9Y4L1	HYOU1	Hypoxia up-regulated protein 1	(Q9Y4L1):T590	FGGGTTPDAK	585	1	T6
IGHA1_HUMAN	P01876	IGHA1	Ig alpha-1 chain C region	(P01876):S111	HYTNPSQDVTVPCPVPSTPPTPSPSTPPTPSPSCCHPR	89	2	S23 ; S25
IGHA1_HUMAN	P01876	IGHA1	Ig alpha-1 chain C region	(P01876):T106	HYTNPSQDVTVPCPVPSTPPTP	89	2	T18 ; T21
IGHA1_HUMAN	P01876	IGHA1	Ig alpha-1 chain C region	(P01876):T106	HYTNPSQDVTVPCPVPSTPP	89	1	T18
IGHA1_HUMAN	P01876	IGHA1	Ig alpha-1 chain C region	(P01876):T109	HYTNPSQDVTVPCPVPSTPPTP	89	1	T21
IGKC_HUMAN	P01834	IGKC	Ig kappa chain C region	(P01834):T98	VYACEVTHQGLSSPVTK	83	1	T16
IGKC_HUMAN	P01834	IGKC	Ig kappa chain C region	(P01834):T98	EVTHQGLSSPVTK	87	1	T12
KV102_HUMAN	P01594		Ig kappa chain V-I region AU	(P01594):T5	DIQMTQSPSSLSASVGDR	1	1	T5
IBP7_HUMAN	Q16270	IGFBP7	Insulin-like growth factor-binding protein 7	(Q16270):T220	TELLPGDRDNLAIQTR	206	1	T15
IBP7_HUMAN	Q16270	IGFBP7	Insulin-like growth factor-binding protein 7	(Q16270):S239	HEVTGWVLVSPLSK	227	2	T4 ; S13
IBP7_HUMAN	Q16270	IGFBP7	Insulin-like growth factor-binding protein 7	(Q16270):T264	ITVVDALHEIPVK	263	1	T2
JAM1_HUMAN	Q9Y624	F11R	Junctional adhesion molecule A	(Q9Y624):T30	SVTVHSSEPEVR	28	1	T3
SPIT2_HUMAN	O43291	SPINT2	Kunitz-type protease inhibitor 2	(O43291):S109	NAADSSVPSAPR	104	1	S6
LTBP3_HUMAN	Q9NS15	LTBP3	Latent-transforming growth factor beta-binding protein 3	(Q9NS15):T530	SVQQSHPTATTTPAR	523	1	T8
LRC8D_HUMAN	Q7L1W4	LRRC8D	Leucine-rich repeat-containing protein 8D	(Q7L1W4):T68	AHTPPGNAEVTTNIPK	66	3	T3 ; T11 ; T12
LSR_HUMAN	Q86X29	LSR	Lipolysis-stimulated lipoprotein receptor	(Q86X29):T453	GPALTPIRDEEWGGHSPR	1901-03-24	1	T5
S27A1_HUMAN	Q6PCB7	SLC27A1	Long-chain fatty acid transport protein 1	(Q6PCB7):S294	MQAADVLYDCLPLYHSAGNIIGVGQ	279	3	Y8;Y14 ; S16
LDLR_HUMAN	P01130	LDLR	Low-density lipoprotein receptor	(P01130):S750	TQHTTTRPVPDTSR	738	5	T1 ; T4 ; T5 ; T6 ; S13
LDLR_HUMAN	P01130	LDLR	Low-density lipoprotein receptor	(P01130):T741	TQHTTTRPVPDTSR	738	4	T4 ; T5 ; T6 ; T12
LDLR_HUMAN	P01130	LDLR	Low-density lipoprotein receptor	(P01130):T743	TQHTTTRPVPDTSR	738	2	T6 ; T12
LRP8_HUMAN	Q14114	LRP8	Low-density lipoprotein receptor-related protein 8	(Q14114):T753	TVPATTRAPGTTVHR	753	5	T1 ; T5 ; T6 ; T11 ; T12
LRP8_HUMAN	Q14114	LRP8	Low-density lipoprotein receptor-related protein 8	(Q14114):T757	TVPATTRAPGTTVHR	753	4	T5 ; T6 ; T11 ; T12
LPD6B_HUMAN	Q8NI32	LYPD6B	Ly6/PLAUR domain-containing protein 6B	(Q8NI32):T54	YNVRPPLDPTPFPNSFK	45	1	T10
LPD6B_HUMAN	Q8NI32	LYPD6B	Ly6/PLAUR domain-containing protein 6B	(Q8NI32):T54	NVRPPLDPTPFPNSFK	46	1	T9
PCP_HUMAN	P42785	PRCP	Lysosomal Pro-X carboxypeptidase	(P42785):T39	ALGSLHLPTNPTSLPAVAK	28	1	T12
LAMP1_HUMAN	P11279	LAMP1	Lysosome-associated membrane glycoprotein 1	(P11279):S207	CEQDRPSPTTAPPAPPSPSPSPVPK	191	5	T9 ; T10 ; S17 ; S19 ; S21
LAMP2_HUMAN	P13473	LAMP2	Lysosome-associated membrane glycoprotein 2	(P13473):T196	TSTVAPTIHTTVPSPTTTPTPK	194	7	T3 ; T7 ; T10 ; T11 ; T16 ; T17 ; T18
MMP14_HUMAN	P50281	MMP14	Matrix metalloproteinase-14	(P50281):T291	GIQQLYGGESGFPTK	278	1	T14
MMP14_HUMAN	P50281	MMP14	Matrix metalloproteinase-14	(P50281):T299	TTSRPSVPDKPK	299	2	T1 ; T2
MXRA5_HUMAN	Q9NR99	MXRA5	Matrix-remodeling-associated protein 5	(Q9NR99):S1139	VAPSSTMSTHPSR	1136	3	S4 ; S5 ; S8
MXRA5_HUMAN	Q9NR99	MXRA5	Matrix-remodeling-associated protein 5	(Q9NR99):T1141	VAPSSTMSTHPSR	1136	1	T6
MXRA5_HUMAN	Q9NR99	MXRA5	Matrix-remodeling-associated protein 5	(Q9NR99):T1247	YTPSTVSSR	1243	1	T5
MXRA5_HUMAN	Q9NR99	MXRA5	Matrix-remodeling-associated protein 5	(Q9NR99):T1316	VQETLPVTYKPTSDGK	1309	2	T8 ; T12
MXRA5_HUMAN	Q9NR99	MXRA5	Matrix-remodeling-associated protein 5	(Q9NR99):T1393	LQTGIPVTTSGENLTDPPLLK	1391	4	T3 ; T8 ; T9 ; T15
MXRA5_HUMAN	Q9NR99	MXRA5	Matrix-remodeling-associated protein 5	(Q9NR99):T1606	VHASHQLTR	1599	1	T8
MXRA5_HUMAN	Q9NR99	MXRA5	Matrix-remodeling-associated protein 5	(Q9NR99):T1616	VPAKPILPTATVR	1608	2	T9 ; T11
MXRA5_HUMAN	Q9NR99	MXRA5	Matrix-remodeling-associated protein 5	(Q9NR99):T1643	HWTNKPEITTYPSGALPENK	1641	3	T3 ; T9 ; T10
MXRA5_HUMAN	Q9NR99	MXRA5	Matrix-remodeling-associated protein 5	(Q9NR99):S1754	RPQIPTSPAPVMR	1748	2	T6 ; S7
MIA3_HUMAN	Q5JRA6	MIA3	Melanoma inhibitory activity protein 3	(Q5JRA6):T768	AVLGTIHPDPEIEESK	764	1	T5
MIA3_HUMAN	Q5JRA6	MIA3	Melanoma inhibitory activity protein 3	(Q5JRA6):T1083	TAELNVQVPEEPTHLDQR	1071	1	T13
MIA3_HUMAN	Q5JRA6	MIA3	Melanoma inhibitory activity protein 3	(Q5JRA6):S1099	VIGDTHASEVSQKPNTEK	1089	1	S11
MIA3_HUMAN	Q5JRA6	MIA3	Melanoma inhibitory activity protein 3	(Q5JRA6):T1093	VIGDTHASEVSQKPNTEK	1089	2	T5 ; T16
MUC1_HUMAN	P15941	MUC1	Mucin-1	(P15941):S29	SGHASSTPGGEKETSATQR	24	4	S6 ; T7 ; T14 ; S15
MUC1_HUMAN	P15941	MUC1	Mucin-1	(P15941):S38	SGHASSTPGGEKETSATQR	24	2	T7 ; S15
MUC1_HUMAN	P15941	MUC1	Mucin-1	(P15941):S29	SSTPGGEKETSATQR	28	4	S2 ; T3 ; T10 ; S11
MUC1_HUMAN	P15941	MUC1	Mucin-1	(P15941):S38	SSTPGGEKETSATQR	28	2	T3 ; S11
MUC1_HUMAN	P15941	MUC1	Mucin-1	(P15941):T37	SSTPGGEKETSATQR	28	2	T10 ; T13
MUC1_HUMAN	P15941	MUC1	Mucin-1	(P15941):T49	SSVPSSTEK	43	1	T7
MUC1_HUMAN	P15941	MUC1	Mucin-1	(P15941):S989	STPFSIPSHHSDTPTTLASHSTK	989	4	S1 ; S5 ; S8 ; S11
MUC1_HUMAN	P15941	MUC1	Mucin-1	(P15941):S989	STPFSIPSHHSDTPTTLASHSTK	989	2	S1 ; S5
MUC1_HUMAN	P15941	MUC1	Mucin-1	(P15941):T1004	SIPSHHSDTPTTLASHSTK	993	1	T12
MPDZ_HUMAN	O75970	MPDZ	Multiple PDZ domain protein	(O75970):S1836	EGSLSSFTFPLSGSSTSESLESSSK	1825	5	S12 ; S14 ; S15 ; S17 ; S19
CD33_HUMAN	P20138	CD33	Myeloid cell surface antigen CD33	(P20138):T356	LHGPTETSSCSGAAPTVEMDEELHYASLNFHGMNPSKDTSTEYSEVRTQ	316	2	T41 ; T48
GNPTG_HUMAN	Q9UJJ9	GNPTG	N-acetylglucosamine-1-phosphotransferase subunit gamma	(Q9UJJ9):T286	PYTRPTETSNLEHLGHETPR	269	1	T18
GNPTG_HUMAN	Q9UJJ9	GNPTG	N-acetylglucosamine-1-phosphotransferase subunit gamma	(Q9UJJ9):T274	TRPTETSNLEHLGHETPR	271	3	T4 ; T6 ; T16
GNPTG_HUMAN	Q9UJJ9	GNPTG	N-acetylglucosamine-1-phosphotransferase subunit gamma	(Q9UJJ9):T274	TRPTETSNLEHLGHETPR	271	1	T4
GNPTG_HUMAN	Q9UJJ9	GNPTG	N-acetylglucosamine-1-phosphotransferase subunit gamma	(Q9UJJ9):T276	TRPTETSNLEHLGHETPR	271	2	T6 ; T16
NUCB1_HUMAN	Q02818	NUCB1	Nucleobindin-1	(Q02818):S44	GAPNKEETPATESPDTGLYYHR	32	3	T8 ; T11 ; S13
NUCB1_HUMAN	Q02818	NUCB1	Nucleobindin-1	(Q02818):T39	GAPNKEETPATESPDTGLYYHR	32	2	T8 ; T11
NUCB1_HUMAN	Q02818	NUCB1	Nucleobindin-1	(Q02818):T42	GAPNKEETPATESPDTGLYYHR	32	1	T11
NUCB1_HUMAN	Q02818	NUCB1	Nucleobindin-1	(Q02818):T39	KEETPATESPDTGLYYHR	36	2	T4 ; T7
NUCB1_HUMAN	Q02818	NUCB1	Nucleobindin-1	(Q02818):T39	EETPATESPDTGLYYHR	37	2	T3 ; T6
NUCB1_HUMAN	Q02818	NUCB1	Nucleobindin-1	(Q02818):T42	EETPATESPDTGLYYHR	37	1	T6
NUCB1_HUMAN	Q02818	NUCB1	Nucleobindin-1	(Q02818):T42	ETPATESPDTGLYYHR	38	1	T5
NUCB1_HUMAN	Q02818	NUCB1	Nucleobindin-1	(Q02818):T42	TPATESPDTGLYYHR	39	1	T4
NUCB1_HUMAN	Q02818	NUCB1	Nucleobindin-1	(Q02818):T426	FHPDTDDVPVPAPAGDQK	422	1	T5
NUCB2_HUMAN	P80303	NUCB2	Nucleobindin-2	(P80303):S42	VQNIHPVESAK	34	1	S9
NUCB2_HUMAN	P80303	NUCB2	Nucleobindin-2	(P80303):Y389	LEYHQVIQQMEQK	387	1	Y3
NUCB2_HUMAN	P80303	NUCB2	Nucleobindin-2	(P80303):S408	LQQGIPPSGPAGELK	401	1	S8
FKB11_HUMAN	Q9NYL4	FKBP11	Peptidyl-prolyl cis-trans isomerase FKBP11	(Q9NYL4):T31	EAGLETESPVR	26	1	T6
PK3CB_HUMAN	P42338	PIK3CB	Phosphatidylinositol 4,5-bisphosphate 3-kinase catalytic subunit beta isoform	(P42338):S867	ADIQLNSSNVAAAAAFNK	861	1	S7
PK3CB_HUMAN	P42338	PIK3CB	Phosphatidylinositol 4,5-bisphosphate 3-kinase catalytic subunit beta isoform	(P42338):S868	ADIQLNSSNVAAAAAFNK	861	1	S8
PERP1_HUMAN	Q8WU39	PACAP	Plasma cell-induced resident endoplasmic reticulum protein	(Q8WU39):T30	GDRAPLTATAPQLDDEEMYSAHMPAHLR	22	1	T9
PERP1_HUMAN	Q8WU39	PACAP	Plasma cell-induced resident endoplasmic reticulum protein	(Q8WU39):T30	DRAPLTATAPQLDDEEMYSAHMPAHLR	23	1	T8
PERP1_HUMAN	Q8WU39	PACAP	Plasma cell-induced resident endoplasmic reticulum protein	(Q8WU39):T30	APLTATAPQLDDEEMYSAHMPAHLR	25	1	T6
PERP1_HUMAN	Q8WU39	PACAP	Plasma cell-induced resident endoplasmic reticulum protein	(Q8WU39):T30	TATAPQLDDEEMYSAHMPAHLR	28	1	T3
IC1_HUMAN	P05155	SERPING1	Plasma protease C1 inhibitor	(P05155):T47	VATTVISK	45	2	T3 ; T4
IC1_HUMAN	P05155	SERPING1	Plasma protease C1 inhibitor	(P05155):T48	VATTVISK	45	1	T4
PDXL2_HUMAN	Q9NZ53	PODXL2	Podocalyxin-like protein 2	(Q9NZ53):S134	AGSIEDTSQAQELPNLPSPLPK	127	2	S8 ; S18
GALT5_HUMAN	Q7Z7M9	GALNT5	Polypeptide N-acetylgalactosaminyltransferase 5	(Q7Z7M9):T94	KTEESVLK	93	1	T2
GALT5_HUMAN	Q7Z7M9	GALNT5	Polypeptide N-acetylgalactosaminyltransferase 5	(Q7Z7M9):S370	SEMSSSSLAPHR	364	1	S7
GALT5_HUMAN	Q7Z7M9	GALNT5	Polypeptide N-acetylgalactosaminyltransferase 5	(Q7Z7M9):T420	ALLPEDSGTHQVLR	412	1	T9
SAP_HUMAN	P07602	PSAP	Proactivator polypeptide	(P07602):T57	HCLQTVWNKPTVK	47	1	T11
LRP1_HUMAN	Q07954	LRP1	Prolow-density lipoprotein receptor-related protein 1	(Q07954):T894	CDGDNDCLDNSDEAPALCHQHTCPSDR	873	1	T22
LRP1_HUMAN	Q07954	LRP1	Prolow-density lipoprotein receptor-related protein 1	(Q07954):T1101	SCEGVTHVCDPSVK	1096	1	T6
LRP1_HUMAN	Q07954	LRP1	Prolow-density lipoprotein receptor-related protein 1	(Q07954):T2773	TCGPSSFSCPGTHVCVPER	2773	1	T1
LMAN1_HUMAN	P49257	LMAN1	Protein ERGIC-53	(P49257):T276	QLTEPGKEPPTPDKEISEK	266	1	T11
LMAN1_HUMAN	P49257	LMAN1	Protein ERGIC-53	(P49257):T276	EPPTPDKEISEK	273	1	T4
LMAN1_HUMAN	P49257	LMAN1	Protein ERGIC-53	(P49257):S425	LVSGMQHPGSAGGVYETTQHFIDIK	416	2	S10 ; T17
LMAN1_HUMAN	P49257	LMAN1	Protein ERGIC-53	(P49257):T432	LVSGMQHPGSAGGVYETTQHFIDIK	416	2	T17 ; T18
LMAN1_HUMAN	P49257	LMAN1	Protein ERGIC-53	(P49257):T433	LVSGMQHPGSAGGVYETTQHFIDIK	416	1	T18
GP108_HUMAN	Q9NPR9	GPR108	Protein GPR108	(Q9NPR9):T178	STPAVIQGPSGK	177	1	T2
PMGT1_HUMAN	Q8WZA1	POMGNT1	Protein O-linked-mannose beta-1,2-N-acetylglucosaminyltransferase 1	(Q8WZA1):T660	KPPSVTPIFLEPPPKEEGAPGAPEQT	635	1	T26
OS9_HUMAN	Q13438	OS9	Protein OS-9	(Q13438):S529	KPPPSPQPTEEDPEHR	525	1	S5
SE1L1_HUMAN	Q9UBV2	SEL1L	Protein sel-1 homolog 1	(Q9UBV2):T49	TTLTSDESVKDHTTAGR	37	2	T13 ; T14
SE1L1_HUMAN	Q9UBV2	SEL1L	Protein sel-1 homolog 1	(Q9UBV2):T50	TTLTSDESVKDHTTAGR	37	1	T14
YIPF3_HUMAN	Q9GZM5	YIPF3	Protein YIPF3	(Q9GZM5):T346	AVAVTLQSH	342	1	T5
LYOX_HUMAN	P28300	LOX	Protein-lysine 6-oxidase	(P28300):T413	YTGHHAYASGCTISPY	402	1	T12
PRG4_HUMAN	Q92954	PRG4	Proteoglycan 4	(Q92954):S876	SPDESTPELSAEPTPK	872	3	S5 ; T6 ; S10
S38AA_HUMAN	Q9HBR0	SLC38A10	Putative sodium-coupled neutral amino acid transporter 10	(Q9HBR0):S997	GGDHVPVSHEQPR	990	1	S8
SEM4D_HUMAN	Q92854	SEMA4D	Semaphorin-4D	(Q92854):T657	VVPKPVVAPTLSVVQTEGSR	648	2	T10 ; T16
SDF2L_HUMAN	Q9HCN8	SDF2L1	Stromal cell-derived factor 2-like protein 1	(Q9HCN8):S211	AMEGIFIKPSVEPSAGHDEL	202	1	S10
QSOX1_HUMAN	O00391	QSOX1	Sulfhydryl oxidase 1	(O00391):T276	EAAQTTVAPTTANK	272	4	T5 ; T6 ; T10 ; T11
SDC3_HUMAN	O75056	SDC3	Syndecan-3	(O75056):S250	LVSTATSRPR	248	3	S3 ; T4 ; S7
SDC4_HUMAN	P31431	SDC4	Syndecan-4	(P31431):T101	AGSGSQVPTEPK	93	1	T9
TPSNR_HUMAN	Q9BX59	TAPBPL	Tapasin-related protein	(Q9BX59):T21	AETKPHPAEGQWR	19	1	T3
TARSH_HUMAN	Q7Z7G0	ABI3BP	Target of Nesh-SH3	(Q7Z7G0):T335	ISARPTTVTPETVPR	330	2	T6 ; T7
TARSH_HUMAN	Q7Z7G0	ABI3BP	Target of Nesh-SH3	(Q7Z7G0):T662	FYTTVRPR	660	2	T3 ; T4
TXND5_HUMAN	Q8NBS9	TXNDC5	Thioredoxin domain-containing protein 5	(Q8NBS9):S308	TETGATETVTPSEAPVLAAEPEADK	297	1	S12
TXND5_HUMAN	Q8NBS9	TXNDC5	Thioredoxin domain-containing protein 5	(Q8NBS9):S308	TETGATETVTPSEAPVLAAEPEADKGTVL	297	1	S12
TXND5_HUMAN	Q8NBS9	TXNDC5	Thioredoxin domain-containing protein 5	(Q8NBS9):S308	TETGATETVTPSEAPVLAAEPEADK	297	2	T1 ; S12
TXND5_HUMAN	Q8NBS9	TXNDC5	Thioredoxin domain-containing protein 5	(Q8NBS9):T299	TETGATETVTPSEAPVLAAEPEADK	1900-10-23	4	T3 ; T6 ; T8 ; T10
TXND5_HUMAN	Q8NBS9	TXNDC5	Thioredoxin domain-containing protein 5	(Q8NBS9):T302	TETGATETVTPSEAPVLAAEPEADK	297	3	T6 ; T8 ; T10
TXND5_HUMAN	Q8NBS9	TXNDC5	Thioredoxin domain-containing protein 5	(Q8NBS9):T304	TETGATETVTPSEAPVLAAEPEADK	297	2	T8 ; T10
TXND5_HUMAN	Q8NBS9	TXNDC5	Thioredoxin domain-containing protein 5	(Q8NBS9):T304	TETGATETVTPSEAPVLAAEPEADKGTVL	297	2	T8 ; T10
TXND5_HUMAN	Q8NBS9	TXNDC5	Thioredoxin domain-containing protein 5	(Q8NBS9):S308	TVTPSEAPVLAAEPEADK	304	1	S5
THSD4_HUMAN	Q6ZMP0	THSD4	Thrombospondin type-1 domain-containing protein 4	(Q6ZMP0):T553	RPGEPFNGQMVTEGR	542	1	T12
THSD4_HUMAN	Q6ZMP0	THSD4	Thrombospondin type-1 domain-containing protein 4	(Q6ZMP0):T582	EDLRGEAPEMFTSESAQTFPVR	571	2	T12 ; T18
THSD4_HUMAN	Q6ZMP0	THSD4	Thrombospondin type-1 domain-containing protein 4	(Q6ZMP0):S598	FSPHRPDNLVPPAPQPPR	597	1	S2
TSP2_HUMAN	P35442	THBS2	Thrombospondin-2	(P35442):T1055	QVTQTYWEDQPTR	1044	1	T12
TFR1_HUMAN	P02786	TFRC	Transferrin receptor protein 1	(P02786):T104	LAGTESPVREEPGEDFPAAR	101	1	T4
TGON2_HUMAN	O43493	TGOLN2	Trans-Golgi network integral membrane protein 2	(O43493):S267	DHSKPISNPSDNK	261	1	S7
TGON2_HUMAN	O43493	TGOLN2	Trans-Golgi network integral membrane protein 2	(O43493):T318	SSEPTEDVEPK	314	1	T5
TACD2_HUMAN	P09758	TACSTD2	Tumor-associated calcium signal transducer 2	(P09758):S93	TLVRPSEHALVDNDGLYDPDCDPEGR	88	1	S6
B3GL1_HUMAN	O75752	B3GALNT1	UDP-GalNAc:beta-1,3-N-acetylgalactosaminyltransferase 1	(O75752):S225	THISYQEYPFK	222	1	S4
CSPG2_HUMAN	P13611	VCAN	Versican core protein	(P13611):T1418	HLVTTVPK	1415	1	T4
CSPG2_HUMAN	P13611	VCAN	Versican core protein	(P13611):S1942	EYSTVSHPIAK	1940	2	S3 ; S6
CSPG2_HUMAN	P13611	VCAN	Versican core protein	(P13611):T1943	EYSTVSHPIAK	1940	1	T4
CSPG2_HUMAN	P13611	VCAN	Versican core protein	(P13611):S2058	STILPTAEVEGTKAPVEK	2058	4	S1 ; T2 ; T6 ; T12
CSPG2_HUMAN	P13611	VCAN	Versican core protein	(P13611):S2058	STILPTAEVEGTKAPVEKEEVK	2058	4	S1 ; T2 ; T6 ; T12
CSPG2_HUMAN	P13611	VCAN	Versican core protein	(P13611):T2152	TTDYSVLTTKK	2152	4	T1 ; T2 ; T8 ; T9
CSPG2_HUMAN	P13611	VCAN	Versican core protein	(P13611):T2516	STDGSFQDR	2515	1	T2
CSPG2_HUMAN	P13611	VCAN	Versican core protein	(P13611):T2531	EFEDSTLKPNR	2526	1	T6
CSPG2_HUMAN	P13611	VCAN	Versican core protein	(P13611):T2701	SATVIPEIEGIK	2699	1	T3
VWA1_HUMAN	Q6PCB0	VWA1	von Willebrand factor A domain-containing protein 1	(Q6PCB0):T437	APTPGTASR	435	1	T3
VSIG4_HUMAN	Q9Y279	VSIG4	V-set and immunoglobulin domain-containing protein 4	(Q9Y279):T144	LSVSKPTVTTGSGYGFTVPQGMR	138	1	T7
ATS1_HUMAN	Q9UHI8	ADAMTS1	A disintegrin and metalloproteinase with thrombospondin motifs 1	(Q9UHI8):T170	LATAAPGEKPPAPLQFHLLR	168	1	T3
ATS1_HUMAN	Q9UHI8	ADAMTS1	A disintegrin and metalloproteinase with thrombospondin motifs 1	(Q9UHI8):T170	LATAAPGEKPPAPLQF	168	1	T3
CALU_HUMAN	O43852	CALU	Calumenin	(O43852):S35	VHHEPQLSDK	28	1	S8
CATD_HUMAN	P07339	CTSD	Cathepsin D	(P07339):T63	VTEGPIPEVLK	62	1	T2
CCD80_HUMAN	Q76M96	CCDC80	Coiled-coil domain-containing protein 80	(Q76M96):T89	LARPTEPPAR	85	1	T5
ERP44_HUMAN	Q9BS26	ERP44	Endoplasmic reticulum resident protein 44	(Q9BS26):T367	EFHHGPDPTD	359	1	T9
GSLG1_HUMAN	Q92896	GLG1	Golgi apparatus protein 1	(Q92896):T1083	HHCAAITPGR	1077	1	T7
HG2A_HUMAN	P04233	CD74	HLA class II histocompatibility antigen gamma chain	(P04233):T203	LEQKPTDAPPK	198	1	T6
IBP7_HUMAN	Q16270	IGFBP7	Insulin-like growth factor-binding protein 7	(Q16270):T264	ITVVDALHEIPVK	263	1	T2
LITD1_HUMAN	Q5T7N2	L1TD1	LINE-1 type transposase domain-containing protein 1	(Q5T7N2):S165	KLPQGESR	159	1	S7
NPNT_HUMAN	Q6UXI9	NPNT	Nephronectin	(Q6UXI9):T376	VQTDPQKPR	374	1	T3
NUCB1_HUMAN	Q02818	NUCB1	Nucleobindin-1	(Q02818):T426	FHPDTDDVPVPAPAGDQK	422	1	T5
NUCB2_HUMAN	P80303	NUCB2	Nucleobindin-2	(P80303):T32	VPIDIDKTK	25	1	T8
NUCB2_HUMAN	P80303	NUCB2	Nucleobindin-2	(P80303):S42	VQNIHPVESAK	34	1	S9
NUCB2_HUMAN	P80303	NUCB2	Nucleobindin-2	(P80303):Y389	LEYHQVIQQMEQK	387	1	Y3
S38AA_HUMAN	Q9HBR0	SLC38A10	Putative sodium-coupled neutral amino acid transporter 10	(Q9HBR0):S997	GGDHVPVSHEQPR	990	1	S8
QSOX1_HUMAN	O00391	QSOX1	Sulfhydryl oxidase 1	(O00391):T289	IAPTVWK	286	1	T4
THSD4_HUMAN	Q6ZMP0	THSD4	Thrombospondin type-1 domain-containing protein 4	(Q6ZMP0):T553	RPGEPFNGQMVTEGR	542	1	T12
THSD4_HUMAN	Q6ZMP0	THSD4	Thrombospondin type-1 domain-containing protein 4	(Q6ZMP0):S598	FSPHRPDNLVPPAPQPPR	597	1	S2
GPNMB_HUMAN	Q14956	GPNMB	Transmembrane glycoprotein NMB	(Q14956):S333	AAAPGPCPPPPPPPRPS	317	1	S17
CALX_HUMAN	P27824	CANX	Calnexin	(P27824):T50	EVEDSKPDTTAPPSSPK	41	1	T10
ERLN2_HUMAN	O94905	ERLIN2	Erlin-2	(O94905):T334	LSFGLEDEPLETATKEN	323	1	T12
NUCB1_HUMAN	Q02818	NUCB1	Nucleobindin-1	(Q02818):T372	LSQETEALGR	368	1	T5
