# Supplementary material for: Investigating Patterns of Immune Interaction in Ovarian Cancer: Probing the O-glycoproteome by the Macrophage Galactose-Like C-Type Lectin (MGL)
Source: Cancers (Basel). 2020 Oct 1;12(10):2841. doi: 10.3390/cancers12102841 (PMC7600217; doi:10.3390/cancers12102841)
Supplement: Supplementary file 1 [file cancers-12-02841-s001.zip › Supplementary Table S5 .xlsx]

## Sheet: Foglio1
Entry Name	Gene name	Accession 2	UniProt Name	OVCAR-3 TCL with MGL	OVCAR-3 TCL with VVA	OVCAR-3 Secr with MGL	OVCAR-3 Secr with VVA	SKOV-3 TCL with MGL	SKOV-3 TCL with VVA	SKOV-3 SEC with MGL	SKOV-3 SEC with VVA	OV 01 MGL-FT with VVA	OV 02 MGL-FT with VVA	OV 03 with VVA	OV 04 with VVA	OV 01 with MGL	OV 02 with MGL
CAB45_HUMAN	SDF4	Q9BRK5	45 kDa calcium-binding protein		+				+					+
GRP78_HUMAN	HSPA5	P11021	78 kDa glucose-regulated protein	+	+		+		+			+		+	+
ATS1_HUMAN	ADAMTS1	Q9UHI8	A disintegrin and metalloproteinase with thrombospondin motifs 1								+	+		+	+
ATS4_HUMAN	ADAMTS4	O75173	A disintegrin and metalloproteinase with thrombospondin motifs 4											+
ATS12_HUMAN	ADAMTS12	P58397	A disintegrin and metalloproteinase with thrombospondin motifs 12				+								+
ATS14_HUMAN	ADAMTS14	Q8WXS8	A disintegrin and metalloproteinase with thrombospondin motifs 14				+				+
ATS18_HUMAN	ADAMTS18	Q8TE60	A disintegrin and metalloproteinase with thrombospondin motifs 18	+
AEBP1_HUMAN	AEBP1	Q8IUX7	Adipocyte enhancer-binding protein 1										+	+	+
PGCA_HUMAN	ACAN	P16112	Aggrecan core protein								+
AGRIN_HUMAN	AGRN	O00468	Agrin	+	+	+	+	+	+	+	+	+		+	+
AKAP5_HUMAN	AKAP5	P24588	A-kinase anchor protein 5			+
PPBN_HUMAN	ALPPL2	P10696	Alkaline phosphatase, placental-like									+
MGAT1_HUMAN	P26572	MGAT1	Alpha-1,3-mannosyl-glycoprotein 2-beta-N-acetylglucosaminyltransferase		+		+		+		+	+		+
MGT4B_HUMAN	MGAT4B	Q9UQ53	Alpha-1,3-mannosyl-glycoprotein 4-beta-N-acetylglucosaminyltransferase B		+
MGAT2_HUMAN	Q10469	MGAT2	Alpha-1,6-mannosyl-glycoprotein 2-beta-N-acetylglucosaminyltransferase		+		+		+		+	+
AMRP_HUMAN	LRPAP1	P30533	Alpha-2-macroglobulin receptor-associated protein		+							+	+	+	+
SIA7A_HUMAN	ST6GALNAC1	Q9NSC7	Alpha-N-acetylgalactosaminide alpha-2,6-sialyltransferase 1									+
AMPN_HUMAN	ANPEP	P15144	Aminopeptidase N		+			+	+
AREG_HUMAN	AREG	P15514	Amphiregulin				+			+	+
APBA1_HUMAN	APBA1	Q02410	Amyloid beta A4 precursor protein-binding family A member 1			+
A4_HUMAN	APP	P05067	Amyloid beta A4 protein	+	+	+	+	+	+	+	+			+	+
APLP2_HUMAN	APLP2	Q06481	Amyloid-like protein 2			+	+
ANGL2_HUMAN	ANGPTL2	Q9UKU9	Angiopoietin-related protein 2				+
ANGL4_HUMAN	ANGPTL4	Q9BY76	Angiopoietin-related protein 4											+
ANT3_HUMAN	SERPINC1	P01008	Antithrombin-III									+
APOE_HUMAN	APOE	P02649	Apolipoprotein E		+		+
APOL1_HUMAN	APOL1	O14791	Apolipoprotein L1						+
PNISR_HUMAN	PNISR	Q8TF01	Arginine/serine-rich protein PNISR	+
ASPH_HUMAN	ASPH	Q12797	Aspartyl/asparaginyl beta-hydroxylase											+	+
PGBM_HUMAN	HSPG2	P98160	Basement membrane-specific heparan sulfate proteoglycan core protein		+		+	+	+		+			+
B3GT6_HUMAN	B3GALT6	Q96L58	Beta-1,3-galactosyltransferase 6						+
B4GT1_HUMAN	B4GALT1	P15291	Beta-1,4-galactosyltransferase 1				+
B4GT4_HUMAN	B4GALT4	O60513	Beta-1,4-galactosyltransferase 4		+		+		+
B4GT5_HUMAN	B4GALT5	O43286	Beta-1,4-galactosyltransferase 5		+		+
B4GT7_HUMAN	B4GALT7	Q9UBV7	Beta-1,4-galactosyltransferase 7	+	+				+
B2MG_HUMAN	B2M	P61769	Beta-2-microglobulin		+							+		+
SIAT1_HUMAN	ST6GAL1	P15907	Beta-galactoside alpha-2,6-sialyltransferase 1	+	+				+			+
SIAT2_HUMAN	ST6GAL2	Q96JF0	Beta-galactoside alpha-2,6-sialyltransferase 2		+		+
COASY_HUMAN	COASY	Q13057	Bifunctional coenzyme A synthase												+
BMP7_HUMAN	BMP7	P18075	Bone morphogenetic protein 7	+
BOC_HUMAN	BOC	Q9BWV1	Brother of CDO	+	+	+	+
CELR1_HUMAN	CELSR1	Q9NYQ6	Cadherin EGF LAG seven-pass G-type receptor 1	+	+			+	+
CELR2_HUMAN	CELSR2	Q9HCU4	Cadherin EGF LAG seven-pass G-type receptor 2						+
CALCB_HUMAN	CALCB	P10092	Calcitonin gene-related peptide 2	+	+	+	+
CALX_HUMAN	CANX	P27824	Calnexin		+				+			+		+	+		+
CSTN1_HUMAN	CLSTN1	O94985	Calsyntenin-1											+
CALU_HUMAN	CALU	O43852	Calumenin		+				+			+		+	+
CHSTA_HUMAN	CHST10	O43529	Carbohydrate sulfotransferase 10	+					+
CAH9_HUMAN	CA9	Q16790	Carbonic anhydrase 9												+
CBPD_HUMAN	CPD	O75976	Carboxypeptidase D	+	+			+	+
CILP1_HUMAN	CILP	O75339	Cartilage intermediate layer protein 1			+	+
CATD_HUMAN	CTSD	P07339	Cathepsin D		+				+			+	+	+	+
CEBPZ_HUMAN	CEBPZ	Q03701	CCAAT/enhancer-binding protein zeta				+				+
C16L2_HUMAN	CD164L2	Q6UWJ8	CD164 sialomucin-like 2 protein		+
CD44_HUMAN	CD44	P16070	CD44 antigen	+	+	+	+	+	+	+	+
CD59_HUMAN	CD59	P13987	CD59 glycoprotein	+	+				+			+			+
CD70_HUMAN	CD70	P32970	CD70 antigen		+
CD99_HUMAN	CD99	P14209	CD99 antigen		+		+		+			+			+
C99L2_HUMAN	CD99L2	Q8TCZ2	CD99 antigen-like protein 2						+					+	+
CDON_HUMAN	CDON	Q4KMG0	Cell adhesion molecule-related/down-regulated by oncogenes											+
CGRE1_HUMAN	CGREF1	Q99674	Cell growth regulator with EF hand domain protein 1	+								+
CERU_HUMAN	CP	P00450	Ceruloplasmin		+				+						+
CLCC1_HUMAN	CLCC1	Q96S66	Chloride channel CLIC-like protein 1								+			+
CSPG5_HUMAN	CSPG5	O95196	Chondroitin sulfate proteoglycan 5		+		+	+	+	+	+
CGHB_HUMAN	CGB	P01233	Choriogonadotropin subunit beta								+
CLUS_HUMAN	CLU	P10909	Clusterin									+	+	+
COCH_HUMAN	COCH	O43405	Cochlin			+	+		+	+	+
CCD47_HUMAN	CCDC47	Q96A33	Coiled-coil domain-containing protein 47											+
CC134_HUMAN	CCDC134	Q9H6E4	Coiled-coil domain-containing protein 134	+	+			+	+						+
CCD14_HUMAN	CCDC14	Q49A88	Coiled-coil domain-containing protein 14					+
CCD80_HUMAN	CCDC80	Q76M96	Coiled-coil domain-containing protein 80		+		+						+	+	+
CO1A1_HUMAN	COL1A1	P02452	Collagen alpha-1(I) chain										+	+
CO3A1_HUMAN	COL3A1	P02461	Collagen alpha-1(III) chain											+
CO4A1_HUMAN	COL4A1	P02462	Collagen alpha-1(IV) chain								+
CO5A1_HUMAN	COL5A1	P20908	Collagen alpha-1(V) chain											+	+
CO6A1_HUMAN	COL6A1	P12109	Collagen alpha-1(VI) chain						+
COCA1_HUMAN	COL12A1	Q99715	Collagen alpha-1(XII) chain		+		+	+	+			+	+	+	+
COEA1_HUMAN	COL14A1	Q05707	Collagen alpha-1(XIV) chain									+	+
COFA1_HUMAN	COL15A1	P39059	Collagen alpha-1(XV) chain									+	+	+
COHA1_HUMAN	COL17A1	Q9UMD9	Collagen alpha-1(XVII) chain		+
COIA1_HUMAN	COL18A1	P39060	Collagen alpha-1(XVIII) chain	+	+	+	+	+	+		+	+		+	+
EMID2_HUMAN	EMID2	Q96A83	Collagen alpha-1(XXVI) chain				+				+
CO1A2_HUMAN	COL1A2	P08123	Collagen alpha-2(I) chain									+		+
CO4A2_HUMAN	COL4A2	P08572	Collagen alpha-2(IV) chain		+		+				+
CO5A2_HUMAN	COL5A2	P05997	Collagen alpha-2(V) chain											+
CO6A3_HUMAN	COL6A3	P12111	Collagen alpha-3(VI) chain									+	+
C1QC_HUMAN	C1QC	P02747	Complement C1q subcomponent subunit C									+
C1QT1_HUMAN	C1QTNF1	Q9BXJ1	Complement C1q tumor necrosis factor-related protein 1											+
C1R_HUMAN	C1R	P00736	Complement C1r subcomponent											+
C1S_HUMAN	C1S	P09871	Complement C1s subcomponent											+
CO2_HUMAN	C2	P06681	Complement C2											+
CO3_HUMAN	C3	P01024	Complement C3											+
CO4A_HUMAN	C4A	P0C0L4	Complement C4-A										+	+	+
C1QR1_HUMAN	CD93	Q9NPY3	Complement component C1q receptor									+		+
CO8G_HUMAN	C8G	P07360	Complement component C8 gamma chain									+		+	+
DAF_HUMAN	CD55	P08174	Complement decay-accelerating factor						+			+		+
CFAB_HUMAN	CFB	P00751	Complement factor B											+
CTGF_HUMAN	CTGF	P29279	Connective tissue growth factor		+		+		+		+
MRC2_HUMAN	MRC2	Q9UBG0	C-type mannose receptor 2						+
CT2NL_HUMAN	CTTNBP2NL	Q9P2B4	CTTNBP2 N-terminal-like protein										+
CR3L4_HUMAN	CREB3L4	Q8TEY5	Cyclic AMP-responsive element-binding protein 3-like protein 4	+	+							+			+
CDK14_HUMAN	CDK14	O94921	Cyclin-dependent kinase 14														+
CYTC_HUMAN	CST3	P01034	Cystatin-C		+		+					+
CRIM1_HUMAN	CRIM1	Q9NZV1	Cysteine-rich motor neuron 1 protein	+	+		+		+
CKAP4_HUMAN	CKAP4	Q07065	Cytoskeleton-associated protein 4											+
DSE_HUMAN	DSE	Q9UL01	Dermatan-sulfate epimerase						+
DMKN_HUMAN	DMKN	Q6E0U4	Dermokine		+
DSG2_HUMAN	DSG2	Q14126	Desmoglein-2									+
DESP_HUMAN	DSP	P15924	Desmoplakin				+
GLCE_HUMAN	GLCE	O94923	D-glucuronyl C5-epimerase		+				+
DKK1_HUMAN	DKK1	O94907	Dickkopf-related protein 1				+
DCBD2_HUMAN	DCBLD2	Q96PD2	Discoidin, CUB and LCCL domain-containing protein 2	+	+		+		+
ADA10_HUMAN	ADAM10	O14672	Disintegrin and metalloproteinase domain-containing protein 10		+
ADA29_HUMAN	ADAM29	Q9UKF5	Disintegrin and metalloproteinase domain-containing protein 29											+
DLG5_HUMAN	DLG5	Q8TDM6	Disks large homolog 5				+
PRIM_HHV11	UL52	P10236	DNA primase														+
XRCC1_HUMAN	XRCC1	P18887	DNA repair protein XRCC1								+
MCM2_HUMAN	MCM2	P49736	DNA replication licensing factor MCM2			+
RPN1_HUMAN	RPN1	P04843	Dolichyl-diphosphooligosaccharide--protein glycosyltransferase subunit 1									+
STAU1_HUMAN	STAU1	O95793	Double-stranded RNA-binding protein Staufen homolog 1				+				+
K319L_HUMAN	KIAA0319L	Q8IZA0	Dyslexia-associated protein KIAA0319-like protein	+	+		+	+	+		+
DAG1_HUMAN	DAG1	Q14118	Dystroglycan	+	+	+	+	+	+	+	+	+			+
E1A_ADE41		P10542	Early E1A 27 kDa protein	+
EEA1_HUMAN	EEA1	Q15075	Early endosome antigen 1									+				+
ENTP6_HUMAN	ENTPD6	O75354	Ectonucleoside triphosphate diphosphohydrolase 6		+				+
FBLN3_HUMAN	EFEMP1	Q12805	EGF-containing fibulin-like extracellular matrix protein 1											+
EFC13_HUMAN	EFCAB13	Q8IY85	EF-hand calcium-binding domain-containing protein 13		+
K0494_HUMAN	KIAA0494	O75071	EF-hand domain-containing protein KIAA0494		+		+		+		+
EHD1_HUMAN	EHD1	Q9H4M9	EH domain-containing protein 1	+
ELAF_HUMAN	PI3	P19957	Elafin		+		+
EMSA1_HUMAN	ELMSAN1	Q6PJG2	ELM2 and SANT domain-containing protein 1											+
EMIL1_HUMAN	EMILIN1	Q9Y6C2	EMILIN-1									+	+	+
EMIL2_HUMAN	EMILIN2	Q9BXX0	EMILIN-2				+					+	+	+
ENDD1_HUMAN	ENDOD1	O94919	Endonuclease domain-containing 1 protein	+	+
MA1B1_HUMAN	MAN1B1	Q9UKM7	Endoplasmic reticulum mannosyl-oligosaccharide 1,2-alpha-mannosidase	+	+		+	+	+		+				+
ERP44_HUMAN	ERP44	Q9BS26	Endoplasmic reticulum resident protein 44	+	+		+	+	+		+	+	+	+	+	+	+
ENPL_HUMAN	HSP90B1	P14625	Endoplasmin		+									+
CD248_HUMAN	CD248	Q9HCU0	Endosialin											+
LIPE_HUMAN	LIPG	Q9Y5X9	Endothelial lipase		+		+
EDN1_HUMAN	EDN1	P05305	Endothelin-1						+		+
EDN2_HUMAN	EDN2	P20800	Endothelin-2				+
EPHA1_HUMAN	EPHA1	P21709	Ephrin type-A receptor 1		+
EFNA1_HUMAN	EFNA1	P20827	Ephrin-A1		+				+
EFNB1_HUMAN	EFNB1	P98172	Ephrin-B1	+	+		+		+		+				+
EFNB2_HUMAN	EFNB2	P52799	Ephrin-B2		+	+	+
EFNB3_HUMAN	EFNB3	Q15768	Ephrin-B3		+
EGFR_HUMAN	EGFR	P00533	Epidermal growth factor receptor											+
EGFL6_HUMAN	EGFL6	Q8IUX8	Epidermal growth factor-like protein 6											+
EGFL7_HUMAN	EGFL7	Q9UHF1	Epidermal growth factor-like protein 7	+											+
EBNA1_EBVB9	EBNA1	P03211	Epstein-Barr nuclear antigen 1					+
E400N_HUMAN	EP400NL	Q6ZTU2	EP400 N-terminal-like protein									+
EDEM1_HUMAN	EDEM1	Q92611	ER degradation-enhancing alpha-mannosidase-like 1						+
ERLN2_HUMAN	ERLIN2	O94905	Erlin-2		+				+			+	+		+
ECM1_HUMAN	ECM1	Q16610	Extracellular matrix protein 1				+				+
FRAS1_HUMAN	FRAS1	Q86XX4	Extracellular matrix protein FRAS1											+
DMP4_HUMAN	FAM20C	Q8IXL6	Extracellular serine/threonine protein kinase Fam20C						+
FANCA_HUMAN	FANCA	O15360	Fanconi anemia group A protein									+		+
FBN2_HUMAN	FBN2	P35556	Fibrillin-2		+		+
FIBA_HUMAN	FGA	P02671	Fibrinogen alpha chain										+	+
FGF18_HUMAN	FGF18	O76093	Fibroblast growth factor 18				+
FGFP1_HUMAN	FGFBP1	Q14512	Fibroblast growth factor-binding protein 1							+	+
FINC_HUMAN	FN1	P02751	Fibronectin	+	+	+	+				+		+	+	+
FNDC1_HUMAN	FNDC1	Q4ZHG4	Fibronectin type III domain-containing protein 1								+	+
FBLN2_HUMAN	FBLN2	P98095	Fibulin-2		+	+	+	+	+	+	+	+		+	+
FSTL1_HUMAN	FSTL1	Q12841	Follistatin-related protein 1				+				+
FJX1_HUMAN	FJX1	Q86VR8	Four-jointed box protein 1				+
X3CL1_HUMAN	CX3CL1	P78423	Fractalkine		+	+	+		+		+
FZD2_HUMAN	FZD2	Q14332	Frizzled-2	+
FXYD5_HUMAN	FXYD5	Q96DB9	FXYD domain-containing ion transport regulator 5	+	+		+	+	+	+	+
GRIN1_HUMAN	GPRIN1	Q7Z2K8	G protein-regulated inducer of neurite outgrowth 1					+
LG3BP_HUMAN	LGALS3BP	Q08380	Galectin-3-binding protein		+	+	+				+
GGT5_HUMAN	GGT5	P36269	Gamma-glutamyltransferase 5		+
POLG_POL1M		P03300	Genome polyprotein							+
GEPH_HUMAN	GPHN	Q9NQX3	Gephyrin				+
GLU2B_HUMAN	PRKCSH	P14314	Glucosidase 2 subunit beta		+			+	+			+	+	+	+
GXLT1_HUMAN	GXYLT1	Q4G148	Glucoside xylosyltransferase 1		+				+
GXLT2_HUMAN	GXYLT2	A0PJZ3	Glucoside xylosyltransferase 2		+
MANEA_HUMAN	MANEA	Q5SRI9	Glycoprotein endo-alpha-1,2-mannosidase					+	+
MANEL_HUMAN	MANEAL	Q5VSG8	Glycoprotein endo-alpha-1,2-mannosidase-like protein						+
GINM1_HUMAN	GINM1	Q9NU53	Glycoprotein integral membrane protein 1	+	+		+		+		+				+
GPC1_HUMAN	GPC1	P35052	Glypican-1		+				+		+
GPC4_HUMAN	GPC4	O75487	Glypican-4		+				+			+
GPC6_HUMAN	GPC6	Q9Y625	Glypican-6		+		+					+
GSLG1_HUMAN	GLG1	Q92896	Golgi apparatus protein 1	+	+				+			+		+	+
GOLI4_HUMAN	GOLIM4	O00461	Golgi integral membrane protein 4	+	+			+	+			+			+
GOLM1_HUMAN	GOLM1	Q8NBJ4	Golgi membrane protein 1	+	+	+		+	+	+	+
GDF15_HUMAN	GDF15	Q99988	Growth/differentiation factor 15		+				+
GROA_HUMAN	CXCL1	P09341	Growth-regulated alpha protein								+
GNAS2_HUMAN	GNAS	P63092	Guanine nucleotide-binding protein G(s) subunit alpha isoforms short					+
GPR64_HUMAN	GPR64	Q8IZP9	G-protein coupled receptor 64									+
HPT_HUMAN	HP	P00738	Haptoglobin											+	+
HPTR_HUMAN	HPR	P00739	Haptoglobin-related protein									+			+	+
HEMO_HUMAN	HPX	P02790	Hemopexin										+
HS2ST_HUMAN	HS2ST1	Q7LGA3	Heparan sulfate 2-O-sulfotransferase 1		+
H6ST1_HUMAN	HS6ST1	O60243	Heparan-sulfate 6-O-sulfotransferase 1									+
HIPL1_HUMAN	HHIPL1	Q96JK4	HHIP-like protein 1												+
1A68_HUMAN	HLA-A	P01891	HLA class I histocompatibility antigen, A-68 alpha chain											+
1B07_HUMAN	HLA-B	P01889	HLA class I histocompatibility antigen, B-7 alpha chain											+
1B38_HUMAN	HLA-B	Q95365	HLA class I histocompatibility antigen, B-38 alpha chain											+
1B58_HUMAN	HLA-B	P10319	HLA class I histocompatibility antigen, B-58 alpha chain									+			+
1C02_HUMAN	HLA-C	P30501	HLA class I histocompatibility antigen, Cw-2 alpha chain									+
1C05_HUMAN	HLA-C	Q9TNN7	HLA class I histocompatibility antigen, Cw-5 alpha chain											+
1C07_HUMAN	HLA-C	P10321	HLA class I histocompatibility antigen, Cw-7 alpha chain									+		+
1C18_HUMAN	HLA-C	Q29865	HLA class I histocompatibility antigen, Cw-18 alpha chain				+
HG2A_HUMAN	CD74	P04233	HLA class II histocompatibility antigen gamma chain	+	+		+		+		+	+	+	+	+
2B1D_HUMAN	HLA-DRB1	Q5Y7A7	HLA class II histocompatibility antigen, DRB1-13 beta chain									+
HYOU1_HUMAN	HYOU1	Q9Y4L1	Hypoxia up-regulated protein 1	+	+				+			+		+	+
HLPDA_HUMAN	HILPDA	Q9Y5L2	Hypoxia-inducible lipid droplet-associated protein	+	+	+	+				+			+
IGHA1_HUMAN	IGHA1	P01876	Ig alpha-1 chain C region									+		+	+
IGKC_HUMAN	IGKC	P01834	Ig kappa chain C region									+		+	+
KV102_HUMAN		P01594	Ig kappa chain V-I region AU												+
IGSF8_HUMAN	IGSF8	Q969P0	Immunoglobulin superfamily member 8											+
IMPA3_HUMAN	IMPAD1	Q9NX62	Inositol monophosphatase 3	+
IBP2_HUMAN	IGFBP2	P18065	Insulin-like growth factor-binding protein 2											+
IBP3_HUMAN	IGFBP3	P17936	Insulin-like growth factor-binding protein 3	+	+	+	+	+	+	+	+			+
IBP5_HUMAN	IGFBP5	P24593	Insulin-like growth factor-binding protein 5									+	+
IBP6_HUMAN	IGFBP6	P24592	Insulin-like growth factor-binding protein 6				+	+		+	+		+	+
IBP7_HUMAN	IGFBP7	Q16270	Insulin-like growth factor-binding protein 7						+			+	+	+	+	+
ITIH1_HUMAN	ITIH1	P19827	Inter-alpha-trypsin inhibitor heavy chain H1										+
ITIH5_HUMAN	ITIH5	Q86UX2	Inter-alpha-trypsin inhibitor heavy chain H5									+
ICAM1_HUMAN	ICAM1	P05362	Intercellular adhesion molecule 1											+
IL6_HUMAN	IL6	P05231	Interleukin-6				+
IQCD_HUMAN	IQCD	Q96DY2	IQ domain-containing protein D				+				+
JAM1_HUMAN	F11R	Q9Y624	Junctional adhesion molecule A		+							+	+	+	+
JSPR1_HUMAN	JSRP1	Q96MG2	Junctional sarcoplasmic reticulum protein 1				+
KAZD1_HUMAN	KAZALD1	Q96I82	Kazal-type serine protease inhibitor domain-containing protein 1				+
KDEL2_HUMAN	KDELC2	Q7Z4H8	KDEL motif-containing protein 2											+
K2C6B_HUMAN	KRT6B	P04259	Keratin, type II cytoskeletal 6B							+
KNG1_HUMAN	KNG1	P01042	Kininogen-1									+	+
SPIT2_HUMAN	SPINT2	O43291	Kunitz-type protease inhibitor 2	+	+		+		+			+			+
LAMC2_HUMAN	LAMC2	Q13753	Laminin subunit gamma-2				+				+
LTBP1_HUMAN	LTBP1	Q14766	Latent-transforming growth factor beta-binding protein 1				+
LTBP2_HUMAN	LTBP2	Q14767	Latent-transforming growth factor beta-binding protein 2			+	+					+
LTBP3_HUMAN	LTBP3	Q9NS15	Latent-transforming growth factor beta-binding protein 3	+	+	+	+	+	+		+	+		+	+
LTBP4_HUMAN	LTBP4	Q8N2S1	Latent-transforming growth factor beta-binding protein 4						+		+
LST2_HUMAN	ZFYVE28	Q9HCC9	Lateral signaling target protein 2 homolog								+
LPHN2_HUMAN	LPHN2	O95490	Latrophilin-2	+	+
MESD_HUMAN	MESDC2	Q14696	LDLR chaperone MESD	+	+							+		+
LRFN3_HUMAN	LRFN3	Q9BTN0	Leucine-rich repeat and fibronectin type-III domain-containing protein 3		+
LRRN4_HUMAN	LRRN4	Q8WUT4	Leucine-rich repeat neuronal protein 4						+	+	+
F211A_HUMAN	FAM211A	Q8NAA5	Leucine-rich repeat-containing protein FAM211A													+
FLRT3_HUMAN	FLRT3	Q9NZU0	Leucine-rich repeat transmembrane protein FLRT3					+	+		+
LRC8D_HUMAN	LRRC8D	Q7L1W4	Leucine-rich repeat-containing protein 8D	+	+			+	+		+	+			+
LRIG1_HUMAN	LRIG1	Q96JA1	Leucine-rich repeats and immunoglobulin-like domains protein 1									+
LITD1_HUMAN	L1TD1	Q5T7N2	LINE-1 type transposase domain-containing protein 1												+
LSR_HUMAN	LSR	Q86X29	Lipolysis-stimulated lipoprotein receptor	+	+	+	+				+				+
LPP_HUMAN	LPP	Q93052	Lipoma-preferred partner										+
S27A1_HUMAN	SLC27A1	Q6PCB7	Long-chain fatty acid transport protein 1												+
LDLR_HUMAN	LDLR	P01130	Low-density lipoprotein receptor	+	+	+	+	+	+		+	+		+	+
LRP11_HUMAN	LRP11	Q86VZ4	Low-density lipoprotein receptor-related protein 11	+	+		+	+	+		+
LRP12_HUMAN	LRP12	Q9Y561	Low-density lipoprotein receptor-related protein 12		+
LRP8_HUMAN	LRP8	Q14114	Low-density lipoprotein receptor-related protein 8		+										+
LPD6B_HUMAN	LYPD6B	Q8NI32	Ly6/PLAUR domain-containing protein 6B		+							+			+
LYSM3_HUMAN	LYSMD3	Q7Z3D4	LysM and putative peptidoglycan-binding domain-containing protein 3		+				+		+
LYAG_HUMAN	GAA	P10253	Lysosomal alpha-glucosidase		+
LAMP1_HUMAN	LAMP1	P11279	Lysosome-associated membrane glycoprotein 1	+	+			+	+			+	+		+
LAMP2_HUMAN	LAMP2	P13473	Lysosome-associated membrane glycoprotein 2		+			+	+					+	+
LAMP3_HUMAN	LAMP3	Q9UQV4	Lysosome-associated membrane glycoprotein 3	+	+				+
PCP_HUMAN	PRCP	P42785	Lysosomal Pro-X carboxypeptidase												+
LOXL1_HUMAN	LOXL1	Q08397	Lysyl oxidase homolog 1						+		+
CSF1_HUMAN	CSF1	P09603	Macrophage colony-stimulating factor 1	+	+	+	+	+	+	+	+
MARCO_HUMAN	MARCO	Q9UEW3	Macrophage receptor MARCO											+
CD68_HUMAN	CD68	P34810	Macrosialin					+				+
MFSD5_HUMAN	MFSD5	Q6N075	Major facilitator superfamily domain-containing protein 5						+
MANS1_HUMAN	MANSC1	Q9H8J5	MANSC domain-containing protein 1		+	+	+
MATN2_HUMAN	MATN2	O00339	Matrilin-2		+		+		+			+	+	+
MATN3_HUMAN	MATN3	O15232	Matrilin-3								+
MMP14_HUMAN	MMP14	P50281	Matrix metalloproteinase-14										+	+	+
MMP15_HUMAN	MMP15	P51511	Matrix metalloproteinase-15	+	+			+	+
MATRX_HRSVA	M	P03419	Matrix protein					+
MXRA5_HUMAN	MXRA5	Q9NR99	Matrix-remodeling-associated protein 5					+	+	+	+	+	+	+	+
MIA3_HUMAN	MIA3	Q5JRA6	Melanoma inhibitory activity protein 3	+	+							+	+	+	+
MAGD1_HUMAN	MAGED1	Q9Y5V3	Melanoma-associated antigen D1					+
F174A_HUMAN	FAM174A	Q8TBP5	Membrane protein FAM174A	+	+
MBTP1_HUMAN	MBTPS1	Q14703	Membrane-bound transcription factor site-1 protease				+				+
TIKI1_HUMAN	TRABD2A	Q86V40	Metalloprotease TIKI1		+							+
MZT2B_HUMAN	MZT2B	Q6NZ67	Mitotic-spindle organizing protein 2B									+
MOES_HUMAN	MSN	P26038	Moesin														+
MUC1_HUMAN	MUC1	P15941	Mucin-1	+	+			+	+		+	+			+
MUC5A_HUMAN	MUC5AC	P98088	Mucin-5AC (Fragments)								+
MUC15_HUMAN	MUC15	Q8N387	Mucin-15		+
MUC16_HUMAN	MUC16	Q8WXI7	Mucin-16	+	+	+	+	+				+
MUC20_HUMAN	MUC20	Q8N307	Mucin-20	+	+		+
MCFD2_HUMAN	MCFD2	Q8NI22	Multiple coagulation factor deficiency protein 2											+
MEGF9_HUMAN	MEGF9	Q9H1U4	Multiple epidermal growth factor-like domains protein 9		+				+		+
MPDZ_HUMAN	MPDZ	O75970	Multiple PDZ domain protein												+
MINP1_HUMAN	MINPP1	Q9UNW1	Multiple inositol polyphosphate phosphatase 1		+		+
MRF_HUMAN	MRF	Q9Y2G1	Myelin gene regulatory factor								+
CD33_HUMAN	CD33	P20138	Myeloid cell surface antigen CD33												+
MYPC1_HUMAN	MYBPC1	Q00872	Myosin-binding protein C, slow-type										+
GALT7_HUMAN	GALNT7	Q86SF2	N-acetylgalactosaminyltransferase 7						+
GNPTG_HUMAN	GNPTG	Q9UJJ9	N-acetylglucosamine-1-phosphotransferase subunit gamma	+	+		+	+	+			+		+	+
GNPTA_HUMAN	GNPTAB	Q3T906	N-acetylglucosamine-1-phosphotransferase subunits alpha/beta	+	+			+	+
GNT2A_HUMAN	GCNT2	Q8N0V5	N-acetyllactosaminide beta-1,6-N-acetylglucosaminyl-transferase, isoform A						+
SPN90_HUMAN	NCKIPSD	Q9NZQ3	NCK-interacting protein with SH3 domain											+
NPNT_HUMAN	NPNT	Q6UXI9	Nephronectin		+	+	+		+		+	+		+	+
NET1_HUMAN	NTN1	O95631	Netrin-1	+	+	+	+		+		+
NPDC1_HUMAN	NPDC1	Q9NQX5	Neural proliferation differentiation and control protein 1		+		+		+		+
NCAN_HUMAN	NCAN	O14594	Neurocan core protein								+
NFASC_HUMAN	NFASC	O94856	Neurofascin		+									+
NRP1_HUMAN	NRP1	O14786	Neuropilin-1					+	+		+			+
NRP2_HUMAN	NRP2	O60462	Neuropilin-2		+				+		+			+
NID1_HUMAN	NID1	P14543	Nidogen-1			+	+	+				+	+
NID2_HUMAN	NID2	Q14112	Nidogen-2	+	+	+	+		+	+	+			+
NPAL2_HUMAN	NIPAL2	Q9H841	NIPA-like protein 2			+
N2DL3_HUMAN	ULBP3	Q9BZM4	NKG2D ligand 3		+		+		+
P121C_HUMAN	POM121C	A8CG34	Nuclear envelope pore membrane protein POM 121C											+
NCOR1_HUMAN	NCOR1	O75376	Nuclear receptor corepressor 1											+
NUCB1_HUMAN	NUCB1	Q02818	Nucleobindin-1	+	+		+	+	+		+	+	+	+	+	+
NUCB2_HUMAN	NUCB2	P80303	Nucleobindin-2	+	+				+			+	+	+	+
OLM2A_HUMAN	OLFML2A	Q68BL7	Olfactomedin-like protein 2A				+
OLM2B_HUMAN	OLFML2B	Q68BL8	Olfactomedin-like protein 2B				+							+
O6C65_HUMAN	OR6C65	A6NJZ3	Olfactory receptor 6C65			+
OLIG1_HUMAN	OLIG1	Q8TAK6	Oligodendrocyte transcription factor 1			+
OX2G_HUMAN	CD200	P41217	OX-2 membrane glycoprotein											+
OSB10_HUMAN	OSBPL10	Q9BXB5	Oxysterol-binding protein-related protein 10						+
PPN_HUMAN	PAPLN	O95428	Papilin				+	+	+	+	+
PTHR_HUMAN	PTHLH	P12272	Parathyroid hormone-related protein				+
PI16_HUMAN	PI16	Q6UXB8	Peptidase inhibitor 16								+
AMD_HUMAN	PAM	P19021	Peptidyl-glycine alpha-amidating monooxygenase		+				+		+
FKB11_HUMAN	FKBP11	Q9NYL4	Peptidyl-prolyl cis-trans isomerase FKBP11						+			+	+	+	+
PK3CB_HUMAN	PIK3CB	P42338	Phosphatidylinositol 4,5-bisphosphate 3-kinase catalytic subunit beta isoform												+
PIGX_HUMAN	PIGX	Q8TBF5	Phosphatidylinositol-glycan biosynthesis class X protein		+				+			+
PLTP_HUMAN	PLTP	P55058	Phospholipid transfer protein	+	+	+	+
PERP1_HUMAN	PACAP	Q8WU39	Plasma cell-induced resident endoplasmic reticulum protein												+
IC1_HUMAN	SERPING1	P05155	Plasma protease C1 inhibitor			+	+		+	+	+	+	+	+	+
IPSP_HUMAN	SERPINA5	P05154	Plasma serine protease inhibitor				+				+
PLMN_HUMAN	PLG	P00747	Plasminogen											+
PDGFD_HUMAN	PDGFD	Q9GZP0	Platelet-derived growth factor D				+
PDGFB_HUMAN	PDGFB	P01127	Platelet-derived growth factor subunit B		+	+	+
PXDC2_HUMAN	PLXDC2	Q6UX71	Plexin domain-containing protein 2				+
PLXB1_HUMAN	PLXNB1	O43157	Plexin-B1	+	+			+	+
PODXL_HUMAN	PODXL	O00592	Podocalyxin	+	+	+	+	+	+	+	+	+
PDXL2_HUMAN	PODXL2	Q9NZ53	Podocalyxin-like protein 2	+	+	+	+	+	+	+	+				+
PDPN_HUMAN	PDPN	Q86YL7	Podoplanin						+					+
GALT5_HUMAN	GALNT5	Q7Z7M9	Polypeptide N-acetylgalactosaminyltransferase 5									+	+		+
GLT10_HUMAN	GALNT10	Q86SR1	Polypeptide N-acetylgalactosaminyltransferase 10						+		+
GLT12_HUMAN	GALNT12	Q8IXK2	Polypeptide N-acetylgalactosaminyltransferase 12						+
GALT2_HUMAN	GALNT2	Q10471	Polypeptide N-acetylgalactosaminyltransferase 2	+	+			+	+
PORIM_HUMAN	TMEM123	Q8N131	Porimin						+	+	+
AT12A_HUMAN	ATP12A	P54707	Potassium-transporting ATPase alpha chain 2											+
PRD15_HUMAN	PRDM15	P57071	PR domain zinc finger protein 15	+
SAP_HUMAN	PSAP	P07602	Proactivator polypeptide		+				+			+		+	+
GP112_HUMAN	GPR112	Q8IZF6	Probable G-protein coupled receptor 112	+
AT10A_HUMAN	ATP10A	O60312	Probable phospholipid-transporting ATPase VA			+
HBEGF_HUMAN	HBEGF	Q99075	Proheparin-binding EGF-like growth factor						+
PRAP1_HUMAN	PRAP1	Q96NZ9	Proline-rich acidic protein 1		+	+	+
PRR24_HUMAN	PRR24	C9JVW0	Proline-rich protein 24		+
PRRT3_HUMAN	PRRT3	Q5FWE3	Proline-rich transmembrane protein 3		+		+
LRP1_HUMAN	LRP1	Q07954	Prolow-density lipoprotein receptor-related protein 1	+	+	+			+		+	+		+	+
P3H1_HUMAN	LEPRE1	Q32P28	Prolyl 3-hydroxylase 1											+
P4HA1_HUMAN	P4HA1	P13674	Prolyl 4-hydroxylase subunit alpha-1											+
NRG2_HUMAN	NRG2	O14511	Pro-neuregulin-2, membrane-bound isoform				+
PGH2_HUMAN	PTGS2	P35354	Prostaglandin G/H synthase 2											+
FPRP_HUMAN	PTGFRN	Q9P2B2	Prostaglandin F2 receptor negative regulator		+							+	+
PARM1_HUMAN	PARM1	Q6UWI2	Prostate androgen-regulated mucin-like protein 1	+
BICC1_HUMAN	BICC1	Q9H694	Protein bicaudal C homolog 1											+
CNPY3_HUMAN	CNPY3	Q9BT09	Protein canopy homolog 3		+				+
CNPY4_HUMAN	CNPY4	Q8N129	Protein canopy homolog 4											+
CASC4_HUMAN	CASC4	Q6P4E1	Protein CASC4	+	+				+		+	+
CUTA_HUMAN	CUTA	O60888	Protein CutA				+
DLK1_HUMAN	DLK1	P80370	Protein delta homolog 1									+
PDIA3_HUMAN	PDIA3	P30101	Protein disulfide-isomerase A3		+
LMAN1_HUMAN	LMAN1	P49257	Protein ERGIC-53		+				+			+	+	+	+
F132B_HUMAN	FAM132B	Q4G0M1	Protein FAM132B						+		+
F172A_HUMAN	FAM172A	Q8WUF8	Protein FAM172A	+	+
F194B_HUMAN	FAM194B	Q5W0A0	Protein FAM194B											+
FAM3A_HUMAN	FAM3A	P98173	Protein FAM3A	+	+				+
FA69A_HUMAN	FAM69A	Q5T7M9	Protein FAM69A						+
FA69B_HUMAN	FAM69B	Q5VUD6	Protein FAM69B						+
GP108_HUMAN	GPR108	Q9NPR9	Protein GPR108	+	+			+	+						+
HEG1_HUMAN	HEG1	Q9ULI3	Protein HEG homolog 1	+	+	+	+	+	+	+	+
JTB_HUMAN	JTB	O76095	Protein JTB											+
K1199_HUMAN	KIAA1199	Q8WUJ3	Protein KIAA1199											+
MENT_HUMAN	MENT	Q9BUN1	Protein MENT								+
HUMMR_HUMAN	MGARP	Q8TDB4	Protein MGARP								+
NOV_HUMAN	NOV	P48745	Protein NOV homolog		+	+	+				+
PMGT1_HUMAN	POMGNT1	Q8WZA1	Protein O-linked-mannose beta-1,2-N-acetylglucosaminyltransferase 1						+
ORAI3_HUMAN	ORAI3	Q9BRQ5	Protein orai-3						+						+
OS9_HUMAN	OS9	Q13438	Protein OS-9		+							+	+	+	+
PRC1_HUMAN	PRC1	O43663	Protein regulator of cytokinesis 1									+
SCAI_HUMAN	SCAI	Q8N9R8	Protein SCAI														+
SE1L1_HUMAN	SEL1L	Q9UBV2	Protein sel-1 homolog 1	+	+				+			+	+	+	+
SON_HUMAN	SON	P18583	Protein SON											+
YIPF3_HUMAN	YIPF3	Q9GZM5	Protein YIPF3	+	+	+	+	+	+	+	+	+			+
PAR2_HUMAN	F2RL1	P55085	Proteinase-activated receptor 2	+	+
TGM1_HUMAN	TGM1	P22735	Protein-glutamine gamma-glutamyltransferase K		+
LYOX_HUMAN	LOX	P28300	Protein-lysine 6-oxidase	+				+	+	+	+			+	+
TPST1_HUMAN	TPST1	O60507	Protein-tyrosine sulfotransferase 1	+	+			+	+
TPST2_HUMAN	TPST2	O60704	Protein-tyrosine sulfotransferase 2						+
PRG4_HUMAN	PRG4	Q92954	Proteoglycan 4											+	+
FAT2_HUMAN	FAT2	Q9NYQ8	Protocadherin Fat 2		+
GLTL1_HUMAN	GALNTL1	Q8N428	Putative polypeptide N-acetylgalactosaminyltransferase-like protein 1						+
S38AA_HUMAN	SLC38A10	Q9HBR0	Putative sodium-coupled neutral amino acid transporter 10	+	+			+	+		+	+		+	+
CA210_HUMAN	C1orf210	Q8IVY1	Putative uncharacterized protein C1orf210		+
PTPRJ_HUMAN	PTPRJ	Q12913	Receptor-type tyrosine-protein phosphatase eta	+	+		+		+
PTPRG_HUMAN	PTPRG	P23470	Receptor-type tyrosine-protein phosphatase gamma	+	+		+	+	+		+
RES18_HUMAN	RESP18	Q5W5W9	Regulated endocrine-specific protein 18								+
RCN2_HUMAN	RCN2	Q14257	Reticulocalbin-2											+
R4RL1_HUMAN	RTN4RL1	Q86UN2	Reticulon-4 receptor-like 1	+	+		+
R4RL2_HUMAN	RTN4RL2	Q86UN3	Reticulon-4 receptor-like 2						+
RLBP1_HUMAN	RLBP1	P12271	Retinaldehyde-binding protein 1							+
RAI3_HUMAN	GPRC5A	Q8NFJ5	Retinoic acid-induced protein 3		+
RHG05_HUMAN	ARHGAP5	Q13017	Rho GTPase-activating protein 5														+
RNT2_HUMAN	RNASET2	O00584	Ribonuclease T2													+
ROBO1_HUMAN	ROBO1	Q9Y6N7	Roundabout homolog 1		+		+
SFRP1_HUMAN	SFRP1	Q8N474	Secreted frizzled-related protein 1		+	+	+		+
SE6L2_HUMAN	SEZ6L2	Q6UXD5	Seizure 6-like protein 2	+	+		+	+	+		+	+
SEM3F_HUMAN	SEMA3F	Q13275	Semaphorin-3F				+
SEM4D_HUMAN	SEMA4D	Q92854	Semaphorin-4D	+	+		+		+		+				+
SEPT2_HUMAN	41519	Q15019	Septin-2														+
ICK_HUMAN	ICK	Q9UPZ9	Serine/threonine-protein kinase ICK	+
SERPH_HUMAN	SERPINH1	P50454	Serpin H1		+
MUC24_HUMAN	CD164	Q04900	Sialomucin core protein 24	+	+	+	+	+	+			+
SRPRB_HUMAN	SRPRB	Q9Y5M8	Signal recognition particle receptor subunit beta		+
SKDA1_HUMAN	SKIDA1	Q1XH10	SKI/DACH domain-containing protein 1													+
SMAGP_HUMAN	SMAGP	Q0VAQ4	Small cell adhesion glycoprotein					+	+		+
SL9A1_HUMAN	SLC9A1	P19634	Sodium/hydrogen exchanger 1		+			+	+		+	+
S12A1_HUMAN	SLC12A1	Q13621	Solute carrier family 12 member 1	+
GTR10_HUMAN	SLC2A10	O95528	Solute carrier family 2, facilitated glucose transporter member 10		+
S22AN_HUMAN	SLC22A23	A1A5C7	Solute carrier family 22 member 23		+
SRBS1_HUMAN	SORBS1	Q9BX66	Sorbin and SH3 domain-containing protein 1					+
SORL_HUMAN	SORL1	Q92673	Sortilin-related receptor		+				+
SPRC_HUMAN	SPARC	P09486	SPARC											+
SPRL1_HUMAN	SPARCL1	Q14515	SPARC-like protein 1										+
SMOC1_HUMAN	SMOC1	Q9H4F8	SPARC-related modular calcium-binding protein 1				+				+
SGPL1_HUMAN	SGPL1	O95470	Sphingosine-1-phosphate lyase 1		+
SPON1_HUMAN	SPON1	Q9HCB6	Spondin-1		+		+
STC2_HUMAN	STC2	O76061	Stanniocalcin-2	+	+	+	+				+
SDF2L_HUMAN	SDF2L1	Q9HCN8	Stromal cell-derived factor 2-like protein 1		+									+	+
STIM1_HUMAN	STIM1	Q13586	Stromal interaction molecule 1											+
MMP11_HUMAN	MMP11	P24347	Stromelysin-3									+
SMC6_HUMAN	SMC6	Q96SB8	Structural maintenance of chromosomes protein 6								+
SUMF2_HUMAN	SUMF2	Q8NBJ7	Sulfatase-modifying factor 2											+
QSOX1_HUMAN	QSOX1	O00391	Sulfhydryl oxidase 1	+	+	+	+	+	+	+	+	+	+	+	+
QSOX2_HUMAN	QSOX2	Q6ZRP7	Sulfhydryl oxidase 2	+	+		+	+	+
SUN1_HUMAN	SUN1	O94901	SUN domain-containing protein 1						+					+
SUN2_HUMAN	SUN2	Q9UH99	SUN domain-containing protein 2											+
SUSD5_HUMAN	SUSD5	O60279	Sushi domain-containing protein 5					+	+		+
SDC1_HUMAN	SDC1	P18827	Syndecan-1	+	+	+	+	+	+		+
SDC2_HUMAN	SDC2	P34741	Syndecan-2	+	+	+	+	+	+	+	+
SDC3_HUMAN	SDC3	O75056	Syndecan-3	+	+	+	+	+	+	+	+	+		+	+
SDC4_HUMAN	SDC4	P31431	Syndecan-4		+	+	+		+		+	+			+
TPSN_HUMAN	TAPBP	O15533	Tapasin											+
TPSNR_HUMAN	TAPBPL	Q9BX59	Tapasin-related protein												+
TARSH_HUMAN	ABI3BP	Q7Z7G0	Target of Nesh-SH3									+	+	+	+
TENA_HUMAN	TNC	P24821	Tenascin									+
TENX_HUMAN	TNXB	P22105	Tenascin-X									+		+
TICN1_HUMAN	SPOCK1	Q08629	Testican-1		+	+	+		+		+			+
TICN2_HUMAN	SPOCK2	Q92563	Testican-2	+	+	+	+
TXND5_HUMAN	TXNDC5	Q8NBS9	Thioredoxin domain-containing protein 5		+			+	+			+	+	+	+
THSD4_HUMAN	THSD4	Q6ZMP0	Thrombospondin type-1 domain-containing protein 4									+			+
THS7A_HUMAN	THSD7A	Q9UPZ6	Thrombospondin type-1 domain-containing protein 7A						+
TSP1_HUMAN	THBS1	P07996	Thrombospondin-1				+
TSP2_HUMAN	THBS2	P35442	Thrombospondin-2											+	+
TYB4_HUMAN	TMSB4X	P62328	Thymosin beta-4				+
TRHDE_HUMAN	TRHDE	Q9UKU6	Thyrotropin-releasing hormone-degrading ectoenzyme		+		+
TIPRL_HUMAN	TIPRL	O75663	TIP41-like protein										+
LY9_HUMAN	LY9	Q9HBG7	T-lymphocyte surface antigen Ly-9			+
TM2D3_HUMAN	TM2D3	Q9BRN9	TM2 domain-containing protein 3		+
TLL2_HUMAN	TLL2	Q9Y6L7	Tolloid-like protein 2				+
GATA4_HUMAN	GATA4	P43694	Transcription factor GATA-4					+
HES4_HUMAN	HES4	Q9HCC6	Transcription factor HES-4							+
TFR1_HUMAN	TFRC	P02786	Transferrin receptor protein 1		+		+	+	+						+
TGON2_HUMAN	TGOLN2	O43493	Trans-Golgi network integral membrane protein 2	+	+	+	+	+	+	+	+			+	+
TMC5B_HUMAN	TMCO5B	A8MYB1	Transmembrane and coiled-coil domain-containing protein 5B	+
TMTC3_HUMAN	TMTC3	Q6ZXV5	Transmembrane and TPR repeat-containing protein 3											+
GPNMB_HUMAN	GPNMB	Q14956	Transmembrane glycoprotein NMB		+							+		+	+
P4HTM_HUMAN	P4HTM	Q9NXG6	Transmembrane prolyl 4-hydroxylase		+
TM110_HUMAN	TMEM110	Q86TL2	Transmembrane protein 110		+				+
T132A_HUMAN	TMEM132A	Q24JP5	Transmembrane protein 132A	+	+		+
TM165_HUMAN	TMEM165	Q9HC07	Transmembrane protein 165	+	+			+	+
TPBG_HUMAN	TPBG	Q13641	Trophoblast glycoprotein	+	+
TSK_HUMAN	TSKU	Q8WUA8	Tsukushin		+				+
TNR21_HUMAN	TNFRSF21	O75509	Tumor necrosis factor receptor superfamily member 21											+
TR10B_HUMAN	TNFRSF10B	O14763	Tumor necrosis factor receptor superfamily member 10B		+									+
TR13C_HUMAN	TNFRSF13C	Q96RJ3	Tumor necrosis factor receptor superfamily member 13C				+
TNR14_HUMAN	TNFRSF14	Q92956	Tumor necrosis factor receptor superfamily member 14					+	+
TNR16_HUMAN	NGFR	P08138	Tumor necrosis factor receptor superfamily member 16	+
TNR1B_HUMAN	TNFRSF1B	P20333	Tumor necrosis factor receptor superfamily member 1B				+							+
TNR6_HUMAN	FAS	P25445	Tumor necrosis factor receptor superfamily member 6		+		+
TNR8_HUMAN	TNFRSF8	P28908	Tumor necrosis factor receptor superfamily member 8				+
P5I13_HUMAN	TP53I13	Q8NBR0	Tumor protein p53-inducible protein 13	+	+			+	+	+	+
TACD2_HUMAN	TACSTD2	P09758	Tumor-associated calcium signal transducer 2		+							+			+
ROR1_HUMAN	ROR1	Q01973	Tyrosine-protein kinase transmembrane receptor ROR1						+
UBE2O_HUMAN	UBE2O	Q9C0C9	Ubiquitin-conjugating enzyme E2 O					+
B3GL1_HUMAN	B3GALNT1	O75752	UDP-GalNAc:beta-1,3-N-acetylgalactosaminyltransferase 1						+						+
B3GN9_HUMAN	B3GNT9	Q6UX72	UDP-GlcNAc:betaGal beta-1,3-N-acetylglucosaminyltransferase 9		+
UGGG1_HUMAN	UGGT1	Q9NYU2	UDP-glucose:glycoprotein glucosyltransferase 1		+
CK024_HUMAN	C11orf24	Q96F05	Uncharacterized protein C11orf24	+	+			+	+
CN037_HUMAN	C14orf37	Q86TY3	Uncharacterized protein C14orf37						+		+
CS044_HUMAN	C19orf44	Q9H6X5	Uncharacterized protein C19orf44	+
K2013_HUMAN	KIAA2013	Q8IYS2	Uncharacterized protein KIAA2013		+		+		+
K154L_HUMAN	KIAA1549L	Q6ZVL6	UPF0606 protein KIAA1549L	+	+		+		+		+
UPAR_HUMAN	PLAUR	Q03405	Urokinase plasminogen activator surface receptor											+
UROK_HUMAN	PLAU	P00749	Urokinase-type plasminogen activator		+		+
SNF8_HUMAN	SNF8	Q96H20	Vacuolar-sorting protein SNF8			+
VCAM1_HUMAN	VCAM1	P19320	Vascular cell adhesion protein 1									+
VASN_HUMAN	VASN	Q6EMK4	Vasorin				+
CSPG2_HUMAN	VCAN	P13611	Versican core protein		+	+	+	+	+	+	+	+	+	+	+
VLDLR_HUMAN	VLDLR	P98155	Very low-density lipoprotein receptor		+				+		+	+
LMAN2_HUMAN	LMAN2	Q12907	Vesicular integral-membrane protein VIP36		+							+		+
VWA1_HUMAN	VWA1	Q6PCB0	von Willebrand factor A domain-containing protein 1		+		+		+		+		+		+
SORC2_HUMAN	SORCS2	Q96PQ0	VPS10 domain-containing receptor SorCS2						+		+
VSIG4_HUMAN	VSIG4	Q9Y279	V-set and immunoglobulin domain-containing protein 4									+		+	+
XYLT1_HUMAN	XYLT1	Q86Y38	Xyloside xylosyltransferase 1		+							+	+
XYLT2_HUMAN	XYLT2	Q9H1B5	Xylosyltransferase 2	+	+	+	+		+		+	+
S39AA_HUMAN	SLC39A10	Q9ULF5	Zinc transporter ZIP10		+				+
S39A6_HUMAN	SLC39A6	Q13433	Zinc transporter ZIP6	+			+	+	+		+
